# Supplementary material for: Multi-omics and machine learning-based exploration of key genes associated with abdominal aortic aneurysm
Source: Front Mol Biosci. 2026 May 29;13:1786983. doi: 10.3389/fmolb.2026.1786983 (PMC13259990; doi:10.3389/fmolb.2026.1786983)
Supplement: Supplementary file 1 [file Table2.xlsx]

## Sheet: DO
Supplementary Table S2: Disease Ontology (DO) enrichment analysis of differentially expressed genes
ID	Description	GeneRatio	BgRatio	pvalue	p.adjust	qvalue	geneID	Count
DOID:3627	aortic aneurysm	23/390	113/10312	2.59416447168555e-11	2.37322736681375e-08	1.52530301409588e-08	KLF15/CXCL8/ACTA1/IL1B/PTGS2/FBLN5/EGR1/ACTC1/TIMP4/XYLT1/TIMP3/GZMB/MMP9/SELL/ITGA5/MFAP5/AOC3/CCL2/HLA-DQA1/IL6/MYH11/SERPINE1/ACTG2	23
DOID:520	aortic disease	23/390	116/10312	4.56389878233414e-11	2.37322736681375e-08	1.52530301409588e-08	KLF15/CXCL8/ACTA1/IL1B/PTGS2/FBLN5/EGR1/ACTC1/TIMP4/XYLT1/TIMP3/GZMB/MMP9/SELL/ITGA5/MFAP5/AOC3/CCL2/HLA-DQA1/IL6/MYH11/SERPINE1/ACTG2	23
DOID:1575	rheumatic disease	30/390	238/10312	5.85082345723764e-09	1.21697127910543e-06	7.82162714809663e-07	CCR7/IL1B/TNFAIP3/COL1A2/PTGS2/CX3CR1/RCN1/MX1/FOXO3/PLAU/TIMP4/ARHGAP10/KCNA5/COL1A1/CD19/THBS1/MMP9/CD247/C3/IGFBP3/ICAM3/COL3A1/CCL3/CCL2/HLA-DQA1/IL6/COMP/EDN1/SERPINE1/CXCR4	30
DOID:418	systemic scleroderma	30/390	238/10312	5.85082345723764e-09	1.21697127910543e-06	7.82162714809663e-07	CCR7/IL1B/TNFAIP3/COL1A2/PTGS2/CX3CR1/RCN1/MX1/FOXO3/PLAU/TIMP4/ARHGAP10/KCNA5/COL1A1/CD19/THBS1/MMP9/CD247/C3/IGFBP3/ICAM3/COL3A1/CCL3/CCL2/HLA-DQA1/IL6/COMP/EDN1/SERPINE1/CXCR4	30
DOID:419	scleroderma	30/390	238/10312	5.85082345723764e-09	1.21697127910543e-06	7.82162714809663e-07	CCR7/IL1B/TNFAIP3/COL1A2/PTGS2/CX3CR1/RCN1/MX1/FOXO3/PLAU/TIMP4/ARHGAP10/KCNA5/COL1A1/CD19/THBS1/MMP9/CD247/C3/IGFBP3/ICAM3/COL3A1/CCL3/CCL2/HLA-DQA1/IL6/COMP/EDN1/SERPINE1/CXCR4	30
DOID:612	primary immunodeficiency disease	35/390	348/10312	1.11233051772132e-07	1.75656022537004e-05	1.12896330274289e-05	IL2RB/CTPS1/SRSF6/ITK/WAS/FKBP5/TNFAIP3/CD83/CX3CR1/PIK3CD/CD24/PLCG2/FOXO3/BACH2/PLAU/PIK3R1/CD79A/SNF8/ARHGAP4/CORO1A/IRF8/CD3D/NLRP3/CCL5/CD19/ITGAL/TNFRSF13B/IGLL1/CD247/RAC2/CD79B/C3/CD63/IL6/CXCR4	35
DOID:10534	stomach cancer	39/390	416/10312	1.33598183306775e-07	1.75656022537004e-05	1.12896330274289e-05	CXCL8/IL1B/TNFAIP3/NET1/PTPN11/COL1A2/ATP6V1C1/PTGS2/ITPR3/PLCG2/PLAU/TNK2/PEBP1/BAMBI/KCNA5/RHOC/CCL5/SFRP1/ID1/SELENOP/MMP9/CD247/SELL/IGFBP2/S100A8/IGFBP3/CD8A/RUNX3/CEMIP/TXNIP/CCL2/SELE/KLF4/HLA-DQA1/MMP11/IL6/CDK12/SERPINE1/CXCR4	39
DOID:3083	chronic obstructive pulmonary disease	32/390	304/10312	1.40883447905965e-07	1.75656022537004e-05	1.12896330274289e-05	HBB/EDNRA/MSTN/MCAM/CXCL8/IL1B/PTGS2/EGR1/CX3CR1/ATF4/PIK3CD/IL10RA/PLAU/BAMBI/CCL5/SERPINA3/XBP1/COL1A1/ITGAL/GZMB/MMP9/FBXO32/C3/NNMT/CD8A/HCK/CCL2/FUT8/CD63/IL6/EDN1/SERPINE1	32
DOID:2320	obstructive lung disease	32/390	305/10312	1.52010019503176e-07	1.75656022537004e-05	1.12896330274289e-05	HBB/EDNRA/MSTN/MCAM/CXCL8/IL1B/PTGS2/EGR1/CX3CR1/ATF4/PIK3CD/IL10RA/PLAU/BAMBI/CCL5/SERPINA3/XBP1/COL1A1/ITGAL/GZMB/MMP9/FBXO32/C3/NNMT/CD8A/HCK/CCL2/FUT8/CD63/IL6/EDN1/SERPINE1	32
DOID:7693	abdominal aortic aneurysm	15/390	79/10312	2.0886784241427e-07	2.17222556110841e-05	1.39611663087433e-05	CXCL8/IL1B/PTGS2/FBLN5/EGR1/TIMP4/XYLT1/GZMB/MMP9/SELL/CCL2/HLA-DQA1/IL6/MYH11/SERPINE1	15
DOID:12930	dilated cardiomyopathy	27/390	235/10312	2.39710968404602e-07	2.26635824673442e-05	1.45661688934854e-05	RYR2/EDNRA/PLN/ILK/IL1B/PTPN11/CX3CR1/MYOM1/COX7A1/ACTC1/JAG1/ANKRD1/SLC25A4/TPM2/TIMP3/MRPS12/MMP9/HLA-G/CXCL2/ICAM3/CAP2/HLA-DQA1/IL6/EDN1/CRYAB/FLNC/SERPINE1	27
DOID:3213	demyelinating disease	28/390	259/10312	5.07605381019131e-07	4.1686212622881e-05	2.67922520400095e-05	CSPG4/CXCL8/CCR7/IL1B/PTGS2/CX3CR1/CD58/MX1/CD24/JAG1/PTPRCAP/IRF8/CCL5/COL1A1/GZMB/MMP9/IGFBP2/HLA-G/C3/IGFBP3/SLC1A3/ICAM3/CCL2/HLA-DQA1/IL6/EDN1/CRYAB/SERPINE1	28
DOID:10952	nephritis	31/390	306/10312	5.21077657786012e-07	4.1686212622881e-05	2.67922520400095e-05	WAS/ITGA8/ILK/IL1B/PTGS2/PTPRU/CX3CR1/HBEGF/PDE5A/ANKRD1/CCL3L3/MT1A/FOS/CCL5/COL1A1/ITGAL/TNFRSF13B/MMP9/SELL/C3/IGFBP3/RGS2/COL3A1/CCL3/CCL2/SELE/HLA-DQA1/IL6/EDN1/SERPINE1/GREM1	31
DOID:2151	malignant ovarian surface epithelial-stromal neoplasm	31/390	321/10312	1.46924424556638e-06	0.000100293090041156	6.44596277086378e-05	THY1/SLC2A3/HOXA10/EDNRA/MCAM/CXCL8/PTGS2/ARHGEF6/HBEGF/PLAU/JAG1/ALCAM/TIMP4/RHOC/FOS/XPA/MCM5/THBS1/MMP9/IGFBP2/IGFBP3/S100A4/RUNX3/HAS1/HLA-DQA1/IL6/RCAN1/EDN1/SPON1/SERPINE1/CXCR4	31
DOID:4001	ovarian carcinoma	31/390	321/10312	1.46924424556638e-06	0.000100293090041156	6.44596277086378e-05	THY1/SLC2A3/HOXA10/EDNRA/MCAM/CXCL8/PTGS2/ARHGEF6/HBEGF/PLAU/JAG1/ALCAM/TIMP4/RHOC/FOS/XPA/MCM5/THBS1/MMP9/IGFBP2/IGFBP3/S100A4/RUNX3/HAS1/HLA-DQA1/IL6/RCAN1/EDN1/SPON1/SERPINE1/CXCR4	31
DOID:11335	sarcoidosis	17/390	116/10312	1.54297061601779e-06	0.000100293090041156	6.44596277086378e-05	CCR7/IL1B/PTGS2/EGR1/CD24/CCL5/COL1A1/HLA-G/C3/S100A8/COL3A1/CCL3/CCL2/SELE/HLA-DQA1/IL6/GREM1	17
DOID:2377	multiple sclerosis	26/390	246/10312	2.01020172594399e-06	0.000122977046763632	7.90388913916058e-05	CSPG4/CXCL8/CCR7/IL1B/CX3CR1/CD58/MX1/CD24/JAG1/PTPRCAP/IRF8/CCL5/COL1A1/GZMB/MMP9/HLA-G/C3/IGFBP3/SLC1A3/ICAM3/CCL2/HLA-DQA1/IL6/EDN1/CRYAB/SERPINE1	26
DOID:1040	chronic lymphocytic leukemia	25/390	232/10312	2.22979843877488e-06	0.000128832798684771	8.28024566445644e-05	NOTCH2/CXCL8/HCLS1/IL1B/TNFAIP3/PTGS2/CD83/PDE4B/JUNB/FOXO3/IRF8/CD2/SFRP1/MMP9/LEF1/CD79B/HLA-G/FCMR/CCL3/POU2AF1/CCL2/IL6/CD52/SERPINE1/CXCR4	25
DOID:2394	ovarian cancer	37/390	441/10312	4.18383572975105e-06	0.000226011306665984	0.00014526030337338	THY1/SLC2A3/HOXA10/EDNRA/ITGA8/MCAM/CXCL8/ILK/PTGS2/ARHGEF6/HBEGF/PLAU/JAG1/PEBP1/ALCAM/TIMP4/RHOC/FOS/ID1/XPA/MCM5/NRG1/THBS1/MMP9/IGFBP2/LEF1/IGFBP3/S100A4/RUNX3/HAS1/HLA-DQA1/IL6/RCAN1/EDN1/SPON1/SERPINE1/CXCR4	37
DOID:2152	ovary epithelial cancer	31/390	338/10312	4.34637128203814e-06	0.000226011306665984	0.00014526030337338	THY1/SLC2A3/HOXA10/EDNRA/MCAM/CXCL8/PTGS2/ARHGEF6/HBEGF/PLAU/JAG1/ALCAM/TIMP4/RHOC/FOS/XPA/MCM5/THBS1/MMP9/IGFBP2/IGFBP3/S100A4/RUNX3/HAS1/HLA-DQA1/IL6/RCAN1/EDN1/SPON1/SERPINE1/CXCR4	31
DOID:8398	osteoarthritis	25/390	243/10312	5.15175156113554e-06	0.000250595892680517	0.000161061125356405	CXCL8/IL1B/TNFAIP3/PTGS2/EGR1/PLAU/PIK3R1/JAG1/TIMP4/PADI4/FRZB/NLRP3/CCL5/COL1A1/MMP9/CD247/HLA-G/ADAM8/IGFBP3/IL6/COMP/EDN1/SPON1/CRYAB/SERPINE1	25
DOID:865	vasculitis	19/390	154/10312	5.30106696054941e-06	0.000250595892680517	0.000161061125356405	CXCL8/HLA-DMA/IL1B/TNFAIP3/CX3CR1/MX1/CD24/JAG1/MFGE8/SERPINA3/GZMB/MMP9/SELL/HLA-G/CCL2/SELE/IL6/EDN1/SERPINE1	19
DOID:0080599	Coronavirus infectious disease	18/390	143/10312	7.06227685064941e-06	0.000319337735855452	0.000205242370716814	IL2RB/CXCL8/IL1B/MX1/CCL5/SERPINA3/GZMB/THBS1/C3/CXCL2/S100A8/CD8A/ICAM3/CCL3/CCL2/SELE/IL6/SERPINE1	18
DOID:2916	hypersensitivity reaction type IV disease	17/390	130/10312	7.57199470233343e-06	0.00031957313291814	0.000205393663363379	CCR7/IL1B/PTGS2/EGR1/CD24/CCL5/COL1A1/HLA-G/C3/S100A8/COL3A1/CCL3/CCL2/SELE/HLA-DQA1/IL6/GREM1	17
DOID:5517	stomach carcinoma	22/390	202/10312	7.68204646437836e-06	0.00031957313291814	0.000205393663363379	CXCL8/IL1B/TNFAIP3/NET1/COL1A2/ATP6V1C1/PTGS2/PEBP1/RHOC/SELENOP/MMP9/CD247/IGFBP2/S100A8/IGFBP3/RUNX3/CEMIP/CCL2/KLF4/HLA-DQA1/IL6/CDK12	22
DOID:6432	pulmonary hypertension	23/390	218/10312	8.12961912605128e-06	0.000325184765042051	0.000209000329758808	APLNR/EDNRA/PDGFA/IL1B/PTGS2/EGR1/ARHGEF6/CX3CR1/ATF4/PDE5A/KCNA5/CCL5/ID1/COL1A1/MMP9/CCL2/HAS1/IL6/MAOA/EDN1/SERPINE1/CXCR4/GREM1	23
DOID:4766	embryoma	31/390	352/10312	9.94714820467481e-06	0.0003827048943094	0.000245969238751487	IL2RB/AVEN/SFRP4/MCAM/CXCL8/ILK/PTGS2/PLXNB1/PTH1R/ATF4/MDK/CD24/ARHGDIB/PLAU/TNK2/PIK3R1/SFRP2/PEBP1/PLCB2/KCNA5/PA2G4/SFRP1/ID1/MMP9/CD247/IGFBP2/IGFBP3/RUNX3/ATF3/IL6/SERPINE1	31
DOID:0060036	intrinsic cardiomyopathy	32/390	371/10312	1.0944382032285e-05	0.0003827048943094	0.000245969238751487	RYR2/EDNRA/PLN/ILK/IL1B/PTPN11/CX3CR1/MYOM1/COX7A1/ACTC1/JAG1/ANKRD1/SLC25A4/TPM2/TIMP3/MRPS12/MMP9/HLA-G/CXCL2/IGFBP3/ICAM3/PDLIM3/CCL2/MYL9/CAP2/HLA-DQA1/IL6/EDN1/CRYAB/FLNC/FHL1/SERPINE1	32
DOID:0070004	myeloid neoplasm	32/390	371/10312	1.0944382032285e-05	0.0003827048943094	0.000245969238751487	DIDO1/NOTCH2/FKBP5/SFRP4/MCAM/CXCL8/IL1B/SOCS3/PTPN11/PTGS2/EGR1/CD74/PLAU/JAG1/SFRP2/CD79A/CSF3R/IRF8/FRZB/SFRP1/XBP1/COL1A1/TNFRSF13B/THBS1/CD79B/HLA-G/ITGA5/HCK/CCL3/HAS1/IL6/CXCR4	32
DOID:0080600	COVID-19	13/390	82/10312	1.1039564258925e-05	0.0003827048943094	0.000245969238751487	IL2RB/CXCL8/IL1B/CCL5/GZMB/THBS1/C3/CXCL2/CD8A/CCL3/CCL2/SELE/IL6	13
DOID:2921	glomerulonephritis	24/390	240/10312	1.29199416263946e-05	0.000433443202950011	0.000278579386511394	WAS/ITGA8/IL1B/PTPRU/CX3CR1/HBEGF/PDE5A/ANKRD1/CCL3L3/FOS/COL1A1/MMP9/SELL/C3/IGFBP3/RGS2/COL3A1/CCL3/CCL2/SELE/HLA-DQA1/IL6/EDN1/SERPINE1	24
DOID:10591	pre-eclampsia	28/390	309/10312	1.60056686014985e-05	0.000504449914695288	0.000324216291327437	APLNR/NOTCH2/EDNRA/CXCL8/SOCS3/PTGS2/PTPRU/CX3CR1/HBEGF/DYSF/PDE5A/CD24/CD74/PLAU/AKR1C3/CCN3/CCL5/MMP9/SELL/HLA-G/C3/CCL2/SELE/IL6/EDN1/OLR1/SERPINE1/ACTG2	28
DOID:688	embryonal cancer	32/390	378/10312	1.60065838316774e-05	0.000504449914695288	0.000324216291327437	IL2RB/AVEN/SFRP4/MCAM/CXCL8/ILK/PTGS2/PLXNB1/PTH1R/ATF4/MDK/CD24/ARHGDIB/PLAU/TNK2/PIK3R1/SFRP2/PEBP1/PLCB2/KCNA5/PODXL/PA2G4/SFRP1/ID1/MMP9/CD247/IGFBP2/IGFBP3/RUNX3/ATF3/IL6/SERPINE1	32
DOID:0060056	hypersensitivity reaction disease	18/390	152/10312	1.6612601571801e-05	0.000508150165725677	0.000326594489105066	CCR7/IL1B/PTGS2/EGR1/CD24/CCL5/COL1A1/MMP9/HLA-G/C3/S100A8/COL3A1/CCL3/CCL2/SELE/HLA-DQA1/IL6/GREM1	18
DOID:4960	bone marrow cancer	33/390	401/10312	2.10615050574062e-05	0.000613344620741387	0.000394204285597956	DIDO1/NOTCH2/FKBP5/SFRP4/MCAM/CXCL8/IL1B/SOCS3/PTPN11/PTGS2/EGR1/CD74/PLAU/JAG1/SFRP2/CD79A/CSF3R/IRF8/FRZB/SFRP1/XBP1/ID1/COL1A1/TNFRSF13B/THBS1/CD79B/HLA-G/ITGA5/HCK/CCL3/HAS1/IL6/CXCR4	33
DOID:0050848	obstructive sleep apnea	9/390	42/10312	2.12311599487403e-05	0.000613344620741387	0.000394204285597956	EDNRA/IL1B/PTGS2/CCL5/MMP9/CCL2/IL6/EDN1/SERPINE1	9
DOID:0080809	chronic asthma	12/390	75/10312	2.18525728471721e-05	0.000614234480028622	0.000394776209330136	TBXA2R/ITK/PTGS2/CCL5/FYN/MMP9/FCER1A/HLA-DPA1/HLA-DQA1/EDN1/TIMD4/SERPINE1	12
DOID:14004	thoracic aortic aneurysm	8/390	33/10312	2.35431351455389e-05	0.000644338435562117	0.000414124399374437	ACTA1/ACTC1/TIMP3/MMP9/MFAP5/MYH11/SERPINE1/ACTG2	8
DOID:1107	esophageal carcinoma	22/390	219/10312	2.76635660391031e-05	0.000722256280094425	0.000464203175971619	CXCL8/TNFAIP3/PTGS2/EGR1/MDK/JUNB/RHOC/FOS/SFRP1/CAV2/ID1/XPA/MMP9/S100A8/IGFBP3/S100A4/RUNX3/CCL2/SELE/ECRG4/SERPINE1/CXCR4	22
DOID:11162	respiratory failure	14/390	102/10312	2.77790876959394e-05	0.000722256280094425	0.000464203175971619	TBXA2R/CXCL8/IL1B/SGCA/PLAU/SERPINA3/MMP9/C3/MYH10/IL33/CCL2/IL6/EDN1/SERPINE1	14
DOID:6713	cerebrovascular disease	29/390	337/10312	2.98329298619241e-05	0.000756737733082954	0.000486364838570522	TBXA2R/APLNR/ACTA1/IL1B/COL1A2/PTGS2/EGR1/MDK/UCP2/RAMP1/EGR2/ACTC1/CD74/F13A1/LUM/TIMP3/NRG1/MMP9/C3/IGFBP3/AOC3/CCL2/SELE/CD63/HLA-DQA1/IL6/OLR1/SERPINE1/ACTG2	29
DOID:2583	agammaglobulinemia	10/390	55/10312	3.39979093422157e-05	0.00083918803917875	0.000539356685099703	CX3CR1/CD24/PLAU/PIK3R1/CD79A/CD19/TNFRSF13B/IGLL1/CD79B/IL6	10
DOID:5041	esophageal cancer	24/390	255/10312	3.52807271503814e-05	0.00083918803917875	0.000539356685099703	CXCL8/TNFAIP3/PTGS2/EGR1/MDK/JUNB/PLAU/RHOC/FOS/SFRP1/CAV2/ID1/XPA/MMP9/CXCL2/S100A8/IGFBP3/S100A4/RUNX3/CCL2/SELE/ECRG4/SERPINE1/CXCR4	24
DOID:11729	Lyme disease	6/390	18/10312	3.55041093498702e-05	0.00083918803917875	0.000539356685099703	CCR7/IL1B/PTGS2/MMP9/CCL2/IL6	6
DOID:1074	kidney failure	30/390	360/10312	3.98830009437524e-05	0.000921740466255611	0.000592414166065094	TBXA2R/ITGA8/MSTN/MCAM/ADRA1B/IL1B/MT1E/PTGS2/HBEGF/PTH1R/AK4/UCP2/PLAU/MT1A/CCL5/COL1A1/SELL/C3/S100A8/SHROOM3/ICAM3/COL3A1/CCL3/AOC3/CCL2/SELE/IL6/EDN1/OLR1/SERPINE1	30
DOID:13375	temporal arteritis	9/390	46/10312	4.58797763626942e-05	0.00101521207270643	0.000652489540656458	TNFAIP3/MX1/CD24/JAG1/MFGE8/MMP9/CCL2/SELE/IL6	9
DOID:525	central nervous system vasculitis	9/390	46/10312	4.58797763626942e-05	0.00101521207270643	0.000652489540656458	TNFAIP3/MX1/CD24/JAG1/MFGE8/MMP9/CCL2/SELE/IL6	9
DOID:2994	germ cell cancer	34/390	439/10312	5.46822034658875e-05	0.00116476186002356	0.000748607065905832	IL2RB/AVEN/SFRP4/MCAM/CXCL8/ILK/PTGS2/PLXNB1/PTH1R/ATF4/MDK/CD24/ARHGDIB/PLAU/TNK2/PIK3R1/SFRP2/PEBP1/PLCB2/KCNA5/PODXL/PA2G4/SFRP1/ID1/MMP9/CD247/IGFBP2/IGFBP3/RUNX3/POU2AF1/KLF4/ATF3/IL6/SERPINE1	34
DOID:13207	proliferative diabetic retinopathy	9/390	47/10312	5.48782030203409e-05	0.00116476186002356	0.000748607065905832	APLNR/SRSF6/UCP2/MMP9/CCL2/SELE/IL6/EDN1/SERPINE1	9
DOID:3910	lung adenocarcinoma	24/390	263/10312	5.80369182417639e-05	0.00120716789942869	0.000775861959653054	AHR/FABP3/FGF9/CXCL8/CCR7/PTGS2/EGR1/PTH1R/FOXO3/PIK3R1/LUM/BHLHE40/CCL5/SERPINA3/MMP9/LEF1/ITGA5/S100A8/S100A4/RUNX3/CD63/HLA-DQA1/IL6/CXCR4	24
DOID:13089	intracranial arterial disease	9/390	48/10312	6.53199608155787e-05	0.00130639921631157	0.000839639172426973	ACTA1/COL1A2/ACTC1/TIMP3/MMP9/AOC3/CCL2/IL6/ACTG2	9
DOID:3527	cerebral arterial disease	9/390	48/10312	6.53199608155787e-05	0.00130639921631157	0.000839639172426973	ACTA1/COL1A2/ACTC1/TIMP3/MMP9/AOC3/CCL2/IL6/ACTG2	9
DOID:13138	acute proliferative glomerulonephritis	6/390	20/10312	6.95061766168222e-05	0.00133863747558324	0.000860359106270606	IL1B/ANKRD1/CCL3L3/MMP9/CCL3/CCL2	6
DOID:13139	crescentic glomerulonephritis	6/390	20/10312	6.95061766168222e-05	0.00133863747558324	0.000860359106270606	IL1B/ANKRD1/CCL3L3/MMP9/CCL3/CCL2	6
DOID:0050847	sleep apnea	9/390	49/10312	7.73849521199824e-05	0.00144615587687844	0.000929462532204261	EDNRA/IL1B/PTGS2/CCL5/MMP9/CCL2/IL6/EDN1/SERPINE1	9
DOID:8692	myeloid leukemia	25/390	285/10312	7.78699318319161e-05	0.00144615587687844	0.000929462532204261	ZBTB16/CAMK2G/CXCL8/IL1B/SOCS3/PTPN11/BTG1/CD24/CD96/CSF3R/IRF8/ITGAL/MMP9/SELL/IGFBP2/IGFBP3/RUNX3/LPP/CCL3/CCL2/SELE/HLA-DQA1/IL6/MYH11/CXCR4	25
DOID:2349	arteriosclerosis	32/390	411/10312	8.23581020296295e-05	0.001502674142295	0.000965787530726034	AHR/MCAM/IL1B/SOCS3/PTGS2/EGR1/CX3CR1/HBEGF/UCP2/RAMP1/FOXO3/PLAU/F13A1/RGS5/USF1/NLRP3/CCL5/XBP1/NRG1/MMP9/C3/ADAM8/S100A8/IGFBP3/AOC3/CCL2/PLTP/SELE/IL6/EDN1/OLR1/SERPINE1	32
DOID:1115	sarcoma	20/390	205/10312	9.62319181004934e-05	0.00170675826328981	0.00109695495666906	CSPG4/EDNRA/CXCL8/IL1B/PTGS2/HBEGF/MDK/PLAU/JAG1/CCN3/XBP1/ID1/NRG1/THBS1/MMP9/IGFBP3/CCL2/IL6/SERPINE1/CXCR4	20
DOID:8947	diabetic retinopathy	17/390	158/10312	9.68257091674026e-05	0.00170675826328981	0.00109695495666906	APLNR/SRSF6/CXCL8/IL1B/UCP2/F13A1/CCL5/THBS1/MMP9/SELL/IGFBP3/AOC3/CCL2/SELE/IL6/EDN1/SERPINE1	17
DOID:4450	renal cell carcinoma	35/390	472/10312	0.000102143400131666	0.00175218175516655	0.00112614920499065	RAB37/SRSF6/NOTCH2/EDNRA/BTG2/PDGFA/CXCL8/ILK/PTGS2/PLXNB1/CD24/IL10RA/PLAU/PIK3R1/JAG1/SFRP2/ALCAM/TIMP4/AKR1C3/CCN3/SFRP1/TIMP3/THBS1/MMP9/IGFBP2/HLA-G/NNMT/IGFBP3/TXNIP/CCL2/IL6/EDN1/SERPINE1/CXCR4/GREM1	35
DOID:10976	membranous glomerulonephritis	8/390	40/10312	0.000103398681656503	0.00175218175516655	0.00112614920499065	IL1B/PTPRU/MMP9/C3/COL3A1/HLA-DQA1/IL6/SERPINE1	8
DOID:4079	heart valve disease	13/390	101/10312	0.000105380073810948	0.00175218175516655	0.00112614920499065	APLNR/PTPN11/COL1A2/EGR1/CD24/PLAU/BAMBI/MMP9/COL3A1/HLA-DQA1/IL6/EDN1/CXCR4	13
DOID:0050700	cardiomyopathy	34/390	454/10312	0.000106141779399512	0.00175218175516655	0.00112614920499065	KLF15/RYR2/EDNRA/PLN/ILK/IL1B/PTPN11/CX3CR1/MYOM1/COX7A1/ACTC1/JAG1/ANKRD1/SLC25A4/TPM2/TIMP3/MRPS12/MMP9/HLA-G/CXCL2/S100A8/IGFBP3/ICAM3/PDLIM3/CCL2/MYL9/CAP2/HLA-DQA1/IL6/EDN1/CRYAB/FLNC/FHL1/SERPINE1	34
DOID:5295	intestinal disease	32/390	417/10312	0.000108172052029849	0.00175779584548505	0.00112975745129859	CXCL8/IL1B/SOCS3/TNFAIP3/PTGS2/CX3CR1/HBEGF/IL10RA/PLAU/F13A1/RHOC/CCL5/XBP1/COL1A1/ITGAL/NRG1/MMP9/SELL/FCER1A/S100A8/IGFBP3/HLA-DPA1/RUNX3/TXNIP/IL33/CCL2/SELE/IL6/EDN1/MYH11/SERPINE1/CXCR4	32
DOID:2043	hepatitis B	21/390	224/10312	0.000114642002075832	0.00183427203321331	0.00117890965697414	IL2RB/IL1B/SOCS3/PTGS2/CD58/MX1/ZC3H12A/EGR2/PLAU/JAG1/CCL5/GZMB/MMP9/EGR3/LEF1/NR2F1/HLA-DPA1/CCL2/HLA-DQA1/IL6/CXCR4	21
DOID:11934	head and neck cancer	24/390	276/10312	0.000123813679823675	0.00195100343964579	0.00125393439693834	CCNL1/SLC2A3/CSPG4/CCR7/SOCS3/PTGS2/HBEGF/MDK/JUNB/JAG1/EBF3/AKR1C3/TIMP3/CAV2/MMP9/IGFBP3/RUNX3/TXNIP/IL33/KLF4/IL6/CRYAB/SERPINE1/CXCR4	24
DOID:535	sleep disorder	11/390	77/10312	0.000138962671011267	0.00215703250524951	0.00138635186319174	EDNRA/IL1B/MX2/PTGS2/CCL5/MMP9/CCL2/HLA-DQA1/IL6/EDN1/SERPINE1	11
DOID:0050851	glomerulosclerosis	10/390	65/10312	0.000148560176040395	0.00222806642275322	0.00143200625349018	IL1B/PTPRU/HBEGF/MMP9/IGFBP3/RGS2/COL3A1/CCL3/IL6/SERPINE1	10
DOID:552	pneumonia	17/390	164/10312	0.000153411903945502	0.00222806642275322	0.00143200625349018	CXCL8/CCR7/IL1B/PTGS2/PLAU/CCL5/COL1A1/MMP9/C3/CXCL2/IGFBP3/COL3A1/CCL2/IL6/EDN1/SERPINE1/CXCR4	17
DOID:2841	asthma	27/390	333/10312	0.000153640453556805	0.00222806642275322	0.00143200625349018	TBXA2R/IL2RB/ITK/PRMT1/CXCL8/IL1B/PTGS2/EGR1/CX3CR1/PLAU/CCL5/FYN/MMP9/FCER1A/HLA-G/C3/ADAM8/HLA-DPA1/RUNX3/KCNMB1/IL33/CCL2/HLA-DQA1/IL6/EDN1/TIMD4/SERPINE1	27
DOID:3717	gastric adenocarcinoma	14/390	119/10312	0.000154157101047029	0.00222806642275322	0.00143200625349018	CXCL8/IL1B/NET1/COL1A2/PTGS2/PEBP1/SELENOP/S100A8/IGFBP3/CEMIP/KLF4/HLA-DQA1/IL6/CDK12	14
DOID:2799	bronchiolitis obliterans	7/390	32/10312	0.000155465448252545	0.00222806642275322	0.00143200625349018	CXCL8/CCL5/GZMB/MMP9/CCL2/IL6/EDN1	7
DOID:13141	uveitis	11/390	78/10312	0.000156393123904793	0.00222806642275322	0.00143200625349018	IL1B/CX3CR1/CCL3L3/CCL5/SERPINA3/C3/CCL3/AOC3/CCL2/HLA-DQA1/IL6	11
DOID:2462	retinal vascular disease	17/390	166/10312	0.000177835012065885	0.0024993028722773	0.00160633332378146	APLNR/SRSF6/CXCL8/IL1B/UCP2/F13A1/CCL5/THBS1/MMP9/SELL/IGFBP3/AOC3/CCL2/SELE/IL6/EDN1/SERPINE1	17
DOID:6000	congestive heart failure	28/390	355/10312	0.000185283791779888	0.00256926857934778	0.00165130116182778	KLF15/RYR2/EDNRA/PLN/MSTN/ADRA1B/CX3CR1/NUPR1/MDK/PDE5A/UCP2/RAMP1/TIMP4/FXYD1/ANKRD1/KCNA5/FOS/CCL5/TIMP3/ID1/NRG1/THBS1/MMP9/AOC3/CCL2/MYL9/IL6/EDN1	28
DOID:11394	adult respiratory distress syndrome	10/390	67/10312	0.000192417610956864	0.00259888721292388	0.00167033742935897	TBXA2R/CXCL8/IL1B/PLAU/SERPINA3/MMP9/C3/IL6/EDN1/SERPINE1	10
DOID:272	hepatic vascular disease	10/390	67/10312	0.000192417610956864	0.00259888721292388	0.00167033742935897	EDNRA/VASH1/IL1B/PTGS2/CX3CR1/PIK3R1/MMP9/CCL2/EDN1/SERPINE1	10
DOID:9119	acute myeloid leukemia	20/390	216/10312	0.000196541017941233	0.00262054690588311	0.00168425838586617	ZBTB16/CXCL8/IL1B/PTPN11/BTG1/CD96/CSF3R/IRF8/ITGAL/MMP9/SELL/IGFBP2/RUNX3/LPP/CCL3/CCL2/SELE/IL6/MYH11/CXCR4	20
DOID:1247	blood coagulation disease	21/390	235/10312	0.000224362869586773	0.00293635818198382	0.0018872342566394	TBXA2R/NOTCH2/WAS/CXCL8/ILK/IL1B/PTPN11/PLAU/JAG1/F13A1/CCL5/THBS1/MMP9/SELL/C3/CCL2/HLA-DQA1/IL6/EDN1/SERPINE1/CXCR4	21
DOID:10762	portal hypertension	9/390	56/10312	0.000225873706306448	0.00293635818198382	0.0018872342566394	EDNRA/VASH1/IL1B/PTGS2/CX3CR1/PIK3R1/CCL2/EDN1/SERPINE1	9
DOID:1724	duodenal ulcer	7/390	34/10312	0.000232775840016322	0.00298872683477747	0.00192089224704828	CXCL8/IL1B/PLAU/MMP9/SELL/SELE/IL6	7
DOID:289	endometriosis	14/390	125/10312	0.000260024984303023	0.00326922492639075	0.00210117189094952	IL2RB/PDGFA/CXCL8/IL1B/PTGS2/EGR1/MDK/PLAU/CCL5/MMP9/SELL/IGFBP3/CCL2/IL6	14
DOID:1176	bronchial disease	27/390	344/10312	0.000260909297010031	0.00326922492639075	0.00210117189094952	TBXA2R/IL2RB/ITK/PRMT1/CXCL8/IL1B/PTGS2/EGR1/CX3CR1/PLAU/CCL5/FYN/MMP9/FCER1A/HLA-G/C3/ADAM8/HLA-DPA1/RUNX3/KCNMB1/IL33/CCL2/HLA-DQA1/IL6/EDN1/TIMD4/SERPINE1	27
DOID:2115	B cell deficiency	10/390	70/10312	0.000278280980778486	0.00344538357154317	0.00221439126308695	CX3CR1/CD24/PLAU/PIK3R1/CD79A/CD19/TNFRSF13B/IGLL1/CD79B/IL6	10
DOID:12241	beta thalassemia	7/390	35/10312	0.000281633202327338	0.00344586506376979	0.00221470072418402	HBB/CXCL8/COL1A1/IGFBP3/HBG2/IL6/HBG1	7
DOID:783	end stage renal disease	16/390	157/10312	0.000289841169051168	0.00350505599782807	0.00225274348038545	ITGA8/ADRA1B/IL1B/UCP2/PLAU/CCL5/COL1A1/SELL/COL3A1/CCL3/CCL2/SELE/IL6/EDN1/OLR1/SERPINE1	16
DOID:750	peptic ulcer disease	12/390	98/10312	0.000310537358776446	0.00371217072560349	0.00238585871534232	CXCL8/IL1B/PTGS2/PLAU/F13A1/GZMB/MMP9/SELL/IL33/SELE/IL6/EDN1	12
DOID:3748	esophagus squamous cell carcinoma	15/390	143/10312	0.000326181709936567	0.0038548747537958	0.00247757638528374	CXCL8/TNFAIP3/PTGS2/MDK/JUNB/RHOC/CAV2/ID1/XPA/MMP9/S100A8/RUNX3/SELE/SERPINE1/CXCR4	15
DOID:8567	Hodgkin's lymphoma	9/390	59/10312	0.000338984437920309	0.00396116646558563	0.00254589140247659	CXCL8/IL1B/PTGS2/JUNB/PIK3R1/MMP9/SELL/SELE/IL6	9
DOID:1518	cecal disease	4/390	10/10312	0.000352896614652544	0.00403310416745764	0.00259212666633158	PLAU/SELE/IL6/EDN1	4
DOID:8337	appendicitis	4/390	10/10312	0.000352896614652544	0.00403310416745764	0.00259212666633158	PLAU/SELE/IL6/EDN1	4
DOID:0050589	inflammatory bowel disease	22/390	262/10312	0.000385065085956947	0.0043529096673394	0.00279766967485883	CXCL8/IL1B/SOCS3/TNFAIP3/PTGS2/IL10RA/F13A1/RHOC/CCL5/XBP1/COL1A1/ITGAL/SELL/IGFBP3/HLA-DPA1/RUNX3/TXNIP/IL33/CCL2/IL6/SERPINE1/CXCR4	22
DOID:3068	glioblastoma	14/390	130/10312	0.000391079924719618	0.00437336690009036	0.00281081779509856	CXCL8/PTPN11/PTGS2/PIK3CD/CD24/PLAU/PIK3R1/CBX6/KCNA5/MMP9/IGFBP2/S100A4/RPL35A/CCL2	14
DOID:3480	uveal disease	11/390	87/10312	0.00041535919675806	0.00459546345349343	0.00295356203741733	IL1B/CX3CR1/CCL3L3/CCL5/SERPINA3/C3/CCL3/AOC3/CCL2/HLA-DQA1/IL6	11
DOID:299	adenocarcinoma	15/390	147/10312	0.000439417342587264	0.00481046353990268	0.00309174529133421	HOXA10/NOTCH2/PDGFA/IL1B/NET1/PTGS2/PTH1R/PLAU/PEBP1/PODXL/MMP9/ADAM8/S100A8/S100A4/SELE	15
DOID:784	chronic kidney disease	19/390	213/10312	0.000452784168330463	0.00490454923977588	0.00315221535147539	ITGA8/MCAM/ADRA1B/IL1B/UCP2/PLAU/CCL5/COL1A1/SELL/SHROOM3/ICAM3/COL3A1/CCL3/CCL2/SELE/IL6/EDN1/OLR1/SERPINE1	19
DOID:8577	ulcerative colitis	14/390	132/10312	0.000457443534863712	0.00490454923977588	0.00315221535147539	CXCL8/IL1B/SOCS3/TNFAIP3/PTGS2/RHOC/XBP1/COL1A1/ITGAL/SELL/TXNIP/IL33/IL6/CXCR4	14
DOID:9538	multiple myeloma	24/390	302/10312	0.00047611800167724	0.00505268083412582	0.00324742138630556	NOTCH2/SFRP4/IL1B/PTGS2/EGR1/CD74/PLAU/JAG1/SFRP2/CD79A/IRF8/FRZB/SFRP1/XBP1/COL1A1/TNFRSF13B/CD79B/HLA-G/ITGA5/HCK/CCL3/HAS1/IL6/CXCR4	24
DOID:5844	myocardial infarction	32/390	453/10312	0.000481169902174913	0.00505471412385768	0.00324872820713525	FABP3/EDNRA/PLN/CXCL8/IL1B/PTGS2/MDK/PDE5A/RAMP1/PLAU/SFRP2/PEBP1/F13A1/CCL5/TIMP3/COL1A1/GZMB/NRG1/THBS1/MMP9/THBS4/C3/ADAM8/COL3A1/IL33/CCL2/SELE/IL6/EDN1/OLR1/SERPINE1/CXCR4	32
DOID:3770	pulmonary fibrosis	18/390	198/10312	0.00050700996704723	0.00522069669038732	0.00335540728582586	HBB/CXCL8/IL1B/COL1A2/PTGS2/EGR1/PLAU/FOS/CCL5/TIMP3/COL1A1/MMP9/IGFBP3/CCL2/IL6/EDN1/SERPINE1/CXCR4	18
DOID:8857	lupus erythematosus	18/390	198/10312	0.00050700996704723	0.00522069669038732	0.00335540728582586	SNRNP70/RASSF5/IL1B/CX3CR1/ITPR3/CD24/JUNB/IL10RA/CCL5/TNFRSF13B/MMP9/CD247/SELL/C3/CCL2/SELE/IL6/TIMD4	18
DOID:900	hepatopulmonary syndrome	4/390	11/10312	0.000538061445766543	0.00548611670193338	0.00352599605842884	CX3CR1/CCL2/EDN1/SERPINE1	4
DOID:1542	head and neck carcinoma	22/390	269/10312	0.000552641121998562	0.00558006569784956	0.00358637825722112	CCNL1/SLC2A3/CSPG4/CCR7/SOCS3/PTGS2/HBEGF/MDK/JUNB/EBF3/AKR1C3/TIMP3/CAV2/MMP9/IGFBP3/RUNX3/IL33/KLF4/IL6/CRYAB/SERPINE1/CXCR4	22
DOID:1485	cystic fibrosis	17/390	183/10312	0.000563051339684727	0.00563051339684727	0.00361880162651621	EDNRA/ARSB/CXCL8/IL1B/PTGS2/PLAU/CSF3R/SERPINA3/COL1A1/MMP9/HLA-G/CXCL2/IGFBP3/CCL3/CCL2/IL6/EDN1	17
DOID:9408	acute myocardial infarction	12/390	105/10312	0.00058834140987522	0.00582738158352599	0.00374533128090992	FABP3/IL1B/PTGS2/RAMP1/MMP9/C3/IL33/CCL2/IL6/EDN1/OLR1/SERPINE1	12
DOID:2825	nose disease	16/390	168/10312	0.000618934047038656	0.00607256046151134	0.00390291082293492	ITK/CXCL8/IL1B/CX3CR1/PLAU/NLRP3/CCL5/MMP9/FCER1A/HLA-G/C3/IL33/HLA-DQA1/IL6/EDN1/SERPINE1	16
DOID:1936	atherosclerosis	27/390	364/10312	0.000633988641473903	0.00608286176693134	0.00390953160121599	AHR/IL1B/SOCS3/PTGS2/CX3CR1/HBEGF/UCP2/FOXO3/PLAU/RGS5/USF1/NLRP3/CCL5/XBP1/NRG1/MMP9/ADAM8/S100A8/IGFBP3/AOC3/CCL2/PLTP/SELE/IL6/EDN1/OLR1/SERPINE1	27
DOID:4798	aggressive systemic mastocytosis	6/390	29/10312	0.000638228729822632	0.00608286176693134	0.00390953160121599	CXCL8/CCL5/FCER1A/KLF4/IL6/CXCR4	6
DOID:75	lymphatic system disease	13/390	121/10312	0.000640519372214347	0.00608286176693134	0.00390953160121599	CCR7/IL1B/SOCS3/ITPR3/FOXO3/PIK3R1/ITGAL/GZMB/MMP9/HLA-G/S100A8/CCL2/MMP11	13
DOID:974	upper respiratory tract disease	18/390	202/10312	0.000643379609963892	0.00608286176693134	0.00390953160121599	ITK/MCAM/CXCL8/IL1B/CX3CR1/PLAU/NLRP3/CCL5/MMP9/FCER1A/HLA-G/C3/IGFBP3/IL33/HLA-DQA1/IL6/EDN1/SERPINE1	18
DOID:2348	arteriosclerotic cardiovascular disease	27/390	365/10312	0.000661191120426539	0.00619494383102343	0.00398156815050595	AHR/IL1B/SOCS3/PTGS2/CX3CR1/HBEGF/UCP2/FOXO3/PLAU/RGS5/USF1/NLRP3/CCL5/XBP1/NRG1/MMP9/ADAM8/S100A8/IGFBP3/AOC3/CCL2/PLTP/SELE/IL6/EDN1/OLR1/SERPINE1	27
DOID:2945	severe acute respiratory syndrome	9/390	65/10312	0.000706278158385726	0.00650025915682438	0.00417779814229097	CXCL8/MX1/CCL5/SERPINA3/CXCL2/S100A8/ICAM3/CCL2/IL6	9
DOID:2986	IgA glomerulonephritis	9/390	65/10312	0.000706278158385726	0.00650025915682438	0.00417779814229097	WAS/IL1B/PDE5A/MMP9/SELL/C3/CCL2/SELE/IL6	9
DOID:526	human immunodeficiency virus infectious disease	19/390	222/10312	0.000753774607654627	0.006876540280358	0.00441963874294264	IL2RB/ITK/CXCL8/SOCS3/TRIM22/PTGS2/CX3CR1/IL10RA/BACH2/CCL5/GZMB/SELL/HLA-G/C3/CCL3/CCL2/HLA-DQA1/IL6/CXCR4	19
DOID:0060122	integumentary system cancer	14/390	139/10312	0.000770527367918649	0.00688475086072862	0.00442491578599461	SRSF6/CSPG4/CXCL8/PTGS2/CCL5/FYN/XPA/THBS1/MMP9/HLA-G/RUNX3/CCL2/KLF4/IL6	14
DOID:4159	skin cancer	14/390	139/10312	0.000770527367918649	0.00688475086072862	0.00442491578599461	SRSF6/CSPG4/CXCL8/PTGS2/CCL5/FYN/XPA/THBS1/MMP9/HLA-G/RUNX3/CCL2/KLF4/IL6	14
DOID:1875	impotence	7/390	41/10312	0.00077453447183197	0.00688475086072862	0.00442491578599461	EDNRA/MCAM/PDE5A/IGFBP3/IL6/EDN1/APOD	7
DOID:0060180	colitis	16/390	172/10312	0.000800121567365491	0.00701173468881917	0.00450652988603256	CXCL8/IL1B/SOCS3/TNFAIP3/PTGS2/RHOC/XBP1/COL1A1/ITGAL/SELL/TXNIP/IL33/CCL2/IL6/SERPINE1/CXCR4	16
DOID:4448	macular degeneration	13/390	124/10312	0.00080861047335307	0.00701173468881917	0.00450652988603256	FBLN5/CX3CR1/RAX2/TIMP3/MMP9/SELL/IGFBP2/C3/CCL2/SELE/IL6/CRYAB/SERPINE1	13
DOID:0050338	primary bacterial infectious disease	23/390	295/10312	0.000809046310248366	0.00701173468881917	0.00450652988603256	CXCL8/CCR7/IL1B/SOCS3/PTGS2/HBEGF/NLRP3/CCL5/ITGAL/NRG1/MMP9/CD247/SELL/C3/ITGA5/IL33/CCL3/CCL2/ATF3/HLA-DQA1/IL6/SERPINE1/CXCR4	23
DOID:10241	thalassemia	9/390	67/10312	0.000883958158607358	0.00759765690042688	0.00488310944511242	HBB/CXCL8/IL1B/HBA2/COL1A1/IGFBP3/HBG2/IL6/HBG1	9
DOID:1876	sexual dysfunction	7/390	42/10312	0.000899735239104188	0.00766631633957863	0.0049272377283729	EDNRA/MCAM/PDE5A/IGFBP3/IL6/EDN1/APOD	7
DOID:5520	head and neck squamous cell carcinoma	18/390	208/10312	0.000906689336315549	0.00766631633957863	0.0049272377283729	CCNL1/CSPG4/CCR7/SOCS3/PTGS2/HBEGF/MDK/JUNB/EBF3/AKR1C3/CAV2/MMP9/IL33/KLF4/IL6/CRYAB/SERPINE1/CXCR4	18
DOID:0080524	thyroid gland adenocarcinoma	14/390	142/10312	0.000951832022764782	0.00791924242940299	0.00508979650067905	CST6/CCR7/PTGS2/RPL7/TP53INP1/PLAU/THBS1/MMP9/LEF1/ZFP36L2/RUNX3/CCL2/MMP11/CXCR4	14
DOID:0080525	differentiated thyroid gland carcinoma	14/390	142/10312	0.000951832022764782	0.00791924242940299	0.00508979650067905	CST6/CCR7/PTGS2/RPL7/TP53INP1/PLAU/THBS1/MMP9/LEF1/ZFP36L2/RUNX3/CCL2/MMP11/CXCR4	14
DOID:9074	systemic lupus erythematosus	17/390	192/10312	0.000969408517306002	0.00793846344880506	0.00510215009108422	SNRNP70/RASSF5/IL1B/CX3CR1/ITPR3/CD24/JUNB/IL10RA/CCL5/TNFRSF13B/MMP9/CD247/SELL/C3/CCL2/SELE/TIMD4	17
DOID:9744	type 1 diabetes mellitus	17/390	192/10312	0.000969408517306002	0.00793846344880506	0.00510215009108422	BTC/CXCL8/IL1B/ITPR3/XYLT1/CCL5/MMP9/SELL/C3/IGFBP3/HLA-DPA1/AOC3/CCL2/SELE/HLA-DQA1/IL6/EDN1	17
DOID:3459	breast carcinoma	33/390	493/10312	0.00100282349884569	0.00814794092812124	0.00523678389611031	CSPG4/EDNRA/BTG2/ITGA8/CXCL8/CST6/IL1B/SOCS3/PTPN11/PTGS2/EGR1/PTH1R/CD24/FOXO3/PLAU/ADAMTS8/RHOC/CCL5/TIMP3/CAV2/MMP9/IGFBP2/ITGA5/ADAM8/S100A8/IGFBP3/RUNX3/CCL2/IL6/MAOA/EDN1/SERPINE1/CXCR4	33
DOID:11984	hypertrophic cardiomyopathy	13/390	127/10312	0.00101231149301876	0.0081612709514691	0.00524535126941587	PLN/PTPN11/MYOM1/ACTC1/ANKRD1/SLC25A4/MMP9/IGFBP3/CCL2/MYL9/EDN1/FLNC/FHL1	13
DOID:3069	malignant astrocytoma	16/390	177/10312	0.0010884926716983	0.00870794137358643	0.00559670321075646	CAMK2G/CXCL8/PTPN11/PTGS2/PIK3CD/CD24/PLAU/PIK3R1/CBX6/KCNA5/MMP9/IGFBP2/S100A4/RPL35A/CCL2/IL6	16
DOID:1781	thyroid gland cancer	20/390	247/10312	0.00110375738235952	0.00876265402789234	0.00563186772035591	CST6/CCR7/PTGS2/RPL7/NUPR1/TP53INP1/PCLAF/PLAU/PEBP1/ID1/TNFRSF13B/THBS1/MMP9/LEF1/ZFP36L2/S100A4/RUNX3/CCL2/MMP11/CXCR4	20
DOID:13580	cholestasis	15/390	161/10312	0.00113761319986716	0.00896301308986249	0.00576064100411203	ALDH1L1/CXCL8/MX1/UCP2/JAG1/ID1/COL1A1/HLA-G/CXCL2/CCL2/SELE/HLA-DQA1/IL6/EDN1/ACTG2	15
DOID:423	myopathy	33/390	498/10312	0.00118830223256699	0.00929198738247871	0.00597207691080363	HNRNPDL/PLN/MSTN/CXCL8/SYNC/ACTA1/IL1B/COL1A2/CD83/LARGE1/DYSF/CAPN12/SGCA/ACTC1/MBNL1/ANKRD1/SLC25A4/TPM2/THBS1/MMP9/FBXO32/HLA-G/S100A8/SVIL/PDLIM3/CCL2/HLA-DQA1/IL6/FER1L4/CRYAB/FLNC/FHL1/SERPINE1	33
DOID:3963	thyroid gland carcinoma	19/390	231/10312	0.00121322453522875	0.00930685685557393	0.00598163370778284	CST6/CCR7/PTGS2/RPL7/NUPR1/TP53INP1/PCLAF/PLAU/PEBP1/TNFRSF13B/THBS1/MMP9/LEF1/ZFP36L2/S100A4/RUNX3/CCL2/MMP11/CXCR4	19
DOID:1602	lymphadenitis	9/390	70/10312	0.00121705051188274	0.00930685685557393	0.00598163370778284	IL1B/SOCS3/ITPR3/GZMB/MMP9/HLA-G/S100A8/CCL2/MMP11	9
DOID:9942	lymph node disease	9/390	70/10312	0.00121705051188274	0.00930685685557393	0.00598163370778284	IL1B/SOCS3/ITPR3/GZMB/MMP9/HLA-G/S100A8/CCL2/MMP11	9
DOID:6050	esophageal disease	11/390	99/10312	0.00124760061422707	0.00947083677953398	0.00608702566295959	PLN/CXCL8/IL1B/PTGS2/CCL5/SFRP1/IGFBP3/RUNX3/CCL2/HLA-DQA1/IL6	11
DOID:10941	intracranial aneurysm	6/390	33/10312	0.00130970347139756	0.00972922578752473	0.00625309552133421	COL1A2/TIMP3/MMP9/AOC3/CCL2/IL6	6
DOID:60001	pulmonary artery disease	6/390	33/10312	0.00130970347139756	0.00972922578752473	0.00625309552133421	FABP3/CX3CR1/F13A1/MMP9/CCL2/EDN1	6
DOID:9477	pulmonary embolism	6/390	33/10312	0.00130970347139756	0.00972922578752473	0.00625309552133421	FABP3/CX3CR1/F13A1/MMP9/CCL2/EDN1	6
DOID:0080811	extrinsic asthma	8/390	58/10312	0.00142374411770035	0.0104274217071012	0.0067018348016288	ITK/FYN/MMP9/FCER1A/HLA-DPA1/EDN1/TIMD4/SERPINE1	8
DOID:9415	allergic asthma	8/390	58/10312	0.00142374411770035	0.0104274217071012	0.0067018348016288	ITK/FYN/MMP9/FCER1A/HLA-DPA1/EDN1/TIMD4/SERPINE1	8
DOID:11294	arteriovenous malformation	4/390	14/10312	0.0014911562196436	0.0106023950233625	0.00681429234801134	PDGFA/IL1B/MMP9/IL6	4
DOID:14320	generalized anxiety disorder	4/390	14/10312	0.0014911562196436	0.0106023950233625	0.00681429234801134	ZNF462/RGS2/IL6/MAOA	4
DOID:2942	bronchiolitis	4/390	14/10312	0.0014911562196436	0.0106023950233625	0.00681429234801134	IL1B/CCL5/CCL3/CCL2	4
DOID:582	hemoglobinuria	4/390	14/10312	0.0014911562196436	0.0106023950233625	0.00681429234801134	PLAU/C3/HLA-DQA1/CXCR4	4
DOID:3070	high grade glioma	25/390	347/10312	0.00150456139073686	0.0106023950233625	0.00681429234801134	NOTCH2/PDGFA/CAMK2G/CXCL8/ILK/PTPN11/PTGS2/PIK3CD/MDK/CD24/PLAU/PIK3R1/CBX6/KCNA5/CAV2/MMP9/IGFBP2/ITGA5/IGFBP3/S100A4/RPL35A/KCNMB1/CCL2/IL6/SERPINE1	25
DOID:2621	autonomic nervous system neoplasm	27/390	386/10312	0.00152232716492661	0.0106023950233625	0.00681429234801134	BTG2/CAMK2G/TRPC1/RASSF5/IL1B/ARHGEF25/PTGS2/EGR1/NCOA7/PIK3CD/MDK/CD24/NAV2/FOXO3/PIK3R1/ALCAM/SCG2/ID1/FYN/MMP9/IGFBP2/HLA-G/S100A4/CCL2/KLF4/IL6/CXCR4	27
DOID:769	neuroblastoma	27/390	386/10312	0.00152232716492661	0.0106023950233625	0.00681429234801134	BTG2/CAMK2G/TRPC1/RASSF5/IL1B/ARHGEF25/PTGS2/EGR1/NCOA7/PIK3CD/MDK/CD24/NAV2/FOXO3/PIK3R1/ALCAM/SCG2/ID1/FYN/MMP9/IGFBP2/HLA-G/S100A4/CCL2/KLF4/IL6/CXCR4	27
DOID:4481	allergic rhinitis	12/390	117/10312	0.0015391182187021	0.0106023950233625	0.00681429234801134	ITK/CXCL8/IL1B/CX3CR1/NLRP3/CCL5/FCER1A/HLA-G/IL33/IL6/EDN1/SERPINE1	12
DOID:13189	gout	6/390	34/10312	0.00154047367812211	0.0106023950233625	0.00681429234801134	IL1B/PTGS2/NLRP3/IL33/IL6/MAOA	6
DOID:3082	interstitial lung disease	20/390	254/10312	0.00154958081110683	0.0106023950233625	0.00681429234801134	HBB/CXCL8/IL1B/COL1A2/PTGS2/EGR1/PLAU/FOS/CCL5/TIMP3/COL1A1/GZMB/MMP9/C3/IGFBP3/CCL2/IL6/EDN1/SERPINE1/CXCR4	20
DOID:399	tuberculosis	17/390	201/10312	0.00160289924012786	0.0108955242466207	0.00700269017874916	CXCL8/IL1B/SOCS3/NLRP3/CCL5/ITGAL/NRG1/MMP9/CD247/C3/ITGA5/IL33/CCL3/CCL2/ATF3/IL6/CXCR4	17
DOID:12603	acute leukemia	19/390	238/10312	0.00171926571053423	0.0114780899497536	0.007377112467706	P2RY8/FBXW7/CSPG4/RPL10/CXCL8/MDK/CD79A/F13A1/CD96/AKR1C3/SELL/LEF1/CD79B/RUNX3/CCL2/HLA-DQA1/IL6/SERPINE1/CXCR4	19
DOID:1192	peripheral nervous system neoplasm	28/390	409/10312	0.00172351163192894	0.0114780899497536	0.007377112467706	BTG2/CAMK2G/TRPC1/RASSF5/IL1B/ARHGEF25/PTGS2/EGR1/NCOA7/PIK3CD/MDK/CD24/NAV2/FOXO3/PIK3R1/ALCAM/SCG2/CCN3/ID1/FYN/MMP9/IGFBP2/HLA-G/S100A4/CCL2/KLF4/IL6/CXCR4	28
DOID:4989	pancreatitis	16/390	185/10312	0.00173121587550217	0.0114780899497536	0.007377112467706	EDNRA/BTG2/PDGFA/CXCL8/IL1B/PTGS2/EGR1/CCL5/MMP9/SELL/CXCL2/CCL2/SELE/IL6/EDN1/SERPINE1	16
DOID:6364	migraine	10/390	88/10312	0.00173275011741472	0.0114780899497536	0.007377112467706	EDNRA/IL1B/CX3CR1/RAMP1/ATP1A2/ITGAL/MMP9/IL6/MAOA/EDN1	10
DOID:0080998	acute necrotizing pancreatitis	6/390	35/10312	0.00180092343173482	0.0118541795506596	0.00761882997436116	BTG2/IL1B/CXCL2/CCL2/IL6/SERPINE1	6
DOID:76	stomach disease	10/390	89/10312	0.00188799908539672	0.0123282021184784	0.00792349022796941	CXCL8/IL1B/PTPN11/PTGS2/TP53INP1/MMP9/SELL/COL3A1/CCL2/SELE	10
DOID:1802	mononeuritis	13/390	136/10312	0.00189664647976591	0.0123282021184784	0.00792349022796941	IL1B/MT1E/CX3CR1/PLAU/MT1A/CCL5/TIMP3/NRG1/MMP9/C3/CCL2/IL6/SERPINE1	13
DOID:4195	hyperglycemia	16/390	187/10312	0.00193417129761344	0.0124940257734036	0.00803006717217739	MCAM/CXCL8/IL1B/PTGS2/UCP2/GFPT2/CCL5/MMP9/KCNMB1/TXNIP/AOC3/SELE/HLA-DQA1/IL6/EDN1/SERPINE1	16
DOID:9743	diabetic neuropathy	8/390	61/10312	0.00198235354631434	0.0127262202973266	0.00817930150688503	IL1B/PTGS2/UCP2/SLC25A4/CCL5/NRG1/CD63/EDN1	8
DOID:1188	mononeuropathy	13/390	137/10312	0.002025598544657	0.0129240643340078	0.00830645835232285	IL1B/MT1E/CX3CR1/PLAU/MT1A/CCL5/TIMP3/NRG1/MMP9/C3/CCL2/IL6/SERPINE1	13
DOID:9500	leukocyte disease	12/390	121/10312	0.00205326435890422	0.0130207008125634	0.00836856782993698	WAS/CXCL8/IL1B/CSF3R/CCL5/FCER1A/LEF1/ADAM8/CD8A/KLF4/IL6/CXCR4	12
DOID:631	fibromyalgia	5/390	25/10312	0.00214208647710782	0.013501635976922	0.00867767089609867	CXCL8/IL1B/IGFBP3/CCL2/MAOA	5
DOID:1398	parasitic infectious disease	17/390	208/10312	0.00231038414490233	0.0144746958475809	0.00930306868746343	HBB/IL2RB/CXCL8/IL1B/PTGS2/CCL3L3/CCL5/COL1A1/NRG1/HLA-G/HLA-DPA1/IL33/CCL3/CCL2/HLA-DQA1/IL6/EDN1	17
DOID:4483	rhinitis	14/390	156/10312	0.00234235808426586	0.014587140165488	0.00937533806182679	ITK/CXCL8/IL1B/CX3CR1/NLRP3/CCL5/FCER1A/HLA-G/C3/IL33/HLA-DQA1/IL6/EDN1/SERPINE1	14
DOID:104	bacterial infectious disease	25/390	359/10312	0.00239110638016455	0.0148020871153043	0.00951348716418852	TBXA2R/CXCL8/CCR7/IL1B/SOCS3/PTGS2/HBEGF/NLRP3/CCL5/ITGAL/NRG1/MMP9/CD247/SELL/C3/ITGA5/IL33/CCL3/CCL2/SELE/ATF3/HLA-DQA1/IL6/SERPINE1/CXCR4	25
DOID:4251	conjunctival disease	6/390	37/10312	0.00242041687679661	0.0148948730879791	0.00957312187334692	CXCL8/SOCS3/CCL5/MMP9/C3/IL6	6
DOID:2163	nasal cavity disease	14/390	157/10312	0.00248564515651192	0.0152062997810141	0.00977327971755463	ITK/CXCL8/IL1B/CX3CR1/NLRP3/CCL5/FCER1A/HLA-G/C3/IL33/HLA-DQA1/IL6/EDN1/SERPINE1	14
DOID:1036	chronic leukemia	18/390	229/10312	0.00266825834858696	0.0162280039914061	0.0104299418365818	CAMK2G/CCR7/SOCS3/TNFAIP3/CD83/JUNB/FOXO3/PEBP1/CSF3R/CD2/SFRP1/HLA-G/FCMR/HCK/HLA-DQA1/IL6/CD52/CXCR4	18
DOID:219	colon cancer	27/390	403/10312	0.00280811389891694	0.0169792933422885	0.0109128049315316	HES6/SRSF6/MAP4K1/CXCL8/ILK/IL1B/TNFAIP3/PTGS2/MDK/JUNB/CCL3L3/IRF8/PODXL/FOS/TIMP3/CAV2/MMP9/LCP1/SELL/ITGA5/CXCL2/IGFBP3/IL33/CCL3/CCL2/SELE/HLA-DQA1	27
DOID:2007	degeneration of macula and posterior pole	10/390	94/10312	0.00284140161999589	0.0170812582936169	0.0109783390854724	FBLN5/CX3CR1/RAX2/TIMP3/SELL/IGFBP2/C3/CCL2/SELE/IL6	10
DOID:3451	skin carcinoma	9/390	79/10312	0.0028590985727026	0.0170888650322454	0.0109832280318581	CXCL8/PTGS2/CCL5/FYN/XPA/THBS1/MMP9/RUNX3/IL6	9
DOID:4138	bile duct disease	16/390	195/10312	0.00295605711940348	0.0175674251667407	0.0112908046365185	ALDH1L1/CXCL8/MX1/UCP2/JAG1/CCL5/ID1/COL1A1/HLA-G/CXCL2/CCL2/SELE/HLA-DQA1/IL6/EDN1/ACTG2	16
DOID:10247	pleurisy	5/390	27/10312	0.00305899611801575	0.0180058533098563	0.0115725879066384	IL1B/PTGS2/MMP9/CXCL2/SERPINE1	5
DOID:2789	parasitic protozoa infectious disease	15/390	178/10312	0.00306445772677362	0.0180058533098563	0.0115725879066384	HBB/IL2RB/CXCL8/IL1B/PTGS2/CCL3L3/CCL5/COL1A1/NRG1/HLA-G/CCL3/CCL2/HLA-DQA1/IL6/EDN1	15
DOID:26	pancreas disease	16/390	196/10312	0.0031105532114152	0.0181089433821038	0.0116388451899149	EDNRA/BTG2/PDGFA/CXCL8/IL1B/PTGS2/EGR1/CCL5/MMP9/SELL/CXCL2/CCL2/SELE/IL6/EDN1/SERPINE1	16
DOID:4029	gastritis	9/390	80/10312	0.00311682775518903	0.0181089433821038	0.0116388451899149	CXCL8/IL1B/PTPN11/PTGS2/TP53INP1/MMP9/SELL/CCL2/SELE	9
DOID:1273	respiratory syncytial virus infectious disease	6/390	39/10312	0.00318779963969806	0.0181593587261147	0.0116712477642539	CXCL8/CCL5/GZMB/MMP9/HLA-G/IL6	6
DOID:349	systemic mastocytosis	6/390	39/10312	0.00318779963969806	0.0181593587261147	0.0116712477642539	CXCL8/CCL5/FCER1A/KLF4/IL6/CXCR4	6
DOID:4248	coronary stenosis	6/390	39/10312	0.00318779963969806	0.0181593587261147	0.0116712477642539	MDK/ITGAL/CCL2/IL6/EDN1/SERPINE1	6
DOID:0060100	musculoskeletal system cancer	30/390	468/10312	0.00323788463211195	0.0181593587261147	0.0116712477642539	FBXW7/AVEN/MSTN/PDGFA/MCAM/CXCL8/ILK/IL1B/TRIM22/PTPN11/PTGS2/EGR1/PTH1R/CD24/SGCA/PLAU/ANKRD1/LUM/CCN3/CCL5/ID1/COL1A1/NR4A3/MMP9/IGFBP3/S100A4/IL6/CXCR4/PRUNE2/APOD	30
DOID:13832	patent ductus arteriosus	4/390	17/10312	0.003240355206952	0.0181593587261147	0.0116712477642539	ACTA1/ACTC1/MYH11/ACTG2	4
DOID:2738	pseudoxanthoma elasticum	4/390	17/10312	0.003240355206952	0.0181593587261147	0.0116712477642539	XYLT1/SELL/SELE/MYH11	4
DOID:9741	biliary tract disease	16/390	197/10312	0.00327166758957994	0.0181593587261147	0.0116712477642539	ALDH1L1/CXCL8/MX1/UCP2/JAG1/CCL5/ID1/COL1A1/HLA-G/CXCL2/CCL2/SELE/HLA-DQA1/IL6/EDN1/ACTG2	16
DOID:13378	Kawasaki disease	8/390	66/10312	0.00328265330818227	0.0181593587261147	0.0116712477642539	IL1B/ITPR3/GZMB/MMP9/HLA-G/S100A8/CCL2/MMP11	8
DOID:9588	encephalitis	8/390	66/10312	0.00328265330818227	0.0181593587261147	0.0116712477642539	NOTCH2/CXCL8/IL1B/SYF2/MMP9/CCL3/IL6/APOD	8
DOID:13241	Behcet's disease	11/390	113/10312	0.00359639311667033	0.0197896764091912	0.0127190734006442	CXCL8/HLA-DMA/IL1B/GZMB/MMP9/SELL/HLA-G/CCL2/IL6/EDN1/SERPINE1	11
DOID:2237	hepatitis	29/390	452/10312	0.00372361054496028	0.0203818682460984	0.0130996825265916	HBB/CXCL8/IL1B/SOCS3/PTGS2/CX3CR1/CD58/MX1/EGR2/IL10RA/PLAU/JAG1/NLRP3/CCL5/COL1A1/CD19/ITGAL/GZMB/THBS1/MMP9/EGR3/LEF1/NR2F1/HLA-DPA1/CCL3/CCL2/HLA-DQA1/IL6/CXCR4	29
DOID:341	peripheral vascular disease	11/390	114/10312	0.00384937502791914	0.0208694891678751	0.0134130826129562	MSTN/IL1B/F13A1/SELL/AOC3/CCL2/PLTP/SELE/IL6/EDN1/SERPINE1	11
DOID:14250	Down syndrome	10/390	98/10312	0.00385282876945387	0.0208694891678751	0.0134130826129562	FABP3/NDUFS3/RCAN2/THBS1/MMP9/IGFBP3/CCL2/IL6/RCAN1/MAOA	10
DOID:4074	pancreatic adenocarcinoma	16/390	201/10312	0.00398661004616911	0.0213648183238924	0.0137314368782102	FBXW7/ILK/IL1B/SOCS3/PTGS2/CX3CR1/PLAU/PEBP1/THBS1/MMP9/PIM1/C3/ADAM8/S100A8/IL6/CXCR4	16
DOID:345	uterine disease	9/390	83/10312	0.00400126455913241	0.0213648183238924	0.0137314368782102	PDGFA/CXCL8/PTGS2/MMP9/CCL2/SELE/IL6/EDN1/SERPINE1	9
DOID:4961	bone marrow disease	7/390	54/10312	0.00400590343572982	0.0213648183238924	0.0137314368782102	HBB/SOCS3/HBA2/PIK3R1/MMP9/EDN1/SERPINE1	7
DOID:3324	mood disorder	21/390	295/10312	0.00403372512618895	0.0214034394450842	0.0137562591575187	HES6/FABP3/UQCRB/FKBP5/CXCL8/IL1B/PTGS2/PDE4B/ATF4/BHLHE40/XBP1/FYN/ITGAL/NRG1/NR4A3/MMP9/IGFBP2/CCL2/IL6/MAOA/EDN1	21
DOID:10113	trypanosomiasis	6/390	41/10312	0.00412332895269898	0.0216578894485199	0.0139197973682289	CXCL8/CCL3L3/CCL5/CCL3/CCL2/IL6	6
DOID:3713	ovary adenocarcinoma	6/390	41/10312	0.00412332895269898	0.0216578894485199	0.0139197973682289	THY1/HOXA10/PTGS2/MCM5/MMP9/IGFBP3	6
DOID:4724	brain edema	5/390	29/10312	0.00422957735151952	0.0221043238471372	0.014206726359243	PLAU/MMP9/CXCL2/IL6/EDN1	5
DOID:365	bladder disease	8/390	69/10312	0.00433278937186673	0.022530504733707	0.0144806381638704	IL1B/PTGS2/CX3CR1/HBEGF/COL1A1/RGS2/COL3A1/IL6	8
DOID:0060058	lymphoma	14/390	167/10312	0.00435757919108496	0.0225466784016336	0.0144910331832362	CXCL8/IL1B/PTGS2/JUNB/PIK3R1/MMP9/SELL/CD79B/ICAM3/POU2AF1/SELE/HLA-DQA1/IL6/CXCR4	14
DOID:2513	basal cell carcinoma	6/390	42/10312	0.00466059457163144	0.0239951403687956	0.0154219778686085	CXCL8/PTGS2/CCL5/XPA/RUNX3/IL6	6
DOID:3388	periodontal disease	14/390	169/10312	0.00484295102189293	0.0248111776491067	0.0159464552704279	CXCL8/IL1B/PTGS2/PLAU/CCL5/COL1A1/MMP9/CXCL2/S100A8/CCL2/SELE/IL6/EDN1/SERPINE1	14
DOID:14654	prostatitis	4/390	19/10312	0.00497093994130542	0.0252184270193055	0.0162081995518816	IL1B/PTGS2/BAMBI/CXCL2	4
DOID:3191	nemaline myopathy	4/390	19/10312	0.00497093994130542	0.0252184270193055	0.0162081995518816	ACTA1/ACTC1/ANKRD1/TPM2	4
DOID:2957	pulmonary tuberculosis	9/390	86/10312	0.00507085925314611	0.0255255154616179	0.0164055691479022	CXCL8/IL1B/CCL5/CD247/C3/CCL3/CCL2/ATF3/IL6	9
DOID:229	female reproductive system disease	27/390	421/10312	0.00508055932745663	0.0255255154616179	0.0164055691479022	NFIC/IL2RB/HOXA10/PDGFA/ADRA1B/CXCL8/IL1B/SOCS3/PTGS2/EGR1/SGTA/MDK/FOXO3/PGRMC1/PLAU/PIK3R1/AKR1C3/CCL5/MMP9/SELL/C3/IGFBP3/CCL2/SELE/IL6/EDN1/SERPINE1	27
DOID:5409	lung small cell carcinoma	10/390	102/10312	0.00513024662818243	0.0256512331409122	0.0164863694782178	CXCL8/PTGS2/MARCKSL1/IL10RA/PLAU/PIK3R1/RHOC/MMP9/IGFBP2/CXCR4	10
DOID:1588	thrombocytopenia	8/390	71/10312	0.00516486032047323	0.0257007403506802	0.0165181883832813	TBXA2R/WAS/CXCL8/IL1B/CCL5/SELL/CCL2/IL6	8
DOID:14203	childhood type dermatomyositis	3/390	10/10312	0.00528201312663296	0.0261585411985632	0.0168124227338944	IL1B/CD83/IL6	3
DOID:326	ischemia	29/390	464/10312	0.00537156146526454	0.0264759427671807	0.0170164207056272	THY1/FABP3/CSPG4/MAP4K1/BTG2/CXCL8/IL1B/MT1E/PTGS2/CX3CR1/HBEGF/MDK/UCP2/PLAU/MFGE8/MT1A/SERPINA3/COL1A1/THBS1/MMP9/SELL/C3/MYH10/CCL3/CCL2/SELE/EDN1/SERPINE1/CXCR4	29
DOID:9675	pulmonary emphysema	7/390	57/10312	0.0054295515387734	0.0266355358505865	0.0171189931833223	EDNRA/PTGS2/EGR1/CX3CR1/MMP9/CCL2/FUT8	7
DOID:3326	purpura	8/390	72/10312	0.00562414066286679	0.0273906491653642	0.0176043139878606	NOTCH2/ILK/IL1B/JAG1/MMP9/IL6/EDN1/CXCR4	8
DOID:11446	sciatic neuropathy	11/390	120/10312	0.0056808881329214	0.0273906491653642	0.0176043139878606	IL1B/CX3CR1/PLAU/CCL5/TIMP3/NRG1/MMP9/C3/CCL2/IL6/SERPINE1	11
DOID:11123	Henoch-Schoenlein purpura	5/390	31/10312	0.00568882713434487	0.0273906491653642	0.0176043139878606	IL1B/MMP9/CCL2/HLA-DQA1/IL6	5
DOID:319	spinal cord disease	5/390	31/10312	0.00568882713434487	0.0273906491653642	0.0176043139878606	CXCL8/CX3CR1/COL1A1/MMP9/IL6	5
DOID:1532	pleural disease	6/390	44/10312	0.00588713034282875	0.028187534701024	0.0181164823230266	IL1B/PTGS2/PLAU/MMP9/CXCL2/SERPINE1	6
DOID:576	proteinuria	18/390	247/10312	0.00590854092771465	0.028187534701024	0.0181164823230266	EDNRA/CXCL8/ILK/IL1B/PTGS2/PTPRU/CX3CR1/PDE5A/PLAU/STOM/THBS1/CD247/C3/CCL2/HLA-DQA1/IL6/EDN1/CXCR4	18
DOID:2913	acute pancreatitis	7/390	58/10312	0.00597936824362656	0.0283815374334965	0.0182411703140387	BTG2/IL1B/CXCL2/CCL2/SELE/IL6/SERPINE1	7
DOID:9360	intrinsic asthma	4/390	20/10312	0.006031076704618	0.0283815374334965	0.0182411703140387	TBXA2R/PTGS2/CCL5/HLA-DQA1	4
DOID:9719	neovascular inflammatory vitreoretinopathy	4/390	20/10312	0.006031076704618	0.0283815374334965	0.0182411703140387	CXCL8/ITGA5/IL6/EDN1	4
DOID:0060005	autoimmune disease of endocrine system	11/390	122/10312	0.00642438776046252	0.0300962309499145	0.0193432253574856	CXCL8/IL1B/PTGS2/CCL5/SELL/CCL2/SELE/HLA-DQA1/IL6/EDN1/SERPINE1	11
DOID:9809	hypersensitivity vasculitis	5/390	32/10312	0.00653744331695493	0.0304885248862472	0.0195953575938937	IL1B/MMP9/CCL2/HLA-DQA1/IL6	5
DOID:11077	brucellosis	6/390	45/10312	0.00658160292365552	0.0305574421455435	0.0196396515813969	CXCL8/IL1B/SELL/CCL3/IL6/SERPINE1	6
DOID:438	autoimmune disease of the nervous system	8/390	74/10312	0.0066354007440229	0.0306702967723725	0.019712184666454	IL2RB/IL1B/GZMB/MMP9/C3/CCL2/HLA-DQA1/IL6	8
DOID:8719	in situ carcinoma	12/390	140/10312	0.00674389298406317	0.0309897027273816	0.019917470882477	BTG2/IL1B/SOCS3/PTGS2/TIMP4/AKR1C3/SFRP1/MMP9/LEF1/IGFBP3/S100A4/RUNX3	12
DOID:12528	lesion of sciatic nerve	11/390	123/10312	0.00682369415824075	0.0309897027273816	0.019917470882477	IL1B/CX3CR1/PLAU/CCL5/TIMP3/NRG1/MMP9/C3/CCL2/IL6/SERPINE1	11
DOID:1824	status epilepticus	11/390	123/10312	0.00682369415824075	0.0309897027273816	0.019917470882477	IL1B/SOCS3/PTGS2/CX3CR1/PLAU/CCL3L3/MMP9/CXCL2/CCL3/CCL2/APOD	11
DOID:9473	mononeuritis of lower limb	11/390	123/10312	0.00682369415824075	0.0309897027273816	0.019917470882477	IL1B/CX3CR1/PLAU/CCL5/TIMP3/NRG1/MMP9/C3/CCL2/IL6/SERPINE1	11
DOID:3507	dermatofibrosarcoma protuberans	3/390	11/10312	0.00706099500695787	0.031927977422766	0.0205205118051179	PTGS2/COL1A1/APOD	3
DOID:3319	lymphangioleiomyomatosis	4/390	21/10312	0.00723151962743351	0.0321874221798019	0.020687260206654	TIMP3/MMP9/SERPINE1/CXCR4	4
DOID:422	congenital structural myopathy	4/390	21/10312	0.00723151962743351	0.0321874221798019	0.020687260206654	ACTA1/ACTC1/ANKRD1/TPM2	4
DOID:9720	vitreous disease	4/390	21/10312	0.00723151962743351	0.0321874221798019	0.020687260206654	CXCL8/ITGA5/IL6/EDN1	4
DOID:2218	blood platelet disease	11/390	124/10312	0.00724216999045542	0.0321874221798019	0.020687260206654	TBXA2R/WAS/CXCL8/IL1B/PLAU/CCL5/THBS1/SELL/CCL2/IL6/SERPINE1	11
DOID:350	mastocytosis	6/390	46/10312	0.00733366356267862	0.0322398631574727	0.0207209646811692	CXCL8/CCL5/FCER1A/KLF4/IL6/CXCR4	6
DOID:0050855	renal fibrosis	5/390	33/10312	0.00747096828937589	0.0322398631574727	0.0207209646811692	EDNRA/CCL3L3/MMP9/CCL3/SERPINE1	5
DOID:12030	panuveitis	5/390	33/10312	0.00747096828937589	0.0322398631574727	0.0207209646811692	CCL3L3/CCL5/C3/CCL3/CCL2	5
DOID:12140	Chagas disease	5/390	33/10312	0.00747096828937589	0.0322398631574727	0.0207209646811692	CCL3L3/CCL5/CCL3/CCL2/IL6	5
DOID:12351	alcoholic hepatitis	5/390	33/10312	0.00747096828937589	0.0322398631574727	0.0207209646811692	NLRP3/CCL5/COL1A1/CCL3/CCL2	5
DOID:13809	familial combined hyperlipidemia	5/390	33/10312	0.00747096828937589	0.0322398631574727	0.0207209646811692	OSBPL10/USF1/C3/TXNIP/SERPINE1	5
DOID:5603	T-cell acute lymphoblastic leukemia	5/390	33/10312	0.00747096828937589	0.0322398631574727	0.0207209646811692	RPL10/CXCL8/AKR1C3/IL6/CXCR4	5
DOID:10754	otitis media	7/390	61/10312	0.00787902042471167	0.0338602530648766	0.0217624096115351	BTC/CXCL8/IL1B/CX3CR1/MMP9/IL6/SERPINE1	7
DOID:5082	liver cirrhosis	23/390	354/10312	0.00806053333673641	0.0344977558444686	0.0221721406490259	VASH1/CXCL8/ILK/IL1B/PTGS2/EGR1/PDE5A/ZC3H12A/PLAU/CCL5/SERPINA3/CAV2/COL1A1/ITGAL/MMP9/IGFBP3/RGS2/HLA-DPA1/IL33/HLA-DQA1/IL6/EDN1/SERPINE1	23
DOID:866	vein disease	6/390	47/10312	0.00814587747457818	0.0347201334982021	0.022315065558055	IL1B/F13A1/LUM/CCL5/MMP9/SERPINE1	6
DOID:8283	peritonitis	5/390	34/10312	0.00849346736028172	0.036053902264053	0.0231722954834754	CXCL8/PLAU/CXCL2/CCL2/IL6	5
DOID:11266	Hantavirus hemorrhagic fever with renal syndrome	4/390	22/10312	0.00857950508484633	0.0361429239564682	0.0232295108424669	CD58/THBS1/IL33/IL6	4
DOID:5100	middle ear disease	7/390	62/10312	0.00860146552770327	0.0361429239564682	0.0232295108424669	BTC/CXCL8/IL1B/CX3CR1/MMP9/IL6/SERPINE1	7
DOID:3969	thyroid gland papillary carcinoma	11/390	127/10312	0.0086186972511578	0.0361429239564682	0.0232295108424669	CST6/CCR7/PTGS2/RPL7/PLAU/LEF1/ZFP36L2/RUNX3/CCL2/MMP11/CXCR4	11
DOID:1682	congenital heart disease	13/390	163/10312	0.00886571720610926	0.0370295015837495	0.0237993254106082	PLN/ACTA1/PTPN11/ACTC1/SMYD4/JAG1/ANKRD1/PLCB2/MMP9/LPP/EDN1/MYH11/ACTG2	13
DOID:2213	hemorrhagic disease	8/390	78/10312	0.0090639939743606	0.0377062149333401	0.0242342575735536	NOTCH2/ILK/IL1B/JAG1/MMP9/IL6/EDN1/CXCR4	8
DOID:1080	filariasis	3/390	12/10312	0.00915361913165938	0.0378163613509767	0.0243050500585731	HLA-DPA1/HLA-DQA1/EDN1	3
DOID:10286	prostate carcinoma	14/390	182/10312	0.00916319525042897	0.0378163613509767	0.0243050500585731	RPL10/PDGFA/ILK/PTGS2/EGR1/ACO2/ATF4/PLAU/AKR1C3/SERPINA3/XBP1/COL1A1/S100A8/TXNIP	14
DOID:1564	fungal infectious disease	10/390	111/10312	0.00921144333274975	0.0378652216049792	0.0243364531570463	CXCL8/IL1B/MMP9/SELL/C3/S100A8/ICAM3/IL33/CCL2/IL6	10
DOID:1389	polyneuropathy	5/390	35/10312	0.00960889134837286	0.0388842295809641	0.0249913823723808	IL1B/SLC25A4/IL6/CRYAB/SERPINE1	5
DOID:1557	hypersensitivity reaction type III disease	5/390	35/10312	0.00960889134837286	0.0388842295809641	0.0249913823723808	IL1B/MMP9/CCL2/HLA-DQA1/IL6	5
DOID:3355	fibrosarcoma	5/390	35/10312	0.00960889134837286	0.0388842295809641	0.0249913823723808	PTGS2/COL1A1/MMP9/IL6/APOD	5
DOID:4676	uremia	5/390	35/10312	0.00960889134837286	0.0388842295809641	0.0249913823723808	MSTN/PTH1R/AOC3/IL6/EDN1	5
DOID:824	periodontitis	12/390	147/10312	0.00980697212272151	0.0395319806497301	0.025407700113946	CXCL8/IL1B/PTGS2/CCL5/COL1A1/MMP9/CXCL2/S100A8/CCL2/SELE/IL6/SERPINE1	12
DOID:4415	fibrous histiocytoma	4/390	23/10312	0.010081780443369	0.0404828249463466	0.0260188196770547	BTC/PTGS2/HBEGF/MMP9	4
DOID:633	myositis	10/390	113/10312	0.0103862944662141	0.0415451778648565	0.0267016072309553	CXCL8/IL1B/CD83/THBS1/MMP9/HLA-G/S100A8/CCL2/HLA-DQA1/IL6	10
DOID:10871	age related macular degeneration	8/390	80/10312	0.0105016159363228	0.0418455194397535	0.0268946405306108	FBLN5/CX3CR1/RAX2/TIMP3/SELL/C3/CCL2/SELE	8
DOID:1686	glaucoma	13/390	167/10312	0.0107485816836082	0.0426661257669943	0.0274220545162362	EDNRA/IL1B/PTPN11/SFRP1/CAV2/MMP9/SLC1A3/TXNIP/COL8A1/IL6/EDN1/SERPINE1/GREM1	13
DOID:0111962	combined immunodeficiency	9/390	97/10312	0.0109795630287839	0.0432452720512371	0.0277942791017566	CTPS1/PIK3CD/BACH2/PIK3R1/CORO1A/IRF8/CD3D/ITGAL/RAC2	9
DOID:2234	focal epilepsy	10/390	114/10312	0.011014844412204	0.0432452720512371	0.0277942791017566	IL1B/PTGS2/FOXO3/FYN/MMP9/C3/SLC1A3/KCNAB1/IL6/CXCR4	10
DOID:10923	sickle cell anemia	7/390	65/10312	0.011060809966951	0.0432452720512371	0.0277942791017566	HBB/IL1B/HBA2/PTGS2/C3/IGFBP3/HBG2	7
DOID:2473	opportunistic mycosis	7/390	65/10312	0.011060809966951	0.0432452720512371	0.0277942791017566	CXCL8/IL1B/SELL/C3/IL33/CCL2/IL6	7
DOID:48	male reproductive system disease	21/390	324/10312	0.0113669623710533	0.0442758084864997	0.028456617802558	SRSF6/EDNRA/MCAM/CXCL8/IL1B/TGFB1I1/PTGS2/NUPR1/PDE5A/CSNK2A2/PEBP1/BAMBI/CCL5/XPA/IGFBP2/CXCL2/IGFBP3/CCL2/IL6/EDN1/APOD	21
DOID:0080822	aspirin-induced respiratory disease	3/390	13/10312	0.0115704171450379	0.0445675327068127	0.0286441126202693	TBXA2R/PTGS2/HLA-DQA1	3
DOID:1785	pituitary cancer	3/390	13/10312	0.0115704171450379	0.0445675327068127	0.0286441126202693	SFRP4/SFRP2/IL6	3
DOID:3234	central nervous system lymphoma	3/390	13/10312	0.0115704171450379	0.0445675327068127	0.0286441126202693	PTGS2/MT1A/CD79B	3
DOID:5327	retinal detachment	4/390	24/10312	0.0117445841956061	0.0450714670237282	0.0289679975304326	IL10RA/CCL2/IL6/EDN1	4
DOID:11963	esophagitis	6/390	51/10312	0.0120464708587672	0.0458873104583424	0.0294923503451897	CXCL8/IL1B/PTGS2/CCL5/CCL2/IL6	6
DOID:8432	polycythemia	6/390	51/10312	0.0120464708587672	0.0458873104583424	0.0294923503451897	HBB/SOCS3/HBA2/PIK3R1/EDN1/SERPINE1	6
DOID:11054	urinary bladder cancer	17/390	246/10312	0.0121301067672958	0.0458873104583424	0.0294923503451897	CXCL8/IL1B/PTGS2/ARHGDIB/PLAU/TIMP3/ID1/THBS1/RTKN/MMP9/IGFBP2/S100A8/IGFBP3/RUNX3/SMTN/SERPINE1/CXCR4	17
DOID:898	autosomal dominant polycystic kidney disease	5/390	37/10312	0.0121336638231194	0.0458873104583424	0.0294923503451897	ITGA8/FOS/MMP9/EDN1/FLNC	5
DOID:403	mouth disease	18/390	266/10312	0.0122563447224803	0.0461833279397808	0.0296826044957094	CXCL8/IL1B/PTPN11/COL1A2/PTGS2/PTH1R/PLAU/CCL5/ACP4/COL1A1/MMP9/CXCL2/S100A8/CCL2/SELE/IL6/EDN1/SERPINE1	18
DOID:3328	temporal lobe epilepsy	9/390	99/10312	0.0124557133200219	0.0467625431307639	0.0300548733684566	IL1B/PTGS2/FOXO3/FYN/MMP9/C3/SLC1A3/KCNAB1/CXCR4	9
DOID:630	genetic disease	15/390	208/10312	0.0124999874907234	0.0467625431307639	0.0300548733684566	FABP3/WDR11/FGFRL1/NDUFS3/EDNRA/RCAN2/THBS1/MMP9/C3/IGFBP3/CCL2/IL6/RCAN1/MAOA/MYH11	15
DOID:184	bone cancer	19/390	287/10312	0.012714973495898	0.0473963169739566	0.0304622077717231	FBXW7/PDGFA/CXCL8/TRIM22/PTGS2/EGR1/PTH1R/CD24/PLAU/LUM/CCN3/CCL5/COL1A1/NR4A3/MMP9/IGFBP3/S100A4/IL6/CXCR4	19
DOID:1067	open-angle glaucoma	8/390	83/10312	0.0129656665074824	0.0481581898849346	0.0309518730535764	EDNRA/IL1B/CAV2/MMP9/SLC1A3/COL8A1/EDN1/SERPINE1	8
DOID:583	hemolytic anemia	10/390	117/10312	0.0130742691993095	0.0482171630045455	0.0309897758176988	HBB/CXCL8/IL1B/HBA2/COL1A1/IGFBP3/HBG2/IL6/ALAS2/HBG1	10
DOID:720	normocytic anemia	10/390	117/10312	0.0130742691993095	0.0482171630045455	0.0309897758176988	HBB/CXCL8/IL1B/HBA2/COL1A1/IGFBP3/HBG2/IL6/ALAS2/HBG1	10
DOID:1852	intrahepatic cholestasis	5/390	38/10312	0.013550223762648	0.0493586595639343	0.031723429982893	CXCL8/HLA-G/CXCL2/HLA-DQA1/EDN1	5
DOID:0050598	extrapulmonary tuberculosis	4/390	25/10312	0.0135736313800819	0.0493586595639343	0.031723429982893	CXCL8/IL1B/MMP9/IL33	4
DOID:4231	histiocytoma	4/390	25/10312	0.0135736313800819	0.0493586595639343	0.031723429982893	BTC/PTGS2/HBEGF/MMP9	4
DOID:61	mitral valve disease	4/390	25/10312	0.0135736313800819	0.0493586595639343	0.031723429982893	CD24/PLAU/COL3A1/CXCR4	4
DOID:201	connective tissue cancer	24/390	392/10312	0.0136936960236484	0.0496217556257641	0.0318925251238463	FBXW7/AVEN/PDGFA/MCAM/CXCL8/IL1B/TRIM22/PTGS2/EGR1/PTH1R/CD24/PLAU/LUM/CCN3/CCL5/ID1/COL1A1/NR4A3/MMP9/IGFBP3/S100A4/IL6/CXCR4/APOD	24
DOID:8469	influenza	10/390	118/10312	0.0138212437868272	0.049910047007987	0.0320778136134329	CXCL8/SOCS3/PTGS2/MX1/PIK3R1/CCL5/CD8A/CCL3/CCL2/SERPINE1	10
DOID:2871	endometrial carcinoma	11/390	136/10312	0.0139836689387754	0.0503218536205066	0.0323424868917224	LLGL1/PTGS2/MDK/FOXO3/PIK3R1/TIMP4/MMP9/S100A8/S100A4/RUNX3/IL6	11
DOID:121	vaginal disease	3/390	14/10312	0.0143193064883273	0.050653329074355	0.032555530326129	CXCL8/IL1B/IL6	3
DOID:2170	vaginitis	3/390	14/10312	0.0143193064883273	0.050653329074355	0.032555530326129	CXCL8/IL1B/IL6	3
DOID:3385	bacterial vaginosis	3/390	14/10312	0.0143193064883273	0.050653329074355	0.032555530326129	CXCL8/IL1B/IL6	3
DOID:571	median neuropathy	3/390	14/10312	0.0143193064883273	0.050653329074355	0.032555530326129	MT1E/MT1A/NRG1	3
DOID:572	mononeuritis of upper limb and mononeuritis multiplex	3/390	14/10312	0.0143193064883273	0.050653329074355	0.032555530326129	MT1E/MT1A/NRG1	3
DOID:0080014	chromosomal disease	14/390	193/10312	0.0148087335861452	0.0520306855729426	0.0334407746344317	FABP3/WDR11/FGFRL1/NDUFS3/EDNRA/RCAN2/THBS1/MMP9/C3/IGFBP3/CCL2/IL6/RCAN1/MAOA	14
DOID:9884	muscular dystrophy	14/390	193/10312	0.0148087335861452	0.0520306855729426	0.0334407746344317	HNRNPDL/MSTN/SYNC/ACTA1/LARGE1/DYSF/CAPN12/SGCA/MBNL1/SLC25A4/PDLIM3/FER1L4/FLNC/FHL1	14
DOID:9206	Barrett's esophagus	5/390	39/10312	0.0150741096630818	0.0526447721650261	0.0338354557943234	PTGS2/SFRP1/IGFBP3/RUNX3/IL6	5
DOID:5200	urinary tract obstruction	7/390	69/10312	0.0150847520242094	0.0526447721650261	0.0338354557943234	IL1B/COL1A2/CD24/LUM/COL1A1/EDN1/SERPINE1	7
DOID:8618	oral cavity cancer	11/390	138/10312	0.0154598665848107	0.0537734489906458	0.0345608705557288	MCAM/ATP6V1C1/PTGS2/JUNB/PLAU/ID1/MMP9/CCL2/IL6/SERPINE1/CXCR4	11
DOID:13359	Ehlers-Danlos syndrome	4/390	26/10312	0.0155741037518194	0.0538108568169175	0.0345849130351646	COL1A2/LUM/COL1A1/COL3A1	4
DOID:1407	anterior uveitis	4/390	26/10312	0.0155741037518194	0.0538108568169175	0.0345849130351646	CCL3L3/C3/CCL3/CCL2	4
DOID:1312	focal segmental glomerulosclerosis	6/390	54/10312	0.015723720541383	0.05414791179814	0.034801542501841	PTPRU/MMP9/IGFBP3/CCL3/IL6/SERPINE1	6
DOID:12361	Graves' disease	9/390	103/10312	0.0158447125023406	0.0543844917572087	0.0349535954107566	CXCL8/IL1B/CCL5/SELL/SELE/HLA-DQA1/IL6/EDN1/SERPINE1	9
DOID:0080639	bone sarcoma	18/390	275/10312	0.0167302956293917	0.0572352218900244	0.0367857954455116	FBXW7/PDGFA/CXCL8/TRIM22/PTGS2/EGR1/PTH1R/CD24/LUM/CCN3/CCL5/COL1A1/NR4A3/MMP9/IGFBP3/S100A4/IL6/CXCR4	18
DOID:47	prostate disease	6/390	55/10312	0.0171048434014053	0.0583247119261032	0.0374860243654611	IL1B/PTGS2/PEBP1/BAMBI/IGFBP2/CXCL2	6
DOID:0080307	myofibrillar myopathy	3/390	15/10312	0.0174058232224729	0.0589069271028583	0.0378602213667156	SVIL/CRYAB/FLNC	3
DOID:615	leukopenia	7/390	71/10312	0.0174455130266157	0.0589069271028583	0.0378602213667156	WAS/IL1B/CSF3R/LEF1/CD8A/IL6/CXCR4	7
DOID:620	blood protein disease	7/390	71/10312	0.0174455130266157	0.0589069271028583	0.0378602213667156	HBB/IL1B/HBA2/PTGS2/C3/IGFBP3/HBG2	7
DOID:5679	retinal disease	21/390	338/10312	0.0175625079595098	0.0591100591517481	0.0379907768839677	APLNR/THY1/SRSF6/CXCL8/IL1B/UCP2/SEMA4A/IL10RA/F13A1/CCL5/THBS1/MMP9/SELL/ITGA5/IGFBP3/AOC3/CCL2/SELE/IL6/EDN1/SERPINE1	21
DOID:13544	low tension glaucoma	4/390	27/10312	0.0177506442098722	0.0591688140329073	0.0380285393834981	EDNRA/CAV2/SLC1A3/EDN1	4
DOID:2987	familial Mediterranean fever	4/390	27/10312	0.0177506442098722	0.0591688140329073	0.0380285393834981	IL1B/CCL3/IL6/SERPINE1	4
DOID:628	combined T cell and B cell immunodeficiency	4/390	27/10312	0.0177506442098722	0.0591688140329073	0.0380285393834981	PIK3CD/BACH2/PIK3R1/ITGAL	4
DOID:1520	colon carcinoma	15/390	218/10312	0.0184655591695566	0.0613552125761625	0.0394337651678777	HES6/SRSF6/MAP4K1/CXCL8/IL1B/PTGS2/IRF8/PODXL/FOS/TIMP3/SELL/CXCL2/IGFBP3/SELE/HLA-DQA1	15
DOID:1883	hepatitis C	17/390	258/10312	0.018606800337938	0.06162761895368	0.0396088441655737	HBB/CXCL8/IL1B/SOCS3/PTGS2/CX3CR1/MX1/IL10RA/CCL5/CD19/ITGAL/THBS1/MMP9/HLA-G/CCL2/HLA-DQA1/IL6	17
DOID:1168	familial hyperlipidemia	10/390	124/10312	0.0189919126113233	0.0627034575104008	0.0403002991084054	CXCL8/OSBPL10/USF1/CCL5/MMP9/C3/TXNIP/CCL2/IL6/SERPINE1	10
DOID:3454	brain infarction	15/390	220/10312	0.0198835580291994	0.064741948071229	0.0416104625761442	TBXA2R/APLNR/IL1B/EGR1/MDK/RAMP1/EGR2/NRG1/MMP9/C3/IGFBP3/CCL2/HLA-DQA1/IL6/SERPINE1	15
DOID:0050624	gastrointestinal system benign neoplasm	10/390	125/10312	0.0199755205697525	0.064741948071229	0.0416104625761442	BTC/CTPS1/PDGFA/PTPN11/PTGS2/FOS/COL1A1/SELENOP/KLF4/IL6	10
DOID:0050136	systemic mycosis	7/390	73/10312	0.020055443935445	0.064741948071229	0.0416104625761442	CXCL8/IL1B/SELL/C3/IL33/CCL2/IL6	7
DOID:10140	dry eye syndrome	4/390	28/10312	0.0201073550259683	0.064741948071229	0.0416104625761442	IL1B/MMP9/PLTP/IL6	4
DOID:13025	retinopathy of prematurity	4/390	28/10312	0.0201073550259683	0.064741948071229	0.0416104625761442	IL1B/CCL5/IGFBP3/SERPINE1	4
DOID:13608	biliary atresia	4/390	28/10312	0.0201073550259683	0.064741948071229	0.0416104625761442	CXCL8/MX1/JAG1/SELE	4
DOID:13976	peptic esophagitis	4/390	28/10312	0.0201073550259683	0.064741948071229	0.0416104625761442	CXCL8/IL1B/CCL5/CCL2	4
DOID:3962	thyroid gland follicular carcinoma	4/390	28/10312	0.0201073550259683	0.064741948071229	0.0416104625761442	TP53INP1/PLAU/THBS1/MMP9	4
DOID:1474	aggressive periodontitis	3/390	16/10312	0.0208333391720829	0.0665357502033062	0.0427633617197363	COL1A1/CCL2/IL6	3
DOID:288	endometriosis of uterus	3/390	16/10312	0.0208333391720829	0.0665357502033062	0.0427633617197363	CXCL8/CCL2/IL6	3
DOID:870	neuropathy	27/390	472/10312	0.020856398621421	0.0665357502033062	0.0427633617197363	AHR/COL13A1/GNB4/IL1B/MT1E/PTGS2/FBLN5/CX3CR1/ACO2/UCP2/EGR2/PLAU/JAG1/SLC25A4/MT1A/CCL5/TIMP3/NRG1/MMP9/C3/CCL2/SELE/CD63/MMP11/IL6/EDN1/SERPINE1	27
DOID:5199	ureteral obstruction	6/390	58/10312	0.0217435890083062	0.0691539222282522	0.044446093739818	IL1B/COL1A2/LUM/COL1A1/EDN1/SERPINE1	6
DOID:12177	common variable immunodeficiency	5/390	43/10312	0.0223040685917807	0.070720217486134	0.0454527713600153	CX3CR1/CD24/PLAU/CD19/TNFRSF13B	5
DOID:3312	bipolar disorder	13/390	184/10312	0.0224181830021102	0.070731866162268	0.0454602581103646	FABP3/FKBP5/IL1B/PTGS2/ATF4/BHLHE40/XBP1/FYN/NRG1/NR4A3/IGFBP2/CCL2/MAOA	13
DOID:1400	lacrimal apparatus disease	4/390	29/10312	0.02264779945388	0.070731866162268	0.0454602581103646	IL1B/MMP9/PLTP/IL6	4
DOID:1993	rectum cancer	4/390	29/10312	0.02264779945388	0.070731866162268	0.0454602581103646	PTGS2/MMP9/IL6/CXCR4	4
DOID:321	tropical spastic paraparesis	4/390	29/10312	0.02264779945388	0.070731866162268	0.0454602581103646	CXCL8/MMP9/C3/IL6	4
DOID:9279	hyperhomocysteinemia	4/390	29/10312	0.02264779945388	0.070731866162268	0.0454602581103646	EDNRA/ATP1A2/CCL2/ATF3	4
DOID:8778	Crohn's disease	9/390	110/10312	0.0233331722953757	0.0726541891832059	0.0466957592422427	CXCL8/PTGS2/F13A1/CCL5/XBP1/ITGAL/SELL/HLA-DPA1/IL6	9
DOID:12716	newborn respiratory distress syndrome	5/390	44/10312	0.0244088042647233	0.0755510608193818	0.0485576150003112	CXCL8/IL1B/MMP9/IL6/SERPINE1	5
DOID:2600	laryngeal carcinoma	5/390	44/10312	0.0244088042647233	0.0755510608193818	0.0485576150003112	CXCL8/PTGS2/MMP9/IL6/CXCR4	5
DOID:13099	Moyamoya disease	3/390	17/10312	0.024603264307468	0.0757023517152863	0.0486548515579016	ACTA1/ACTC1/ACTG2	3
DOID:9146	visceral leishmaniasis	3/390	17/10312	0.024603264307468	0.0757023517152863	0.0486548515579016	IL2RB/CXCL8/HLA-DQA1	3
DOID:0060084	cell type benign neoplasm	27/390	480/10312	0.0252177169827238	0.0773640874986218	0.0497228700016446	AHR/CSPG4/SFRP4/PDGFA/FHL5/CXCL8/IL1B/PTPN11/PTGS2/EGR1/FOXO3/PLAU/SFRP2/MEG3/FRZB/SFRP1/COL1A1/XPA/SELENOP/THBS1/MMP9/IGFBP3/S100A4/IL6/EDN1/MYH11/CXCR4	27
DOID:11168	anogenital venereal wart	4/390	30/10312	0.0253750063322538	0.0773900486379588	0.0497395555517245	PTPN11/PTGS2/IL6/CXCR4	4
DOID:14018	alcoholic liver cirrhosis	4/390	30/10312	0.0253750063322538	0.0773900486379588	0.0497395555517245	CXCL8/PLAU/IL6/SERPINE1	4
