# Supplementary material for: Multi-omics and machine learning-based exploration of key genes associated with abdominal aortic aneurysm
Source: Front Mol Biosci. 2026 May 29;13:1786983. doi: 10.3389/fmolb.2026.1786983 (PMC13259990; doi:10.3389/fmolb.2026.1786983)
Supplement: Supplementary file 2 [file Table3.xlsx]

## Sheet: GO
Supplementary Table S3: Gene Ontology (GO) enrichment analysis of differentially expressed genes
ONTOLOGY	ID	Description	GeneRatio	BgRatio	pvalue	p.adjust	qvalue	geneID	Count
BP	GO:0007159	leukocyte cell-cell adhesion	44/504	419/18870	8.41249510807871e-15	3.74944906967068e-11	2.88061543016632e-11	THY1/ZBTB16/DUSP3/CCR7/HLA-DMA/IL1B/TSPAN32/PTPN11/CD83/CX3CR1/MDK/PDE5A/RASAL3/CD24/ZC3H12A/CD74/FOXO3/PELI1/CORO1A/NLRP3/CCL5/XBP1/FYN/ITGAL/NR4A3/SELL/EGR3/IGFBP2/LEF1/RAC2/HLA-G/ITGA5/ADAM8/S100A8/HLA-DPA1/RUNX3/CD300A/CCL2/SELE/KLF4/HLA-DQA1/IL6/OLR1/HLA-DOB	44
BP	GO:0050900	leukocyte migration	42/504	396/18870	2.50428758970299e-14	5.58080489365311e-11	4.28760396279149e-11	THY1/CAMK1D/MSTN/CXCL8/CCR7/IL1B/CX3CR1/PDE4B/MCOLN2/JAML/PIK3CD/MDK/CD74/PIK3R1/SCG2/CSF3R/CMKLR1/CORO1A/CCL3L3/CCN3/CCL5/FYN/ITGAL/THBS1/THBS4/SELL/RAC2/ADAM8/CXCL2/S100A8/HCK/CD300A/IL33/CCL3/CCL2/SELE/IL6/EDN1/SERPINE1/CXCR4/GREM1/APOD	42
BP	GO:0097530	granulocyte migration	26/504	156/18870	7.50426911463556e-14	9.03490679223173e-11	6.94131095854653e-11	CAMK1D/MSTN/CXCL8/CCR7/IL1B/PDE4B/MCOLN2/JAML/PIK3CD/MDK/CD74/SCG2/CSF3R/CMKLR1/CCL3L3/CCL5/THBS1/THBS4/RAC2/ADAM8/CXCL2/S100A8/CD300A/CCL3/CCL2/EDN1	26
BP	GO:0097529	myeloid leukocyte migration	32/504	242/18870	8.10850957346352e-14	9.03490679223173e-11	6.94131095854653e-11	CAMK1D/MSTN/CXCL8/CCR7/IL1B/CX3CR1/PDE4B/MCOLN2/JAML/PIK3CD/MDK/CD74/PIK3R1/SCG2/CSF3R/CMKLR1/CCL3L3/CCN3/CCL5/THBS1/THBS4/RAC2/ADAM8/CXCL2/S100A8/CD300A/CCL3/CCL2/IL6/EDN1/SERPINE1/GREM1	32
BP	GO:0030595	leukocyte chemotaxis	31/504	240/18870	3.79642656346582e-13	3.11955594647095e-10	2.39668304001275e-10	CAMK1D/MSTN/CXCL8/CCR7/IL1B/CX3CR1/PDE4B/JAML/PIK3CD/MDK/CD74/SCG2/CSF3R/CMKLR1/CORO1A/CCL3L3/CCN3/CCL5/THBS1/THBS4/RAC2/ADAM8/CXCL2/S100A8/CCL3/CCL2/IL6/EDN1/SERPINE1/CXCR4/GREM1	31
BP	GO:0006935	chemotaxis	44/504	468/18870	4.2267839599787e-13	3.11955594647095e-10	2.39668304001275e-10	LGR6/DUSP3/CAMK1D/MSTN/PDGFA/CXCL8/CCR7/IL1B/CX3CR1/HBEGF/PDE4B/JAML/PIK3CD/MDK/CMTM7/SEMA4A/CD74/PLAU/SCG2/CSF3R/CMKLR1/CORO1A/CCL3L3/CCN3/CCL5/NRG1/THBS1/THBS4/EGR3/LEF1/RAC2/ADAM8/CXCL2/S100A8/SMOC2/S100A4/NTN1/CCL3/CCL2/IL6/EDN1/SERPINE1/CXCR4/GREM1	44
BP	GO:0042330	taxis	44/504	470/18870	4.89945964220252e-13	3.11955594647095e-10	2.39668304001275e-10	LGR6/DUSP3/CAMK1D/MSTN/PDGFA/CXCL8/CCR7/IL1B/CX3CR1/HBEGF/PDE4B/JAML/PIK3CD/MDK/CMTM7/SEMA4A/CD74/PLAU/SCG2/CSF3R/CMKLR1/CORO1A/CCL3L3/CCN3/CCL5/NRG1/THBS1/THBS4/EGR3/LEF1/RAC2/ADAM8/CXCL2/S100A8/SMOC2/S100A4/NTN1/CCL3/CCL2/IL6/EDN1/SERPINE1/CXCR4/GREM1	44
BP	GO:0071621	granulocyte chemotaxis	23/504	130/18870	5.70491834460332e-13	3.17835263273713e-10	2.44185518092034e-10	CAMK1D/MSTN/CXCL8/CCR7/IL1B/PDE4B/JAML/PIK3CD/MDK/CD74/SCG2/CSF3R/CMKLR1/CCL3L3/CCL5/THBS1/THBS4/RAC2/CXCL2/S100A8/CCL3/CCL2/EDN1	23
BP	GO:0060326	cell chemotaxis	35/504	325/18870	2.50568609632061e-12	1.24087143681122e-09	9.53332967407128e-10	CAMK1D/MSTN/CXCL8/CCR7/IL1B/CX3CR1/HBEGF/PDE4B/JAML/PIK3CD/MDK/CD74/SCG2/CSF3R/CMKLR1/CORO1A/CCL3L3/CCN3/CCL5/THBS1/THBS4/EGR3/LEF1/RAC2/ADAM8/CXCL2/S100A8/SMOC2/CCL3/CCL2/IL6/EDN1/SERPINE1/CXCR4/GREM1	35
BP	GO:0022407	regulation of cell-cell adhesion	43/504	493/18870	9.65766729194734e-12	4.30442231202093e-09	3.30698860007418e-09	THY1/ZBTB16/DUSP3/LRFN3/CCR7/HLA-DMA/IL1B/TSPAN32/PTPN11/PTPRU/CD83/AKNA/MDK/PDE5A/RASAL3/CD24/ZC3H12A/CD74/FOXO3/PELI1/JAG1/ADAM19/CORO1A/PODXL/NLRP3/CCL5/XBP1/FYN/NR4A3/EGR3/IGFBP2/LEF1/HLA-G/ADAM8/HLA-DPA1/RUNX3/CD300A/CCL2/SELE/KLF4/HLA-DQA1/IL6/HLA-DOB	43
BP	GO:0050863	regulation of T cell activation	37/504	381/18870	1.29677179973258e-11	5.2028876301811e-09	3.99725882667811e-09	THY1/ZBTB16/DUSP3/CCR7/HLA-DMA/IL1B/TSPAN32/PTPN11/CD83/MDK/PDE5A/RASAL3/CD24/JUNB/ZC3H12A/CD74/FOXO3/PELI1/CORO1A/NLRP3/CD2/CCL5/XBP1/FYN/EGR3/IGFBP2/LEF1/RAC2/HLA-G/ADAM8/HLA-DPA1/RUNX3/CD300A/CCL2/HLA-DQA1/IL6/HLA-DOB	37
BP	GO:1903037	regulation of leukocyte cell-cell adhesion	37/504	382/18870	1.40082233704674e-11	5.2028876301811e-09	3.99725882667811e-09	THY1/ZBTB16/DUSP3/CCR7/HLA-DMA/IL1B/TSPAN32/PTPN11/CD83/MDK/PDE5A/RASAL3/CD24/ZC3H12A/CD74/FOXO3/PELI1/CORO1A/NLRP3/CCL5/XBP1/FYN/NR4A3/EGR3/IGFBP2/LEF1/HLA-G/ADAM8/HLA-DPA1/RUNX3/CD300A/CCL2/SELE/KLF4/HLA-DQA1/IL6/HLA-DOB	37
BP	GO:1990266	neutrophil migration	21/504	129/18870	3.06432753417857e-11	1.05059290921799e-08	8.07146353739504e-09	CAMK1D/CXCL8/CCR7/IL1B/PDE4B/MCOLN2/JAML/PIK3CD/MDK/CD74/CSF3R/CCL3L3/CCL5/THBS4/RAC2/ADAM8/CXCL2/S100A8/CCL3/CCL2/EDN1	21
BP	GO:0022409	positive regulation of cell-cell adhesion	33/504	322/18870	4.11636210970015e-11	1.31047328020954e-08	1.00680646186876e-08	THY1/ZBTB16/CCR7/HLA-DMA/IL1B/PTPN11/PTPRU/CD83/MDK/RASAL3/CD24/CD74/FOXO3/ADAM19/CORO1A/PODXL/NLRP3/CCL5/XBP1/FYN/NR4A3/EGR3/IGFBP2/LEF1/HLA-G/ADAM8/HLA-DPA1/RUNX3/CCL2/SELE/HLA-DQA1/IL6/HLA-DOB	33
BP	GO:0030593	neutrophil chemotaxis	19/504	107/18870	5.6432624815839e-11	1.67680139202796e-08	1.28824791948017e-08	CAMK1D/CXCL8/CCR7/IL1B/PDE4B/JAML/PIK3CD/MDK/CD74/CSF3R/CCL3L3/CCL5/THBS4/RAC2/CXCL2/S100A8/CCL3/CCL2/EDN1	19
BP	GO:1903039	positive regulation of leukocyte cell-cell adhesion	30/504	275/18870	6.93589413008783e-11	1.93208000861259e-08	1.48437260560367e-08	THY1/ZBTB16/CCR7/HLA-DMA/IL1B/PTPN11/CD83/MDK/RASAL3/CD24/CD74/FOXO3/CORO1A/NLRP3/CCL5/XBP1/FYN/NR4A3/EGR3/IGFBP2/LEF1/HLA-G/ADAM8/HLA-DPA1/RUNX3/CCL2/SELE/HLA-DQA1/IL6/HLA-DOB	30
BP	GO:0030098	lymphocyte differentiation	38/504	429/18870	1.04341603436137e-10	2.73559133244037e-08	2.10169186363934e-08	KDELR1/ZBTB16/ITK/NOTCH2/CCR7/IL1B/SOCS3/CD83/EGR1/PIK3CD/MDK/CMTM7/JUNB/SEMA4A/ZC3H12A/PLCG2/CD74/FOXO3/PIK3R1/CD79A/IRF8/CD3D/NLRP3/CD2/SFRP1/XBP1/CD19/EGR3/LEF1/ZFP36L2/CD79B/HLA-G/ADAM8/CD8A/RUNX3/POU2AF1/IL6/ITM2A	38
BP	GO:0002685	regulation of leukocyte migration	27/504	230/18870	1.19602342708439e-10	2.96148689695285e-08	2.27524222707925e-08	THY1/CAMK1D/MSTN/CXCL8/CCR7/CX3CR1/MDK/CD74/PIK3R1/CMKLR1/CORO1A/CCN3/CCL5/THBS1/THBS4/RAC2/ADAM8/CD300A/IL33/CCL3/CCL2/SELE/IL6/EDN1/SERPINE1/GREM1/APOD	27
BP	GO:0050870	positive regulation of T cell activation	28/504	251/18870	1.7970147017136e-10	4.21541817133552e-08	3.23860876713259e-08	THY1/ZBTB16/CCR7/HLA-DMA/IL1B/PTPN11/CD83/MDK/RASAL3/CD24/CD74/FOXO3/CORO1A/NLRP3/CCL5/XBP1/FYN/EGR3/IGFBP2/LEF1/HLA-G/ADAM8/HLA-DPA1/RUNX3/CCL2/HLA-DQA1/IL6/HLA-DOB	28
BP	GO:0045785	positive regulation of cell adhesion	40/504	482/18870	2.3690111853684e-10	5.27934142659348e-08	4.05599651894916e-08	THY1/ZBTB16/DUSP26/CCR7/ILK/HLA-DMA/IL1B/PTPN11/PTPRU/CD83/MDK/RASAL3/CD24/CD74/FOXO3/SFRP2/ADAM19/CORO1A/PODXL/NLRP3/CCL5/SFRP1/XBP1/FYN/NR4A3/EGR3/IGFBP2/LEF1/HLA-G/ITGA5/ADAM8/HLA-DPA1/RUNX3/COL8A1/CCL2/SELE/HLA-DQA1/IL6/SPOCK2/HLA-DOB	40
BP	GO:0002687	positive regulation of leukocyte migration	21/504	149/18870	4.91417544864749e-10	1.04297523688676e-07	8.01293871401017e-08	THY1/CAMK1D/MSTN/CXCL8/CCR7/CX3CR1/MDK/CD74/PIK3R1/CMKLR1/CORO1A/CCL5/THBS1/THBS4/RAC2/ADAM8/CCL3/SELE/IL6/EDN1/SERPINE1	21
BP	GO:1903131	mononuclear cell differentiation	39/504	481/18870	7.85443537610384e-10	1.54490439294912e-07	1.1869144905739e-07	KDELR1/ZBTB16/ITK/NOTCH2/CCR7/IL1B/SOCS3/CD83/EGR1/PIK3CD/MDK/CMTM7/JUNB/SEMA4A/ZC3H12A/PLCG2/CD74/FOXO3/PIK3R1/CD79A/IRF8/CD3D/FOS/NLRP3/CD2/SFRP1/XBP1/CD19/EGR3/LEF1/ZFP36L2/CD79B/HLA-G/ADAM8/CD8A/RUNX3/POU2AF1/IL6/ITM2A	39
BP	GO:0002696	positive regulation of leukocyte activation	34/504	380/18870	7.97235832125414e-10	1.54490439294912e-07	1.1869144905739e-07	THY1/ZBTB16/CCR7/HLA-DMA/IL1B/PTPN11/CD83/MDK/RASAL3/CD24/CD74/FOXO3/PELI1/CORO1A/NLRP3/CD2/CCL5/XBP1/FYN/THBS1/NR4A3/EGR3/IGFBP2/LEF1/HLA-G/ADAM8/HLA-DPA1/RUNX3/IL33/CCL3/CCL2/HLA-DQA1/IL6/HLA-DOB	34
BP	GO:0002688	regulation of leukocyte chemotaxis	19/504	126/18870	1.03240203809917e-09	1.91725661825334e-07	1.47298413593711e-07	CAMK1D/MSTN/CXCL8/CCR7/CX3CR1/MDK/CD74/CMKLR1/CCN3/CCL5/THBS1/THBS4/RAC2/CCL3/CCL2/IL6/EDN1/SERPINE1/GREM1	19
BP	GO:0050867	positive regulation of cell activation	34/504	396/18870	2.32308615417182e-09	4.14159799565752e-07	3.18189442506145e-07	THY1/ZBTB16/CCR7/HLA-DMA/IL1B/PTPN11/CD83/MDK/RASAL3/CD24/CD74/FOXO3/PELI1/CORO1A/NLRP3/CD2/CCL5/XBP1/FYN/THBS1/NR4A3/EGR3/IGFBP2/LEF1/HLA-G/ADAM8/HLA-DPA1/RUNX3/IL33/CCL3/CCL2/HLA-DQA1/IL6/HLA-DOB	34
BP	GO:0002366	leukocyte activation involved in immune response	29/504	301/18870	2.69472738173374e-09	4.61938459245665e-07	3.5489668715708e-07	NOTCH2/SOCS3/CX3CR1/NKG7/PIK3CD/DYSF/MDK/JUNB/SEMA4A/ZC3H12A/PLCG2/CD74/CORO1A/IRF8/NLRP3/XBP1/CD19/ITGAL/NR4A3/LCP1/FCER1A/LEF1/RAC2/CD300A/IL33/CCL3/POU2AF1/IL6/ITM2A	29
BP	GO:0009612	response to mechanical stimulus	24/504	213/18870	2.98795159330883e-09	4.93233342643609e-07	3.78939825849264e-07	RYR2/BTG2/ACTA1/IL1B/FOSB/PTGS2/LARGE1/MDK/TMEM120A/MAP1B/ANKRD1/ATP1A2/KCNA5/FOS/COL1A1/FYN/XPA/THBS1/IGFBP2/SLC1A3/TXNIP/IL33/EDN1/CXCR4	24
BP	GO:0002263	cell activation involved in immune response	29/504	305/18870	3.64700542775423e-09	5.80525113982164e-07	4.46004084830244e-07	NOTCH2/SOCS3/CX3CR1/NKG7/PIK3CD/DYSF/MDK/JUNB/SEMA4A/ZC3H12A/PLCG2/CD74/CORO1A/IRF8/NLRP3/XBP1/CD19/ITGAL/NR4A3/LCP1/FCER1A/LEF1/RAC2/CD300A/IL33/CCL3/POU2AF1/IL6/ITM2A	29
BP	GO:0002690	positive regulation of leukocyte chemotaxis	16/504	96/18870	4.90310507014917e-09	7.53556527505339e-07	5.78940137684038e-07	CAMK1D/MSTN/CXCL8/CCR7/CX3CR1/MDK/CD74/CMKLR1/CCL5/THBS1/THBS4/RAC2/CCL3/IL6/EDN1/SERPINE1	16
BP	GO:0060537	muscle tissue development	35/504	433/18870	6.47884357708639e-09	9.62540194102469e-07	7.39497479167089e-07	FGF9/NOTCH2/RYR2/EDNRA/BTG2/ITGA8/PRMT1/PLN/MSTN/CSRP1/ACTA1/EGR1/MYOM1/NUPR1/LARGE1/EGR2/ACTC1/MYL6/ANKRD1/SIK1/FOS/CAV2/CSRP2/NRG1/PIM1/LEF1/RGS2/SVIL/COL3A1/PGM5/ATF3/RCAN1/EDN1/MYH11/GREM1	35
BP	GO:0001819	positive regulation of cytokine production	38/504	499/18870	7.36259479500006e-09	1.05855112907469e-06	8.13260470904421e-07	GBP5/ITK/CCR7/IL1B/PTPN11/PTGS2/CD83/EGR1/PDE4B/MCOLN2/ATF4/CD58/PIK3CD/FCN1/MDK/PLCG2/CD74/PELI1/PIK3R1/BTN3A2/LTB/LUM/IRF8/NLRP3/CD2/XBP1/THBS1/NR4A3/HLA-G/C3/ADAM8/HLA-DPA1/IL33/SPTBN1/CCL3/POU2AF1/IL6/SERPINE1	38
BP	GO:0050921	positive regulation of chemotaxis	19/504	145/18870	1.13306612521486e-08	1.5404505713474e-06	1.18349272193784e-06	CAMK1D/MSTN/CXCL8/CCR7/CX3CR1/MDK/CD74/SCG2/CMKLR1/CCL5/THBS1/THBS4/RAC2/SMOC2/CCL3/IL6/EDN1/SERPINE1/CXCR4	19
BP	GO:0071622	regulation of granulocyte chemotaxis	12/504	53/18870	1.14056246027517e-08	1.5404505713474e-06	1.18349272193784e-06	CAMK1D/MSTN/CXCL8/CCR7/MDK/CD74/CMKLR1/CCL5/THBS1/THBS4/RAC2/EDN1	12
BP	GO:0050920	regulation of chemotaxis	24/504	232/18870	1.6265619688557e-08	2.13223138093819e-06	1.63814429866489e-06	DUSP3/CAMK1D/MSTN/CXCL8/CCR7/CX3CR1/MDK/SEMA4A/CD74/SCG2/CMKLR1/CCN3/CCL5/THBS1/THBS4/RAC2/SMOC2/CCL3/CCL2/IL6/EDN1/SERPINE1/CXCR4/GREM1	24
BP	GO:0030217	T cell differentiation	28/504	307/18870	1.69351895186395e-08	2.15657541955932e-06	1.65684726328223e-06	KDELR1/ZBTB16/ITK/CCR7/IL1B/SOCS3/CD83/EGR1/PIK3CD/MDK/JUNB/SEMA4A/ZC3H12A/CD74/FOXO3/PIK3R1/CD3D/NLRP3/CD2/XBP1/EGR3/LEF1/ZFP36L2/HLA-G/ADAM8/CD8A/RUNX3/IL6	28
BP	GO:0051251	positive regulation of lymphocyte activation	29/504	330/18870	2.14633904396445e-08	2.65728697748599e-06	2.04153242982935e-06	THY1/ZBTB16/CCR7/HLA-DMA/IL1B/PTPN11/CD83/MDK/RASAL3/CD24/CD74/FOXO3/PELI1/CORO1A/NLRP3/CCL5/XBP1/FYN/EGR3/IGFBP2/LEF1/HLA-G/ADAM8/HLA-DPA1/RUNX3/CCL2/HLA-DQA1/IL6/HLA-DOB	29
BP	GO:0003012	muscle system process	34/504	452/18870	6.27015322234022e-08	7.39427326578888e-06	5.68084997782583e-06	TBXA2R/KLF15/RYR2/EDNRA/PLN/MSTN/CAMK2G/ADRA1B/ACTA1/IL1B/PTGS2/LARGE1/PDE4B/PDE5A/ZC3H12A/SGCA/FOXO3/MYL6/FXYD1/ATP1A2/KCNA5/TPM2/NR4A3/FBXO32/SLMAP/RGS2/SMTN/MYL9/CNN1/COMP/EDN1/MYH11/CRYAB/CXCR4	34
BP	GO:2000146	negative regulation of cell motility	31/504	388/18870	6.30429401166654e-08	7.39427326578888e-06	5.68084997782583e-06	TBXA2R/THY1/SINHCAF/DUSP3/WAS/VASH1/PTPRU/CX3CR1/TP53INP1/ARHGDIB/CD74/FOXO3/JAG1/SFRP2/ARHGAP4/CCN3/SFRP1/LIMCH1/THBS1/TMIGD3/IGFBP3/COL3A1/CD300A/IL33/CCL2/HAS1/KLF4/TCAF1/SERPINE1/GREM1/APOD	31
BP	GO:0002237	response to molecule of bacterial origin	30/504	369/18870	7.0336661201937e-08	8.03821792248803e-06	6.1755778377841e-06	TBXA2R/AHR/GBP5/CXCL8/CCR7/IL1B/TNFAIP3/PTGS2/CX3CR1/PDE4B/CD24/ZC3H12A/IL10RA/PLCG2/PELI1/ANKRD1/CD96/IRF8/FOS/NLRP3/XBP1/MMP9/CXCL2/S100A8/HCK/CCL2/SELE/IL6/EDN1/SERPINE1	30
BP	GO:0030336	negative regulation of cell migration	30/504	373/18870	8.92072778329406e-08	9.9399209325354e-06	7.63661249448831e-06	TBXA2R/THY1/SINHCAF/DUSP3/VASH1/PTPRU/CX3CR1/TP53INP1/ARHGDIB/CD74/FOXO3/JAG1/SFRP2/ARHGAP4/CCN3/SFRP1/LIMCH1/THBS1/TMIGD3/IGFBP3/COL3A1/CD300A/IL33/CCL2/HAS1/KLF4/TCAF1/SERPINE1/GREM1/APOD	30
BP	GO:0007517	muscle organ development	29/504	354/18870	9.90712114668564e-08	1.07697655977507e-05	8.27416305267481e-06	FGFRL1/RYR2/EDNRA/BTG2/MSTN/ACTA1/EGR1/MYOM1/HBEGF/NUPR1/LARGE1/EGR2/SGCA/ACTC1/MYL6/ANKRD1/FOS/CAV2/XBP1/NRG1/EGR3/LEF1/SVIL/SMTN/COL3A1/ATF3/RCAN1/CRYAB/FHL1	29
BP	GO:0042113	B cell activation	25/504	278/18870	1.30856949513765e-07	1.38864148567345e-05	1.06686129515859e-05	AHR/CTPS1/NOTCH2/TNFAIP3/PIK3CD/CMTM7/PLCG2/CD74/PELI1/PIK3R1/CD79A/TBC1D10C/IRF8/SFRP1/XBP1/CD19/TNFRSF13B/LEF1/ZFP36L2/CD79B/CD300A/POU2AF1/IL6/MZB1/ITM2A	25
BP	GO:0040013	negative regulation of locomotion	32/504	423/18870	1.3569393043983e-07	1.40648336737284e-05	1.08056880225402e-05	TBXA2R/THY1/SINHCAF/DUSP3/WAS/VASH1/PTPRU/CX3CR1/TP53INP1/SEMA4A/ARHGDIB/CD74/FOXO3/JAG1/SFRP2/ARHGAP4/CCN3/SFRP1/LIMCH1/THBS1/TMIGD3/IGFBP3/COL3A1/CD300A/IL33/CCL2/HAS1/KLF4/TCAF1/SERPINE1/GREM1/APOD	32
BP	GO:0090023	positive regulation of neutrophil chemotaxis	8/504	25/18870	1.7760856986763e-07	1.77622285223857e-05	1.36463113926811e-05	CAMK1D/CXCL8/CCR7/MDK/CD74/THBS4/RAC2/EDN1	8
BP	GO:0071674	mononuclear cell migration	21/504	207/18870	1.79335939759335e-07	1.77622285223857e-05	1.36463113926811e-05	MSTN/CCR7/CX3CR1/JAML/PIK3CD/MDK/CMKLR1/CORO1A/CCL3L3/CCN3/CCL5/ITGAL/THBS1/ADAM8/CCL3/CCL2/IL6/SERPINE1/CXCR4/GREM1/APOD	21
BP	GO:1902624	positive regulation of neutrophil migration	9/504	34/18870	1.86391946064764e-07	1.80597587741446e-05	1.38748970377271e-05	CAMK1D/CXCL8/CCR7/MDK/CD74/THBS4/RAC2/ADAM8/EDN1	9
BP	GO:0032496	response to lipopolysaccharide	28/504	348/18870	2.3914843531547e-07	2.26783952383202e-05	1.74232891395571e-05	TBXA2R/GBP5/CXCL8/CCR7/IL1B/TNFAIP3/PTGS2/CX3CR1/PDE4B/ZC3H12A/IL10RA/PLCG2/PELI1/ANKRD1/CD96/IRF8/FOS/NLRP3/XBP1/MMP9/CXCL2/S100A8/HCK/CCL2/SELE/IL6/EDN1/SERPINE1	28
BP	GO:0070661	leukocyte proliferation	28/504	350/18870	2.68953274250733e-07	2.49734321528233e-05	1.91865131828429e-05	AHR/CTPS1/RASSF5/IL1B/TSPAN32/TNFAIP3/PDE5A/RASAL3/CD24/JUNB/CD74/PELI1/CD79A/CORO1A/CCL5/FYN/CD19/TNFRSF13B/IGFBP2/LEF1/RAC2/HLA-G/HLA-DPA1/CD300A/IL33/IL6/MZB1/GREM1	28
BP	GO:0031589	cell-substrate adhesion	28/504	356/18870	3.80315551431794e-07	3.45931920965614e-05	2.65771533578438e-05	ITGA10/THY1/COL13A1/DUSP3/ITGA8/CCR7/ILK/FBLN5/MDK/PLAU/PIK3R1/JAG1/CD96/CORO1A/SFRP1/LIMCH1/COL1A1/ITGAL/THBS1/RAC2/ITGA5/COL3A1/COL8A1/CD63/SPOCK2/SERPINE1/GREM1/APOD	28
BP	GO:0071624	positive regulation of granulocyte chemotaxis	8/504	28/18870	4.7559177871988e-07	4.23942511550901e-05	3.25705274984373e-05	CAMK1D/CXCL8/CCR7/MDK/CD74/THBS4/RAC2/EDN1	8
BP	GO:0007160	cell-matrix adhesion	22/504	239/18870	4.99227109739846e-07	4.36285338845195e-05	3.35187985135959e-05	ITGA10/THY1/COL13A1/DUSP3/ITGA8/CCR7/ILK/FBLN5/PLAU/PIK3R1/JAG1/CD96/SFRP1/LIMCH1/ITGAL/THBS1/ITGA5/COL3A1/CD63/SERPINE1/GREM1/APOD	22
BP	GO:0002335	mature B cell differentiation	9/504	38/18870	5.26741360909866e-07	4.51478124149091e-05	3.46860252437205e-05	NOTCH2/CMTM7/PLCG2/IRF8/XBP1/CD19/POU2AF1/IL6/ITM2A	9
BP	GO:0045766	positive regulation of angiogenesis	19/504	185/18870	5.70394252888141e-07	4.70786515763416e-05	3.61694445349927e-05	TBXA2R/APLNR/CXCL8/IL1B/BTG1/CX3CR1/PIK3CD/MDK/ZC3H12A/SFRP2/XBP1/THBS1/C3/ITGA5/SMOC2/KLF4/SERPINE1/CXCR4/GREM1	19
BP	GO:1904018	positive regulation of vasculature development	19/504	185/18870	5.70394252888141e-07	4.70786515763416e-05	3.61694445349927e-05	TBXA2R/APLNR/CXCL8/IL1B/BTG1/CX3CR1/PIK3CD/MDK/ZC3H12A/SFRP2/XBP1/THBS1/C3/ITGA5/SMOC2/KLF4/SERPINE1/CXCR4/GREM1	19
BP	GO:0002768	immune response-regulating cell surface receptor signaling pathway	27/504	346/18870	7.16909528882434e-07	5.80957412768911e-05	4.4633621003915e-05	THY1/DUSP3/ITK/CCR7/TNFAIP3/PDE4B/PIK3CD/FCN1/CD24/ZC3H12A/PLCG2/PELI1/PIK3R1/BTN3A2/CD79A/CMKLR1/CD3D/FYN/CD19/NR4A3/CD247/FCER1A/CD79B/HLA-G/CD8A/HCK/CD300A	27
BP	GO:0045444	fat cell differentiation	22/504	248/18870	9.35631379285551e-07	7.40790161086981e-05	5.6913203217079e-05	FABP3/ZBTB16/TGFB1I1/PTGS2/ZC3H12A/EGR2/TMEM120A/JAG1/SFRP2/CMKLR1/NR4A2/FRZB/SFRP1/XBP1/ADIRF/NR4A3/PIM1/ZFP36L2/RGS2/KLF4/MMP11/IL6	22
BP	GO:0006936	muscle contraction	27/504	351/18870	9.47387013281533e-07	7.40790161086981e-05	5.6913203217079e-05	TBXA2R/RYR2/EDNRA/PLN/ADRA1B/ACTA1/PTGS2/LARGE1/PDE4B/PDE5A/ZC3H12A/SGCA/MYL6/FXYD1/ATP1A2/KCNA5/TPM2/SLMAP/RGS2/SMTN/MYL9/CNN1/COMP/EDN1/MYH11/CRYAB/CXCR4	27
BP	GO:0051282	regulation of sequestering of calcium ion	16/504	139/18870	9.75362972220519e-07	7.49515994342561e-05	5.75835889044165e-05	APLNR/THY1/MTLN/RYR2/PLN/TRPC1/CCR7/ITPR3/MCOLN2/PLCG2/CORO1A/PLCB2/ATP1A2/CD19/CEMIP/CCL3	16
BP	GO:0002285	lymphocyte activation involved in immune response	20/504	213/18870	1.20620319381106e-06	9.11194514375575e-05	7.00049775105687e-05	NOTCH2/SOCS3/NKG7/MDK/JUNB/SEMA4A/ZC3H12A/PLCG2/CD74/CORO1A/IRF8/NLRP3/XBP1/CD19/ITGAL/LCP1/LEF1/POU2AF1/IL6/ITM2A	20
BP	GO:0071675	regulation of mononuclear cell migration	15/504	125/18870	1.2480437768618e-06	9.19514319369633e-05	7.06441689810095e-05	MSTN/CCR7/CX3CR1/MDK/CMKLR1/CORO1A/CCN3/CCL5/THBS1/ADAM8/CCL3/CCL2/SERPINE1/GREM1/APOD	15
BP	GO:0006979	response to oxidative stress	29/504	400/18870	1.258478202413e-06	9.19514319369633e-05	7.06441689810095e-05	NDUFB4/HBB/EDNRA/TNFAIP3/HBA2/NET1/PTGS2/FBLN5/NCOA7/ATF4/TP53INP1/UCP2/ZC3H12A/FOXO3/NR4A2/KCNA5/FOS/COL1A1/FYN/SELENOP/MMP9/MSRB3/TXNIP/FUT8/IL6/RCAN1/EDN1/CRYAB/APOD	29
BP	GO:0042060	wound healing	30/504	423/18870	1.30061129111357e-06	9.34971697498903e-05	7.18317237689721e-05	TBXA2R/HBB/SRSF6/NOTCH2/WAS/PDGFA/MCAM/CSRP1/ILK/TSPAN32/TNFAIP3/HBEGF/JAML/PLCG2/PLAU/F13A1/RHOC/USF1/XBP1/NRG1/THBS1/ITGA5/SMOC2/COL3A1/MYL9/IL6/COMP/EDN1/SERPINE1/CXCR4	30
BP	GO:0051208	sequestering of calcium ion	16/504	143/18870	1.42914928982633e-06	0.000101106641027872	7.7677905426985e-05	APLNR/THY1/MTLN/RYR2/PLN/TRPC1/CCR7/ITPR3/MCOLN2/PLCG2/CORO1A/PLCB2/ATP1A2/CD19/CEMIP/CCL3	16
BP	GO:1904019	epithelial cell apoptotic process	16/504	144/18870	1.56889380636222e-06	0.000109258745233694	8.3940979475268e-05	BTC/SRSF6/RYR2/EDNRA/SFRP4/TNFAIP3/NUPR1/MDK/SCG2/AKR1C3/THBS1/LEF1/HLA-G/CCL2/IL6/SERPINE1	16
BP	GO:0030198	extracellular matrix organization	25/504	321/18870	1.91640001968394e-06	0.000131406075195867	0.000100956263385131	COL13A1/ITGA8/COL1A2/FBLN5/LARGE1/SFRP2/ADAMTS8/LUM/ADAMTSL2/CAV2/COL1A1/MMP9/LCP1/ADAM8/SMOC2/COL3A1/COL8A1/CRISPLD2/HAS1/MMP11/IL6/SPOCK2/COMP/MYH11/GREM1	25
BP	GO:0043062	extracellular structure organization	25/504	322/18870	2.02693135530755e-06	0.000136879288645542	0.000105161207317631	COL13A1/ITGA8/COL1A2/FBLN5/LARGE1/SFRP2/ADAMTS8/LUM/ADAMTSL2/CAV2/COL1A1/MMP9/LCP1/ADAM8/SMOC2/COL3A1/COL8A1/CRISPLD2/HAS1/MMP11/IL6/SPOCK2/COMP/MYH11/GREM1	25
BP	GO:0007178	transmembrane receptor protein serine/threonine kinase signaling pathway	29/504	410/18870	2.06301035489325e-06	0.000137236375399391	0.000105435548852596	SINHCAF/FGF9/NOTCH2/ITGA8/PRMT1/MSTN/SFRP4/ILK/TRIM33/TGFB1I1/COL1A2/EGR1/SFRP2/ATOH8/NFIA/BAMBI/ADAMTSL2/CCN3/FOS/SFRP1/CAV2/ID1/THBS1/LEF1/COL3A1/SPTBN1/FUT8/COMP/GREM1	29
BP	GO:0045229	external encapsulating structure organization	25/504	323/18870	2.14328019490265e-06	0.00014047940924531	0.000107927097121027	COL13A1/ITGA8/COL1A2/FBLN5/LARGE1/SFRP2/ADAMTS8/LUM/ADAMTSL2/CAV2/COL1A1/MMP9/LCP1/ADAM8/SMOC2/COL3A1/COL8A1/CRISPLD2/HAS1/MMP11/IL6/SPOCK2/COMP/MYH11/GREM1	25
BP	GO:0090022	regulation of neutrophil chemotaxis	8/504	34/18870	2.41270460713439e-06	0.000155846730927507	0.00011973345670493	CAMK1D/CXCL8/CCR7/MDK/CD74/THBS4/RAC2/EDN1	8
BP	GO:0060485	mesenchyme development	25/504	327/18870	2.6725351866579e-06	0.000170164133241918	0.000130733187401476	APLNR/FGF9/EDNRA/ACTA1/IL1B/TGFB1I1/AKNA/MDK/SEMA4A/ACTC1/JAG1/SFRP2/BAMBI/FRZB/DACT3/SFRP1/COL1A1/NRG1/LEF1/ADAM8/S100A4/IL6/EDN1/ACTG2/GREM1	25
BP	GO:0045765	regulation of angiogenesis	26/504	349/18870	2.72363082634768e-06	0.000170974966099036	0.000131356131625041	TBXA2R/APLNR/VASH1/CXCL8/IL1B/TNFAIP3/BTG1/CX3CR1/PIK3CD/MDK/SEMA4A/ZC3H12A/SFRP2/SFRP1/XBP1/THBS1/THBS4/HLA-G/C3/ITGA5/SMOC2/KLF4/IL6/SERPINE1/CXCR4/GREM1	26
BP	GO:0071216	cellular response to biotic stimulus	22/504	265/18870	2.81667570114449e-06	0.000173353687374922	0.000133183648437259	TBXA2R/AHR/GBP5/NOTCH2/CXCL8/IL1B/TNFAIP3/CX3CR1/PDE4B/ZC3H12A/PLCG2/ANKRD1/IRF8/NLRP3/XBP1/MMP9/CXCL2/HCK/TXNIP/CCL2/IL6/SERPINE1	22
BP	GO:0051235	maintenance of location	26/504	350/18870	2.87025700981326e-06	0.000173353687374922	0.000133183648437259	APLNR/THY1/MTLN/KDELR1/FBXW7/SUN2/RYR2/PLN/TRPC1/CCR7/LDAF1/IL1B/ITPR3/MCOLN2/ZC3H12A/PLCG2/CES1/CORO1A/PLCB2/ATP1A2/CD19/C3/S100A8/CEMIP/CCL3/IL6	26
BP	GO:0046651	lymphocyte proliferation	24/504	307/18870	2.87820795731304e-06	0.000173353687374922	0.000133183648437259	AHR/CTPS1/RASSF5/IL1B/TSPAN32/PDE5A/RASAL3/CD24/CD74/PELI1/CD79A/CORO1A/CCL5/FYN/CD19/TNFRSF13B/IGFBP2/LEF1/RAC2/HLA-G/HLA-DPA1/CD300A/IL6/MZB1	24
BP	GO:1902622	regulation of neutrophil migration	9/504	46/18870	2.94426827039731e-06	0.000174968049082144	0.000134423925383894	CAMK1D/CXCL8/CCR7/MDK/CD74/THBS4/RAC2/ADAM8/EDN1	9
BP	GO:0006874	intracellular calcium ion homeostasis	24/504	308/18870	3.04519964354817e-06	0.000178584931727555	0.000137202693081194	APLNR/THY1/MTLN/RYR2/EDNRA/PLN/TRPC1/CCR7/HERPUD1/ITPR3/PTH1R/MCOLN2/ATF4/PLCG2/ATP13A1/CORO1A/PLCB2/ATP1A2/CCL5/CAV2/CD19/CEMIP/CCL3/EDN1	24
BP	GO:0070663	regulation of leukocyte proliferation	22/504	267/18870	3.18513965866867e-06	0.000183513827867964	0.000140989450551938	AHR/RASSF5/IL1B/TSPAN32/TNFAIP3/PDE5A/RASAL3/CD24/CD74/PELI1/CORO1A/CCL5/TNFRSF13B/IGFBP2/RAC2/HLA-G/HLA-DPA1/CD300A/IL33/IL6/MZB1/GREM1	22
BP	GO:0050729	positive regulation of inflammatory response	16/504	152/18870	3.2115949234241e-06	0.000183513827867964	0.000140989450551938	CCR7/IL1B/PTGS2/NUPR1/NKG7/MDK/PLCG2/NLRP3/C3/ADAM8/S100A8/IL33/CCL3/C2CD4B/IL6/SERPINE1	16
BP	GO:0055002	striated muscle cell development	11/504	73/18870	3.5293350785953e-06	0.000196778845015236	0.00015118065794423	CSRP1/ACTA1/LARGE1/ACTC1/ANKRD1/CSRP2/PGM5/MYL9/EDN1/MYH11/FLNC	11
BP	GO:1901342	regulation of vasculature development	26/504	354/18870	3.53204119390148e-06	0.000196778845015236	0.00015118065794423	TBXA2R/APLNR/VASH1/CXCL8/IL1B/TNFAIP3/BTG1/CX3CR1/PIK3CD/MDK/SEMA4A/ZC3H12A/SFRP2/SFRP1/XBP1/THBS1/THBS4/HLA-G/C3/ITGA5/SMOC2/KLF4/IL6/SERPINE1/CXCR4/GREM1	26
BP	GO:0051209	release of sequestered calcium ion into cytosol	15/504	136/18870	3.63810014208179e-06	0.000200185337447636	0.000153797787682808	APLNR/THY1/RYR2/PLN/TRPC1/CCR7/ITPR3/MCOLN2/PLCG2/CORO1A/PLCB2/ATP1A2/CD19/CEMIP/CCL3	15
BP	GO:1905523	positive regulation of macrophage migration	7/504	26/18870	3.93678238870027e-06	0.000213978525688257	0.000164394776770757	MSTN/CX3CR1/MDK/CMKLR1/CCL5/THBS1/CCL3	7
BP	GO:0051283	negative regulation of sequestering of calcium ion	15/504	137/18870	3.98688159888611e-06	0.000214090738388378	0.00016448098720579	APLNR/THY1/RYR2/PLN/TRPC1/CCR7/ITPR3/MCOLN2/PLCG2/CORO1A/PLCB2/ATP1A2/CD19/CEMIP/CCL3	15
BP	GO:0050727	regulation of inflammatory response	29/504	425/18870	4.18347568476363e-06	0.00022197322770228	0.000170536922337545	AHR/CCR7/IL1B/SOCS3/TNFAIP3/PTGS2/NUPR1/AKNA/NKG7/MKRN2/MDK/IL10RA/PLCG2/CCN3/NLRP3/CCL5/FYN/MMP9/C3/ADAM8/S100A8/HCK/IL33/CCL3/SELE/C2CD4B/KLF4/IL6/SERPINE1	29
BP	GO:0032943	mononuclear cell proliferation	24/504	314/18870	4.24733557547257e-06	0.00022271029011625	0.000171103190427396	AHR/CTPS1/RASSF5/IL1B/TSPAN32/PDE5A/RASAL3/CD24/CD74/PELI1/CD79A/CORO1A/CCL5/FYN/CD19/TNFRSF13B/IGFBP2/LEF1/RAC2/HLA-G/HLA-DPA1/CD300A/IL6/MZB1	24
BP	GO:0150078	positive regulation of neuroinflammatory response	6/504	18/18870	4.97746475230036e-06	0.000257960004662822	0.000198184734874334	IL1B/NUPR1/PLCG2/IL33/CCL3/IL6	6
BP	GO:0002429	immune response-activating cell surface receptor signaling pathway	24/504	318/18870	5.2742856326929e-06	0.000270201046723129	0.00020758924577314	THY1/DUSP3/ITK/CCR7/TNFAIP3/PDE4B/PIK3CD/FCN1/ZC3H12A/PLCG2/PELI1/PIK3R1/BTN3A2/CD79A/CMKLR1/CD3D/FYN/CD19/NR4A3/CD247/CD79B/CD8A/HCK/CD300A	24
BP	GO:0001837	epithelial to mesenchymal transition	17/504	178/18870	6.02370423440097e-06	0.000305086929235513	0.000234391266441463	EDNRA/IL1B/TGFB1I1/AKNA/MDK/JAG1/SFRP2/BAMBI/DACT3/SFRP1/COL1A1/LEF1/ADAM8/S100A4/IL6/EDN1/GREM1	17
BP	GO:1902105	regulation of leukocyte differentiation	24/504	321/18870	6.18774532068865e-06	0.00030796455941613	0.000236602083483266	ZBTB16/FBXW7/NOTCH2/HCLS1/RASSF2/CD83/MDK/JUNB/ZC3H12A/CD74/FOXO3/PIK3R1/FOS/NLRP3/CD2/SFRP1/XBP1/EGR3/LEF1/ZFP36L2/HLA-G/ADAM8/RUNX3/CCL3	24
BP	GO:0034764	positive regulation of transmembrane transport	19/504	217/18870	6.21871445982762e-06	0.00030796455941613	0.000236602083483266	KLF15/APLNR/THY1/RYR2/EDNRA/TRPC1/PTPN11/PIK3R1/FXYD1/AZIN2/CD19/NR4A3/COX17/C3/CEMIP/KCNMB1/CCL2/TCAF1/EDN1	19
BP	GO:0002675	positive regulation of acute inflammatory response	7/504	28/18870	6.76537225341924e-06	0.000331354550917468	0.000254572075654978	CCR7/IL1B/PTGS2/C3/ADAM8/C2CD4B/IL6	7
BP	GO:0071219	cellular response to molecule of bacterial origin	20/504	239/18870	7.05206838254563e-06	0.000341642051967455	0.000262475725954473	TBXA2R/AHR/GBP5/CXCL8/IL1B/TNFAIP3/CX3CR1/PDE4B/ZC3H12A/PLCG2/ANKRD1/IRF8/NLRP3/XBP1/MMP9/CXCL2/HCK/CCL2/IL6/SERPINE1	20
BP	GO:0010810	regulation of cell-substrate adhesion	19/504	220/18870	7.58410442037407e-06	0.00036346616560868	0.000279242690203473	THY1/DUSP3/CCR7/ILK/MDK/PLAU/PIK3R1/JAG1/SFRP1/LIMCH1/COL1A1/THBS1/RAC2/ITGA5/COL8A1/SPOCK2/SERPINE1/GREM1/APOD	19
BP	GO:1903706	regulation of hemopoiesis	28/504	417/18870	8.27788182809739e-06	0.00039127596403149	0.000300608318315232	ZBTB16/FAM210B/FBXW7/NOTCH2/PRMT1/HCLS1/RASSF2/CD83/MDK/JUNB/ZC3H12A/CD74/FOXO3/PIK3R1/JAG1/CSF3R/FOS/NLRP3/CD2/SFRP1/XBP1/EGR3/LEF1/ZFP36L2/HLA-G/ADAM8/RUNX3/CCL3	28
BP	GO:0010717	regulation of epithelial to mesenchymal transition	13/504	111/18870	8.33996333475243e-06	0.00039127596403149	0.000300608318315232	IL1B/TGFB1I1/MDK/JAG1/SFRP2/BAMBI/DACT3/SFRP1/COL1A1/LEF1/ADAM8/IL6/GREM1	13
BP	GO:0045598	regulation of fat cell differentiation	15/504	146/18870	8.74545658522802e-06	0.00040602604167043	0.000311940463505995	ZBTB16/TGFB1I1/PTGS2/ZC3H12A/JAG1/SFRP2/CMKLR1/FRZB/SFRP1/XBP1/ADIRF/PIM1/ZFP36L2/MMP11/IL6	15
BP	GO:0010959	regulation of metal ion transport	27/504	398/18870	9.96504340137316e-06	0.000453206106529798	0.000348187821532405	APLNR/THY1/RYR2/PLN/CAMK2G/TRPC1/PTGS2/PDE4B/ATF4/FXYD1/CORO1A/SIK1/ATP1A2/KCNA5/CCL5/FYN/CD19/SLMAP/TSPAN13/KCNAB1/CEMIP/KCNMB1/CCL3/CCL2/CD63/FHL1/CXCR4	27
BP	GO:2001233	regulation of apoptotic signaling pathway	27/504	398/18870	9.96504340137316e-06	0.000453206106529798	0.000348187821532405	NDUFS3/FBXW7/IL1B/TNFAIP3/PTGS2/CX3CR1/HERPUD1/NUPR1/ATF4/CSNK2A2/CD74/SFRP2/SCG2/NR4A2/SLC25A4/LTB/SFRP1/TIMP3/XBP1/FYN/THBS1/MMP9/RPL26/S100A8/ATF3/G0S2/SERPINE1	27
BP	GO:1904035	regulation of epithelial cell apoptotic process	13/504	113/18870	1.01572764102808e-05	0.000457282635965876	0.000351319725280634	BTC/SRSF6/SFRP4/TNFAIP3/NUPR1/MDK/SCG2/AKR1C3/THBS1/HLA-G/CCL2/IL6/SERPINE1	13
BP	GO:0055074	calcium ion homeostasis	24/504	331/18870	1.03705325899735e-05	0.000462214637535118	0.000355108868580881	APLNR/THY1/MTLN/RYR2/EDNRA/PLN/TRPC1/CCR7/HERPUD1/ITPR3/PTH1R/MCOLN2/ATF4/PLCG2/ATP13A1/CORO1A/PLCB2/ATP1A2/CCL5/CAV2/CD19/CEMIP/CCL3/EDN1	24
BP	GO:0150077	regulation of neuroinflammatory response	8/504	41/18870	1.07737428393039e-05	0.000475431404304726	0.000365263006318452	IL1B/PTGS2/NUPR1/PLCG2/MMP9/IL33/CCL3/IL6	8
BP	GO:0071222	cellular response to lipopolysaccharide	19/504	226/18870	1.11521718543772e-05	0.000487306176029013	0.000374386120147463	TBXA2R/GBP5/CXCL8/IL1B/TNFAIP3/CX3CR1/PDE4B/ZC3H12A/PLCG2/ANKRD1/IRF8/NLRP3/XBP1/MMP9/CXCL2/HCK/CCL2/IL6/SERPINE1	19
BP	GO:0045926	negative regulation of growth	20/504	247/18870	1.14968631186613e-05	0.000497490474950227	0.000382210482626522	NDUFS3/MT1X/MT1M/MSTN/MT1E/BTG1/SEMA4A/SFRP2/MEG3/ARHGAP4/MT1A/FRZB/CCN3/DACT3/SFRP1/RGS2/NTN1/CRYAB/FHL1/GREM1	20
BP	GO:0090130	tissue migration	26/504	380/18870	1.25170983989991e-05	0.000536429880426338	0.00041212673169984	TBXA2R/FBXW7/VASH1/ARSB/ACTA1/PTPN11/PTGS2/HBEGF/PIK3CD/SEMA4A/ZC3H12A/PLCG2/ACTC1/ATOH8/SCG2/CORO1A/CCN3/ID1/THBS1/MMP9/EGR3/SMOC2/KLF4/EDN1/ACTG2/GREM1	26
BP	GO:0031032	actomyosin structure organization	18/504	208/18870	1.27612858729354e-05	0.000540825018311286	0.00041550341498686	WAS/CSRP1/ACTA1/ACTC1/PIK3R1/ANKRD1/RHOC/SFRP1/LIMCH1/CSRP2/RTKN/MYH10/PGM5/MYL9/CNN1/EDN1/MYH11/FLNC	18
BP	GO:1990868	response to chemokine	12/504	99/18870	1.29836834102104e-05	0.000540825018311286	0.00041550341498686	CXCL8/CCR7/CX3CR1/ZC3H12A/CMKLR1/CCL3L3/CCL5/CXCL2/CCL3/CCL2/EDN1/CXCR4	12
BP	GO:1990869	cellular response to chemokine	12/504	99/18870	1.29836834102104e-05	0.000540825018311286	0.00041550341498686	CXCL8/CCR7/CX3CR1/ZC3H12A/CMKLR1/CCL3L3/CCL5/CXCL2/CCL3/CCL2/EDN1/CXCR4	12
BP	GO:0061318	renal filtration cell differentiation	6/504	21/18870	1.35895215002756e-05	0.000555674287401176	0.00042691176668659	KLF15/NOTCH2/EDNRA/CD24/JAG1/PODXL	6
BP	GO:0072112	podocyte differentiation	6/504	21/18870	1.35895215002756e-05	0.000555674287401176	0.00042691176668659	KLF15/NOTCH2/EDNRA/CD24/JAG1/PODXL	6
BP	GO:0071559	response to transforming growth factor beta	22/504	293/18870	1.40434185026283e-05	0.000569013784238314	0.000437160195110526	SINHCAF/ITGA8/MSTN/TRIM33/TGFB1I1/COL1A2/CX3CR1/ANKRD1/BAMBI/ADAMTSL2/FOS/SFRP1/CAV2/ID1/COL1A1/FYN/THBS1/ZFP36L2/RUNX3/COL3A1/FUT8/EDN1	22
BP	GO:0050730	regulation of peptidyl-tyrosine phosphorylation	19/504	231/18870	1.52081885192623e-05	0.000608119737319853	0.000467204398876157	FBXW7/CSPG4/PDGFA/HCLS1/SOCS3/PTPN11/HBEGF/PLCG2/CD74/TNK2/SFRP2/CCL5/SFRP1/FYN/THBS4/ITGA5/CD300A/IL6/GREM1	19
BP	GO:0031099	regeneration	17/504	191/18870	1.53459437649711e-05	0.000608119737319853	0.000467204398876157	LGR6/THY1/MSTN/PTPRU/LARGE1/MDK/UCP2/CSNK2A2/SGCA/MAP1B/CCN3/NR4A3/LCP1/NNMT/KLF4/IL6/APOD	17
BP	GO:0030183	B cell differentiation	15/504	153/18870	1.54178887855381e-05	0.000608119737319853	0.000467204398876157	NOTCH2/PIK3CD/CMTM7/PLCG2/PIK3R1/CD79A/IRF8/SFRP1/XBP1/CD19/ZFP36L2/CD79B/POU2AF1/IL6/ITM2A	15
BP	GO:1903034	regulation of response to wounding	16/504	173/18870	1.688158732941e-05	0.000660010830940177	0.000507071131879692	TBXA2R/SRSF6/PDGFA/TNFAIP3/HBEGF/MDK/PLAU/USF1/XBP1/THBS1/SMOC2/IL33/KLF4/EDN1/SERPINE1/CXCR4	16
BP	GO:0002313	mature B cell differentiation involved in immune response	7/504	32/18870	1.75315759464944e-05	0.000673605465461427	0.000517515576714576	NOTCH2/PLCG2/IRF8/XBP1/POU2AF1/IL6/ITM2A	7
BP	GO:0072677	eosinophil migration	7/504	32/18870	1.75315759464944e-05	0.000673605465461427	0.000517515576714576	SCG2/CCL3L3/CCL5/ADAM8/CD300A/CCL3/CCL2	7
BP	GO:0030239	myofibril assembly	10/504	71/18870	1.81067608055104e-05	0.000683913838221695	0.000525435262268737	CSRP1/ACTA1/ACTC1/ANKRD1/CSRP2/PGM5/MYL9/EDN1/MYH11/FLNC	10
BP	GO:0045600	positive regulation of fat cell differentiation	10/504	71/18870	1.81067608055104e-05	0.000683913838221695	0.000525435262268737	ZBTB16/PTGS2/ZC3H12A/SFRP2/CMKLR1/FRZB/SFRP1/XBP1/ADIRF/PIM1	10
BP	GO:0072311	glomerular epithelial cell differentiation	6/504	22/18870	1.82656363344509e-05	0.000684117152459224	0.000525591463918344	KLF15/NOTCH2/EDNRA/CD24/JAG1/PODXL	6
BP	GO:0009636	response to toxic substance	20/504	258/18870	2.17019671599344e-05	0.000791726595655326	0.000608265322595273	AHR/HBB/MT1X/MT1M/HBA2/MT1E/PTGS2/FBLN5/NUPR1/ATF4/TP53INP1/MAP1B/CES1/MT1A/FOS/CCL5/PIM1/CCL3/HBG2/HBG1	20
BP	GO:0006909	phagocytosis	19/504	237/18870	2.17891062249575e-05	0.000791726595655326	0.000608265322595273	IL2RB/CAMK1D/IL1B/DYSF/FCN1/CDC42SE2/PLCG2/MFGE8/CORO1A/IRF8/FYN/ITGAL/THBS1/C3/HCK/ICAM3/CD300A/CCL2/TIMD4	19
BP	GO:0051651	maintenance of location in cell	19/504	237/18870	2.17891062249575e-05	0.000791726595655326	0.000608265322595273	APLNR/THY1/MTLN/KDELR1/SUN2/RYR2/PLN/TRPC1/CCR7/ITPR3/MCOLN2/PLCG2/CORO1A/PLCB2/ATP1A2/CD19/S100A8/CEMIP/CCL3	19
BP	GO:0061043	regulation of vascular wound healing	5/504	14/18870	2.1849309236169e-05	0.000791726595655326	0.000608265322595273	TNFAIP3/XBP1/SMOC2/SERPINE1/CXCR4	5
BP	GO:0033627	cell adhesion mediated by integrin	11/504	88/18870	2.21437853120307e-05	0.000795926218836457	0.000611491796434938	ITGA10/ITGA8/PTPN11/PLAU/SFRP2/PODXL/CCN3/CCL5/ITGAL/ITGA5/SERPINE1	11
BP	GO:0034612	response to tumor necrosis factor	20/504	259/18870	2.29465421699317e-05	0.000817289422780658	0.000627904654371121	CXCL8/ILK/TNFAIP3/PTGS2/CX3CR1/CD58/ZC3H12A/FOXO3/ANKRD1/CCL3L3/FOS/CCL5/SFRP1/COL1A1/THBS1/ZFP36L2/CCL3/CCL2/SELE/EDN1	20
BP	GO:0050670	regulation of lymphocyte proliferation	19/504	238/18870	2.31048838389865e-05	0.000817289422780658	0.000627904654371121	AHR/RASSF5/IL1B/TSPAN32/PDE5A/RASAL3/CD24/CD74/PELI1/CORO1A/CCL5/TNFRSF13B/IGFBP2/RAC2/HLA-G/HLA-DPA1/CD300A/IL6/MZB1	19
BP	GO:0060538	skeletal muscle organ development	16/504	178/18870	2.40628573842509e-05	0.000828219914343309	0.000636302299483671	FGFRL1/BTG2/MSTN/ACTA1/EGR1/MYOM1/NUPR1/LARGE1/EGR2/MYL6/ANKRD1/FOS/CAV2/SVIL/ATF3/RCAN1	16
BP	GO:0061042	vascular wound healing	6/504	23/18870	2.41571884372067e-05	0.000828219914343309	0.000636302299483671	MCAM/TNFAIP3/XBP1/SMOC2/SERPINE1/CXCR4	6
BP	GO:0072574	hepatocyte proliferation	6/504	23/18870	2.41571884372067e-05	0.000828219914343309	0.000636302299483671	FBXW7/NOTCH2/TNFAIP3/MDK/XBP1/IL6	6
BP	GO:0072575	epithelial cell proliferation involved in liver morphogenesis	6/504	23/18870	2.41571884372067e-05	0.000828219914343309	0.000636302299483671	FBXW7/NOTCH2/TNFAIP3/MDK/XBP1/IL6	6
BP	GO:0046849	bone remodeling	11/504	89/18870	2.46680509525789e-05	0.000833455539099065	0.000640324709490514	NOTCH2/RASSF2/TNFAIP3/TMEM119/PTH1R/MDK/SFRP1/RAC2/ADAM8/IL6/GREM1	11
BP	GO:0010718	positive regulation of epithelial to mesenchymal transition	9/504	59/18870	2.46838975008025e-05	0.000833455539099065	0.000640324709490514	IL1B/TGFB1I1/MDK/JAG1/BAMBI/COL1A1/LEF1/ADAM8/IL6	9
BP	GO:0001503	ossification	28/504	444/18870	2.60314839091906e-05	0.000872348299122274	0.000670205121935868	ZBTB16/FGF9/COL13A1/ILK/RASSF2/PTPN11/COL1A2/PTGS2/TMEM119/PLXNB1/PTH1R/ATF4/MDK/JUNB/EGR2/JAG1/SFRP2/BAMBI/XYLT1/SFRP1/COL1A1/LEF1/IGFBP3/RUNX3/CCL3/IL6/COMP/GREM1	28
BP	GO:0045123	cellular extravasation	10/504	74/18870	2.62282548448757e-05	0.000872383073459784	0.000670231838259079	THY1/CX3CR1/JAML/PIK3CD/MDK/ITGAL/SELL/ADAM8/CCL2/SELE	10
BP	GO:0048762	mesenchymal cell differentiation	20/504	262/18870	2.70732904608433e-05	0.000893819670992433	0.00068670108280018	EDNRA/IL1B/TGFB1I1/AKNA/MDK/SEMA4A/JAG1/SFRP2/BAMBI/FRZB/DACT3/SFRP1/COL1A1/NRG1/LEF1/ADAM8/S100A4/IL6/EDN1/GREM1	20
BP	GO:0002274	myeloid leukocyte activation	19/504	241/18870	2.74891010921499e-05	0.000900874437997883	0.000692121097931607	NOTCH2/CXCL8/TSPAN32/CX3CR1/PIK3CD/DYSF/ZC3H12A/PLCG2/CD74/CD2/CCL5/THBS1/NR4A3/FCER1A/RAC2/CD300A/IL33/CCL3/IL6	19
BP	GO:0032944	regulation of mononuclear cell proliferation	19/504	242/18870	2.91075185707928e-05	0.00094695043992718	0.000727520229817818	AHR/RASSF5/IL1B/TSPAN32/PDE5A/RASAL3/CD24/CD74/PELI1/CORO1A/CCL5/TNFRSF13B/IGFBP2/RAC2/HLA-G/HLA-DPA1/CD300A/IL6/MZB1	19
BP	GO:0046631	alpha-beta T cell activation	16/504	181/18870	2.95679140441056e-05	0.000954957919525933	0.000733672192108891	ZBTB16/ITK/SOCS3/CD83/NKG7/RASAL3/JUNB/SEMA4A/ZC3H12A/CD3D/NLRP3/CD247/LEF1/RUNX3/CD300A/IL6	16
BP	GO:0070098	chemokine-mediated signaling pathway	11/504	91/18870	3.04707006028904e-05	0.00097703534235311	0.000750633767975785	CXCL8/CCR7/CX3CR1/CMKLR1/CCL3L3/CCL5/CXCL2/CCL3/CCL2/EDN1/CXCR4	11
BP	GO:0035850	epithelial cell differentiation involved in kidney development	8/504	47/18870	3.08091681141521e-05	0.000980831873462686	0.000753550555453661	KLF15/NOTCH2/EDNRA/CD24/JAG1/PODXL/MMP9/GREM1	8
BP	GO:0071560	cellular response to transforming growth factor beta stimulus	21/504	287/18870	3.21495439559957e-05	0.00101274497068618	0.000778068653600401	SINHCAF/ITGA8/MSTN/TRIM33/TGFB1I1/COL1A2/CX3CR1/ANKRD1/BAMBI/ADAMTSL2/FOS/SFRP1/CAV2/ID1/COL1A1/FYN/THBS1/ZFP36L2/COL3A1/FUT8/EDN1	21
BP	GO:0050852	T cell receptor signaling pathway	14/504	144/18870	3.23720256191934e-05	0.00101274497068618	0.000778068653600401	THY1/DUSP3/ITK/CCR7/PDE4B/PIK3CD/ZC3H12A/PLCG2/BTN3A2/CD3D/FYN/CD247/CD8A/CD300A	14
BP	GO:1905517	macrophage migration	9/504	61/18870	3.24932759273331e-05	0.00101274497068618	0.000778068653600401	MSTN/CX3CR1/MCOLN2/MDK/CMKLR1/CCL5/THBS1/CCL3/CCL2	9
BP	GO:0007596	blood coagulation	18/504	224/18870	3.45880858033106e-05	0.00107054929462052	0.000822478385366734	TBXA2R/HBB/WAS/PDGFA/CSRP1/ILK/TSPAN32/PLCG2/PLAU/F13A1/USF1/THBS1/COL3A1/MYL9/IL6/COMP/EDN1/SERPINE1	18
BP	GO:0090303	positive regulation of wound healing	9/504	62/18870	3.71235365003356e-05	0.00113832487636115	0.000874548805026465	TBXA2R/HBEGF/PLAU/USF1/XBP1/THBS1/SMOC2/SERPINE1/CXCR4	9
BP	GO:1903036	positive regulation of response to wounding	10/504	77/18870	3.72886318036184e-05	0.00113832487636115	0.000874548805026465	TBXA2R/HBEGF/MDK/PLAU/USF1/XBP1/THBS1/SMOC2/SERPINE1/CXCR4	10
BP	GO:0014812	muscle cell migration	12/504	110/18870	3.78995439540325e-05	0.00114910385988519	0.00088283004999977	FGF9/MSTN/PDGFA/NET1/MDK/PLAU/CCN3/CCL5/NR4A3/THBS4/IGFBP3/SERPINE1	12
BP	GO:0050851	antigen receptor-mediated signaling pathway	17/504	205/18870	3.8176726021907e-05	0.0011496869451327	0.000883278020976269	THY1/DUSP3/ITK/CCR7/PDE4B/PIK3CD/ZC3H12A/PLCG2/BTN3A2/CD79A/CD3D/FYN/CD19/CD247/CD79B/CD8A/CD300A	17
BP	GO:0090257	regulation of muscle system process	19/504	247/18870	3.85460997500889e-05	0.00115301990997413	0.000885838661158877	TBXA2R/RYR2/PLN/MSTN/CAMK2G/ADRA1B/PTGS2/PDE4B/PDE5A/ZC3H12A/SGCA/FOXO3/ATP1A2/NR4A3/FBXO32/RGS2/MYL9/CNN1/EDN1	19
BP	GO:0033157	regulation of intracellular protein transport	18/504	226/18870	3.88950215755573e-05	0.00115570074108173	0.00088789828200202	UBL5/FBXW7/HCLS1/IL1B/PTPN11/PTGS2/CSNK2A2/ZC3H12A/PIK3R1/TAMALIN/FYN/STOM/GZMB/LCP1/RAC2/CEMIP/TCAF1/APOD	18
BP	GO:0007519	skeletal muscle tissue development	15/504	166/18870	4.0421877269174e-05	0.00117978352155728	0.000906400527998731	BTG2/MSTN/ACTA1/EGR1/MYOM1/NUPR1/LARGE1/EGR2/MYL6/ANKRD1/FOS/CAV2/SVIL/ATF3/RCAN1	15
BP	GO:0072010	glomerular epithelium development	6/504	25/18870	4.04996362571828e-05	0.00117978352155728	0.000906400527998731	KLF15/NOTCH2/EDNRA/CD24/JAG1/PODXL	6
BP	GO:0072576	liver morphogenesis	6/504	25/18870	4.04996362571828e-05	0.00117978352155728	0.000906400527998731	FBXW7/NOTCH2/TNFAIP3/MDK/XBP1/IL6	6
BP	GO:0050673	epithelial cell proliferation	29/504	480/18870	4.09479380107576e-05	0.00118509714099965	0.000910482859528328	APLNR/FGF9/FBXW7/SRSF6/NOTCH2/VASH1/TNFAIP3/KLF9/NUPR1/JAML/PIK3CD/MDK/JAG1/SFRP2/ATOH8/SCG2/CCN3/SFRP1/CAV2/XBP1/THBS1/NR4A3/THBS4/EGR3/IGFBP3/RUNX3/COL8A1/CCL2/IL6	29
BP	GO:0007229	integrin-mediated signaling pathway	12/504	111/18870	4.14825234230361e-05	0.00118517696728508	0.000910544188226292	ITGA10/THY1/ITGA8/ILK/TSPAN32/PTPN11/ITGAL/ITGA5/HCK/COL3A1/FUT8/CD63	12
BP	GO:0071347	cellular response to interleukin-1	12/504	111/18870	4.14825234230361e-05	0.00118517696728508	0.000910544188226292	CXCL8/IL1B/EGR1/ZC3H12A/ANKRD1/CCL3L3/CCL5/SFRP1/CCL3/CCL2/IL6/EDN1	12
BP	GO:0002673	regulation of acute inflammatory response	8/504	49/18870	4.21654163182974e-05	0.0011970143982844	0.000919638614035678	CCR7/IL1B/PTGS2/NLRP3/C3/ADAM8/C2CD4B/IL6	8
BP	GO:1904062	regulation of monoatomic cation transmembrane transport	22/504	315/18870	4.25362434495979e-05	0.00119989896870163	0.000921854763101546	APLNR/THY1/RYR2/EDNRA/PLN/TRPC1/PDE4B/FXYD1/CORO1A/ATP1A2/FYN/CD19/MMP9/SLMAP/COX17/TSPAN13/KCNAB1/CEMIP/KCNMB1/CD63/EDN1/FHL1	22
BP	GO:0050864	regulation of B cell activation	13/504	130/18870	4.58634250168441e-05	0.00128561814654135	0.000987710834689135	AHR/TNFAIP3/CD74/PELI1/TBC1D10C/SFRP1/XBP1/CD19/TNFRSF13B/ZFP36L2/CD300A/IL6/MZB1	13
BP	GO:0050817	coagulation	18/504	229/18870	4.6250159888718e-05	0.0012883560164001	0.000989814277092102	TBXA2R/HBB/WAS/PDGFA/CSRP1/ILK/TSPAN32/PLCG2/PLAU/F13A1/USF1/THBS1/COL3A1/MYL9/IL6/COMP/EDN1/SERPINE1	18
BP	GO:0051250	negative regulation of lymphocyte activation	15/504	169/18870	4.97466658569982e-05	0.00137714838338286	0.00105803140917172	DUSP3/RASSF5/TSPAN32/TNFAIP3/MDK/PDE5A/ZC3H12A/CD74/PELI1/TBC1D10C/SFRP1/TNFRSF13B/HLA-G/RUNX3/CD300A	15
BP	GO:0007599	hemostasis	18/504	231/18870	5.1815001722474e-05	0.00142555223874732	0.0010952189772788	TBXA2R/HBB/WAS/PDGFA/CSRP1/ILK/TSPAN32/PLCG2/PLAU/F13A1/USF1/THBS1/COL3A1/MYL9/IL6/COMP/EDN1/SERPINE1	18
BP	GO:0018108	peptidyl-tyrosine phosphorylation	20/504	276/18870	5.64942223778724e-05	0.00154475306219741	0.0011867982266401	FBXW7/CSPG4/PDGFA/HCLS1/SOCS3/PTPN11/HBEGF/PLCG2/CD74/TNK2/SFRP2/CCL5/SFRP1/FYN/THBS4/ITGA5/HCK/CD300A/IL6/GREM1	20
BP	GO:0061041	regulation of wound healing	13/504	133/18870	5.82187489921322e-05	0.00157381481508932	0.0012091257025579	TBXA2R/SRSF6/PDGFA/TNFAIP3/HBEGF/PLAU/USF1/XBP1/THBS1/SMOC2/EDN1/SERPINE1/CXCR4	13
BP	GO:0045619	regulation of lymphocyte differentiation	17/504	212/18870	5.8263281240686e-05	0.00157381481508932	0.0012091257025579	ZBTB16/CD83/MDK/JUNB/ZC3H12A/CD74/FOXO3/NLRP3/CD2/SFRP1/XBP1/EGR3/LEF1/ZFP36L2/HLA-G/ADAM8/RUNX3	17
BP	GO:0044344	cellular response to fibroblast growth factor stimulus	12/504	115/18870	5.89109232879909e-05	0.00158172280177455	0.00121520122673326	FGF9/FGFRL1/CXCL8/PTPN11/CCL5/SFRP1/COL1A1/THBS1/EGR3/ZFP36L2/SMOC2/CCL2	12
BP	GO:0003015	heart process	19/504	255/18870	5.93813104679638e-05	0.00158480539374679	0.00121756951120256	HSPB7/RYR2/EDNRA/PLN/TRPC1/ADRA1B/HBEGF/PDE4B/PDE5A/ZC3H12A/ACTC1/FXYD1/ATP1A2/KCNA5/FYN/TMIGD3/RGS2/EDN1/CXCR4	19
BP	GO:0018212	peptidyl-tyrosine modification	20/504	278/18870	6.24640985608331e-05	0.00165715766241448	0.00127315609410019	FBXW7/CSPG4/PDGFA/HCLS1/SOCS3/PTPN11/HBEGF/PLCG2/CD74/TNK2/SFRP2/CCL5/SFRP1/FYN/THBS4/ITGA5/HCK/CD300A/IL6/GREM1	20
BP	GO:0055119	relaxation of cardiac muscle	5/504	17/18870	6.31922297430619e-05	0.00166655484002856	0.00128037572939384	PLN/PDE4B/PDE5A/ATP1A2/RGS2	5
BP	GO:0045582	positive regulation of T cell differentiation	12/504	116/18870	6.4146395236832e-05	0.00168176755041506	0.00129206330467749	ZBTB16/CD83/MDK/CD74/FOXO3/NLRP3/XBP1/EGR3/LEF1/HLA-G/ADAM8/RUNX3	12
BP	GO:0150076	neuroinflammatory response	10/504	82/18870	6.45615786589272e-05	0.00168275412913941	0.00129282127040622	IL1B/PTGS2/CX3CR1/NUPR1/LARGE1/PLCG2/MMP9/IL33/CCL3/IL6	10
BP	GO:0042692	muscle cell differentiation	26/504	419/18870	6.57617514283236e-05	0.00170407050067464	0.0013091981480804	APLNR/MTLN/FGF9/EDNRA/ITGA8/CSRP1/ACTA1/TMEM119/LARGE1/ACTC1/ANKRD1/SIK1/CCN3/CAV2/XBP1/CSRP2/NRG1/RGS2/PGM5/MYL9/RCAN1/COMP/EDN1/MYH11/FLNC/GREM1	26
BP	GO:0055001	muscle cell development	16/504	195/18870	7.27859403210763e-05	0.00187518460121987	0.0014406611734984	EDNRA/CSRP1/ACTA1/LARGE1/ACTC1/ANKRD1/CAV2/CSRP2/RGS2/PGM5/MYL9/RCAN1/COMP/EDN1/MYH11/FLNC	16
BP	GO:0043500	muscle adaptation	12/504	118/18870	7.5832193234907e-05	0.00193107469714864	0.00148360024794222	KLF15/MSTN/CAMK2G/ACTA1/IL1B/PDE5A/SGCA/FOXO3/NR4A3/FBXO32/RGS2/EDN1	12
BP	GO:0001667	ameboidal-type cell migration	29/504	497/18870	7.6008397417177e-05	0.00193107469714864	0.00148360024794222	TBXA2R/FBXW7/EDNRA/VASH1/ARSB/ILK/PTPN11/PTGS2/HBEGF/PIK3CD/SEMA4A/ARHGDIB/ZC3H12A/PLCG2/ATOH8/SCG2/ARHGAP4/CORO1A/CCN3/ID1/THBS1/MMP9/EGR3/SMOC2/FUT8/HAS1/KLF4/EDN1/GREM1	29
BP	GO:0071356	cellular response to tumor necrosis factor	18/504	238/18870	7.62551372443709e-05	0.00193107469714864	0.00148360024794222	CXCL8/ILK/TNFAIP3/CX3CR1/CD58/ZC3H12A/FOXO3/ANKRD1/CCL3L3/FOS/CCL5/SFRP1/COL1A1/THBS1/ZFP36L2/CCL3/CCL2/EDN1	18
BP	GO:0051146	striated muscle cell differentiation	21/504	305/18870	7.74866598649859e-05	0.00195117538428385	0.00149904314326969	MTLN/CSRP1/ACTA1/TMEM119/LARGE1/ACTC1/ANKRD1/SIK1/CCN3/CAV2/XBP1/CSRP2/NRG1/RGS2/PGM5/MYL9/RCAN1/EDN1/MYH11/FLNC/GREM1	21
BP	GO:0042542	response to hydrogen peroxide	11/504	101/18870	8.05454744859374e-05	0.00201013984260272	0.00154434417958425	HBB/TNFAIP3/HBA2/NET1/KCNA5/COL1A1/FYN/TXNIP/IL6/EDN1/CRYAB	11
BP	GO:0045730	respiratory burst	7/504	40/18870	8.07303190096223e-05	0.00201013984260272	0.00154434417958425	CAMK1D/PIK3CD/CD24/PGAM1/RAC2/HCK/CD52	7
BP	GO:0002764	immune response-regulating signaling pathway	29/504	500/18870	8.44538051712766e-05	0.00209117005360211	0.0016065978258606	THY1/GBP5/DUSP3/ITK/CCR7/TNFAIP3/PDE4B/PIK3CD/FCN1/CD24/ZC3H12A/PLCG2/PELI1/PIK3R1/BTN3A2/CD79A/CMKLR1/CD3D/NLRP3/FYN/CD19/NR4A3/CD247/FCER1A/CD79B/HLA-G/CD8A/HCK/CD300A	29
BP	GO:0046851	negative regulation of bone remodeling	5/504	18/18870	8.55825239702778e-05	0.00209583136997543	0.00161017900795439	TNFAIP3/TMEM119/SFRP1/IL6/GREM1	5
BP	GO:0086103	G protein-coupled receptor signaling pathway involved in heart process	5/504	18/18870	8.55825239702778e-05	0.00209583136997543	0.00161017900795439	EDNRA/PLN/PDE4B/RGS2/EDN1	5
BP	GO:0090316	positive regulation of intracellular protein transport	14/504	158/18870	8.96801553875655e-05	0.00218417733640644	0.00167805318076359	UBL5/FBXW7/HCLS1/IL1B/PTGS2/CSNK2A2/ZC3H12A/PIK3R1/FYN/STOM/GZMB/RAC2/CEMIP/TCAF1	14
BP	GO:0035747	natural killer cell chemotaxis	4/504	10/18870	9.29158370827294e-05	0.00222648325740712	0.00171055584623723	PIK3CD/CCL5/CCL3/CCL2	4
BP	GO:0038130	ERBB4 signaling pathway	4/504	10/18870	9.29158370827294e-05	0.00222648325740712	0.00171055584623723	BTC/HBEGF/ACP4/NRG1	4
BP	GO:0048865	stem cell fate commitment	4/504	10/18870	9.29158370827294e-05	0.00222648325740712	0.00171055584623723	EDNRA/SFRP2/SFRP1/EDN1	4
BP	GO:0048246	macrophage chemotaxis	7/504	41/18870	9.51331435152761e-05	0.00226742470934538	0.00174201022153219	MSTN/MDK/CMKLR1/CCL5/THBS1/CCL3/CCL2	7
BP	GO:0019932	second-messenger-mediated signaling	21/504	310/18870	9.75358483168388e-05	0.00231232593589442	0.0017765068005301	TBXA2R/AHR/APLNR/RYR2/PLN/CXCL8/CCR7/CX3CR1/PDE5A/PLCG2/CMKLR1/TBC1D10C/ATP1A2/RCAN2/THBS1/CCL3/SELE/CAP2/RCAN1/EDN1/CXCR4	21
BP	GO:0070555	response to interleukin-1	13/504	140/18870	9.88100614695057e-05	0.00231736984246578	0.00178038191786809	CXCL8/IL1B/EGR1/ZC3H12A/ANKRD1/CCL3L3/CCL5/SFRP1/CCL3/CCL2/SELE/IL6/EDN1	13
BP	GO:0060047	heart contraction	18/504	243/18870	9.94656628047402e-05	0.00231736984246578	0.00178038191786809	HSPB7/RYR2/EDNRA/PLN/TRPC1/ADRA1B/HBEGF/PDE4B/PDE5A/ZC3H12A/ACTC1/FXYD1/ATP1A2/KCNA5/TMIGD3/RGS2/EDN1/CXCR4	18
BP	GO:2001234	negative regulation of apoptotic signaling pathway	18/504	243/18870	9.94656628047402e-05	0.00231736984246578	0.00178038191786809	NDUFS3/IL1B/TNFAIP3/PTGS2/CX3CR1/HERPUD1/ATF4/CSNK2A2/CD74/SFRP2/SCG2/NR4A2/SLC25A4/XBP1/FYN/THBS1/MMP9/SERPINE1	18
BP	GO:0030099	myeloid cell differentiation	26/504	430/18870	0.000100348301457459	0.00231736984246578	0.00178038191786809	ZBTB16/FAM210B/FBXW7/NOTCH2/PRMT1/CCR7/HCLS1/RASSF2/PTPN11/LARGE1/PIK3CD/UCP2/JUNB/CD74/FOXO3/PIK3R1/JAG1/CSF3R/IRF8/FOS/SFRP1/MMP9/LEF1/IL33/CCL3/ALAS2	26
BP	GO:0043434	response to peptide hormone	26/504	430/18870	0.000100348301457459	0.00231736984246578	0.00178038191786809	KLF15/SRSF6/PIP4K2C/EDNRA/BTG2/PTPRE/MSTN/IL1B/SOCS3/PTPN11/PTGS2/EGR1/UCP2/EGR2/PIK3R1/MAP1B/NR4A2/USF1/FOS/CAV2/XBP1/COL1A1/NR4A3/COL3A1/MZB1/EDN1	26
BP	GO:0050678	regulation of epithelial cell proliferation	25/504	407/18870	0.000106248011781813	0.0024402610655216	0.00187479641631538	APLNR/FGF9/FBXW7/SRSF6/NOTCH2/VASH1/TNFAIP3/KLF9/NUPR1/JAML/PIK3CD/MDK/JAG1/SFRP2/ATOH8/SCG2/SFRP1/CAV2/XBP1/THBS1/NR4A3/THBS4/EGR3/RUNX3/CCL2	25
BP	GO:0007162	negative regulation of cell adhesion	21/504	312/18870	0.000106764843566684	0.0024402610655216	0.00187479641631538	DUSP3/TSPAN32/PTPN11/PLXNB1/AKNA/MDK/PDE5A/ZC3H12A/CD74/PELI1/PIK3R1/JAG1/PODXL/COL1A1/THBS1/HLA-G/RUNX3/CD300A/KLF4/SERPINE1/APOD	21
BP	GO:0045580	regulation of T cell differentiation	15/504	181/18870	0.000108605640629338	0.0024696701034947	0.00189739070336863	ZBTB16/CD83/MDK/JUNB/ZC3H12A/CD74/FOXO3/NLRP3/CD2/XBP1/EGR3/LEF1/HLA-G/ADAM8/RUNX3	15
BP	GO:0032386	regulation of intracellular transport	22/504	336/18870	0.000110046743394025	0.00248085753663241	0.00190598575078002	UBL5/FBXW7/PLN/HCLS1/IL1B/PTPN11/MX2/PTGS2/CSNK2A2/ZC3H12A/PIK3R1/MAP1B/TAMALIN/FYN/STOM/GZMB/LCP1/RAC2/CEMIP/TCAF1/CRYAB/APOD	22
BP	GO:0002548	monocyte chemotaxis	9/504	71/18870	0.000110210857584298	0.00248085753663241	0.00190598575078002	CX3CR1/CCL3L3/CCN3/CCL5/CCL3/CCL2/IL6/SERPINE1/GREM1	9
BP	GO:0071774	response to fibroblast growth factor	12/504	123/18870	0.000113366362866623	0.00253175558213384	0.00194508954776788	FGF9/FGFRL1/CXCL8/PTPN11/CCL5/SFRP1/COL1A1/THBS1/EGR3/ZFP36L2/SMOC2/CCL2	12
BP	GO:0010759	positive regulation of macrophage chemotaxis	5/504	19/18870	0.000113608058430955	0.00253175558213384	0.00194508954776788	MSTN/MDK/CMKLR1/CCL5/THBS1	5
BP	GO:0036293	response to decreased oxygen levels	21/504	315/18870	0.000122061721207008	0.00269856108674805	0.00207324237809039	RYR2/EDNRA/PTGS2/EGR1/ATF4/AK4/UCP2/CD24/PLAU/NR4A2/KCNA5/USF1/FOS/SFRP1/THBS1/ADAM8/KCNMB1/ALAS2/EDN1/CRYAB/CXCR4	21
BP	GO:0033002	muscle cell proliferation	18/504	247/18870	0.000122304092331862	0.00269856108674805	0.00207324237809039	FGF9/MSTN/TNFAIP3/PTGS2/HBEGF/CCN3/FOS/CCL5/CAV2/THBS1/NR4A3/MMP9/PIM1/IGFBP3/IL6/CNN1/EDN1/APOD	18
BP	GO:0061005	cell differentiation involved in kidney development	8/504	57/18870	0.000128167729302751	0.00281400773153872	0.00216193737838656	KLF15/NOTCH2/EDNRA/CD24/JAG1/PODXL/MMP9/GREM1	8
BP	GO:0048771	tissue remodeling	15/504	184/18870	0.000130503800526033	0.00283231188941812	0.00217600004163224	CSPG4/NOTCH2/EDNRA/RASSF2/TNFAIP3/TMEM119/PTH1R/MDK/JAG1/SFRP1/THBS4/RAC2/ADAM8/IL6/GREM1	15
BP	GO:0000302	response to reactive oxygen species	16/504	205/18870	0.000131057736285689	0.00283231188941812	0.00217600004163224	HBB/TNFAIP3/HBA2/NET1/FBLN5/UCP2/KCNA5/FOS/COL1A1/FYN/MMP9/TXNIP/IL6/EDN1/CRYAB/APOD	16
BP	GO:0097553	calcium ion transmembrane import into cytosol	16/504	205/18870	0.000131057736285689	0.00283231188941812	0.00217600004163224	APLNR/THY1/RYR2/PLN/TRPC1/CCR7/ITPR3/MCOLN2/PLCG2/CORO1A/PLCB2/ATP1A2/FYN/CD19/CEMIP/CCL3	16
BP	GO:0051592	response to calcium ion	13/504	144/18870	0.000131543316380873	0.00283231188941812	0.00217600004163224	RYR2/TRPC1/CPNE8/FOSB/ITPR3/JUNB/PLCG2/AKR1C3/FOS/THBS1/KCNMB1/TXNIP/EDN1	13
BP	GO:0001952	regulation of cell-matrix adhesion	12/504	125/18870	0.00013232818960145	0.0028355131781426	0.00217845951808459	THY1/DUSP3/CCR7/PLAU/PIK3R1/JAG1/SFRP1/LIMCH1/THBS1/SERPINE1/GREM1/APOD	12
BP	GO:0002526	acute inflammatory response	11/504	107/18870	0.000136038517317032	0.00290107019943546	0.0022288254688104	CCR7/IL1B/PTGS2/NUPR1/NLRP3/SERPINA3/FCER1A/C3/ADAM8/C2CD4B/IL6	11
BP	GO:0035914	skeletal muscle cell differentiation	9/504	73/18870	0.000137055282148845	0.00290883520255905	0.00223479114200597	BTG2/MSTN/EGR1/NUPR1/LARGE1/EGR2/ANKRD1/FOS/ATF3	9
BP	GO:1902107	positive regulation of leukocyte differentiation	15/504	185/18870	0.000138610464468984	0.00291408886857671	0.00223882741269913	ZBTB16/NOTCH2/HCLS1/CD83/MDK/CD74/FOXO3/FOS/NLRP3/XBP1/EGR3/LEF1/HLA-G/ADAM8/RUNX3	15
BP	GO:1903708	positive regulation of hemopoiesis	15/504	185/18870	0.000138610464468984	0.00291408886857671	0.00223882741269913	ZBTB16/NOTCH2/HCLS1/CD83/MDK/CD74/FOXO3/FOS/NLRP3/XBP1/EGR3/LEF1/HLA-G/ADAM8/RUNX3	15
BP	GO:1902074	response to salt	23/504	366/18870	0.000142488148890475	0.00298154779157204	0.00229065455073246	RYR2/EDNRA/TRPC1/CPNE8/GNA11/IL1B/FOSB/PTGS2/EGR1/LARGE1/ITPR3/JUNB/ZC3H12A/PLCG2/AKR1C3/FOS/COL1A1/FYN/THBS1/SLC1A3/KCNMB1/TXNIP/EDN1	23
BP	GO:0070482	response to oxygen levels	22/504	343/18870	0.000147950859893971	0.00307154431799016	0.00235979681079366	RYR2/EDNRA/PTGS2/EGR1/ATF4/AK4/UCP2/CD24/PLAU/NR4A2/KCNA5/USF1/FOS/SFRP1/COL1A1/THBS1/ADAM8/KCNMB1/ALAS2/EDN1/CRYAB/CXCR4	22
BP	GO:0002577	regulation of antigen processing and presentation	5/504	20/18870	0.000148167383524318	0.00307154431799016	0.00235979681079366	WAS/CCR7/CD74/THBS1/HLA-DOB	5
BP	GO:0051924	regulation of calcium ion transport	18/504	251/18870	0.000149630473516608	0.00307895646916657	0.00236549139595877	APLNR/THY1/RYR2/PLN/CAMK2G/TRPC1/PTGS2/PDE4B/CORO1A/ATP1A2/CCL5/FYN/CD19/TSPAN13/CEMIP/CCL3/CCL2/CXCR4	18
BP	GO:0002443	leukocyte mediated immunity	27/504	466/18870	0.000149906563564987	0.00307895646916657	0.00236549139595877	AHR/IL2RB/WAS/IL1B/CX3CR1/NKG7/PIK3CD/PLCG2/CD74/JAG1/BTN3A2/CD96/CORO1A/NLRP3/CD2/CD19/GZMB/NR4A3/IGLL1/FCER1A/RAC2/HLA-G/C3/CD8A/CD300A/CCL3/IL6	27
BP	GO:0008016	regulation of heart contraction	16/504	208/18870	0.000155075215736391	0.00317050567218851	0.0024358265417213	HSPB7/RYR2/EDNRA/PLN/TRPC1/ADRA1B/HBEGF/PDE4B/PDE5A/ZC3H12A/FXYD1/ATP1A2/KCNA5/TMIGD3/RGS2/EDN1	16
BP	GO:0001666	response to hypoxia	20/504	298/18870	0.000160923500246355	0.00327505041368953	0.00251614586061713	RYR2/EDNRA/PTGS2/EGR1/AK4/UCP2/CD24/PLAU/NR4A2/KCNA5/USF1/FOS/SFRP1/THBS1/ADAM8/KCNMB1/ALAS2/EDN1/CRYAB/CXCR4	20
BP	GO:0050731	positive regulation of peptidyl-tyrosine phosphorylation	14/504	168/18870	0.000172350932004333	0.00349167319974232	0.00268257216177078	FBXW7/CSPG4/HCLS1/PTPN11/HBEGF/PLCG2/CD74/TNK2/CCL5/FYN/THBS4/ITGA5/IL6/GREM1	14
BP	GO:0006816	calcium ion transport	26/504	445/18870	0.000173492680569616	0.00349889989727954	0.00268812426717295	APLNR/THY1/RYR2/EDNRA/PLN/CAMK2G/TRPC1/CCR7/PTGS2/ITPR3/PDE4B/MCOLN2/RAMP1/PLCG2/CORO1A/PLCB2/ATP1A2/CCL5/FYN/CD19/TSPAN13/CEMIP/CCL3/CCL2/EDN1/CXCR4	26
BP	GO:1905521	regulation of macrophage migration	7/504	45/18870	0.000175129553557844	0.00350913826279345	0.00269599016777089	MSTN/CX3CR1/MDK/CMKLR1/CCL5/THBS1/CCL3	7
BP	GO:0030308	negative regulation of cell growth	15/504	189/18870	0.000175575012924151	0.00350913826279345	0.00269599016777089	NDUFS3/BTG1/SEMA4A/SFRP2/MEG3/ARHGAP4/FRZB/CCN3/DACT3/SFRP1/RGS2/NTN1/CRYAB/FHL1/GREM1	15
BP	GO:0060055	angiogenesis involved in wound healing	6/504	32/18870	0.000176841241205136	0.00351866701808613	0.00270331089116687	MCAM/TNFAIP3/XBP1/SMOC2/SERPINE1/CXCR4	6
BP	GO:0010631	epithelial cell migration	23/504	372/18870	0.00018074147899931	0.00358028787511077	0.00275065277747253	TBXA2R/FBXW7/VASH1/ARSB/PTPN11/PTGS2/HBEGF/PIK3CD/SEMA4A/ZC3H12A/PLCG2/ATOH8/SCG2/CORO1A/CCN3/ID1/THBS1/MMP9/EGR3/SMOC2/KLF4/EDN1/GREM1	23
BP	GO:0034104	negative regulation of tissue remodeling	5/504	21/18870	0.000190222965406832	0.00375143255229313	0.00288213929421716	TNFAIP3/TMEM119/SFRP1/IL6/GREM1	5
BP	GO:0045621	positive regulation of lymphocyte differentiation	12/504	130/18870	0.000192001460010323	0.00376982602319827	0.00289627057460505	ZBTB16/CD83/MDK/CD74/FOXO3/NLRP3/XBP1/EGR3/LEF1/HLA-G/ADAM8/RUNX3	12
BP	GO:0090132	epithelium migration	23/504	375/18870	0.000203077853358687	0.00396174374546766	0.00304371654381784	TBXA2R/FBXW7/VASH1/ARSB/PTPN11/PTGS2/HBEGF/PIK3CD/SEMA4A/ZC3H12A/PLCG2/ATOH8/SCG2/CORO1A/CCN3/ID1/THBS1/MMP9/EGR3/SMOC2/KLF4/EDN1/GREM1	23
BP	GO:0045637	regulation of myeloid cell differentiation	16/504	213/18870	0.000203668321546206	0.00396174374546766	0.00304371654381784	ZBTB16/FAM210B/FBXW7/NOTCH2/PRMT1/HCLS1/RASSF2/CD74/FOXO3/PIK3R1/JAG1/CSF3R/FOS/SFRP1/LEF1/CCL3	16
BP	GO:0002573	myeloid leukocyte differentiation	17/504	235/18870	0.000204442688233691	0.00396174374546766	0.00304371654381784	FBXW7/NOTCH2/CCR7/HCLS1/RASSF2/LARGE1/PIK3CD/UCP2/JUNB/CD74/PIK3R1/FOS/SFRP1/MMP9/LEF1/IL33/CCL3	17
BP	GO:1903522	regulation of blood circulation	18/504	258/18870	0.000210490548525295	0.00406128300769367	0.00312019026818311	TBXA2R/HSPB7/RYR2/EDNRA/PLN/TRPC1/ADRA1B/PTGS2/HBEGF/PDE4B/PDE5A/ZC3H12A/FXYD1/ATP1A2/KCNA5/TMIGD3/RGS2/EDN1	18
BP	GO:0043270	positive regulation of monoatomic ion transport	16/504	214/18870	0.000214833544529919	0.00412721167228383	0.00317084174390121	APLNR/THY1/RYR2/EDNRA/TRPC1/FXYD1/CCL5/CD19/COX17/CEMIP/KCNMB1/CCL3/CCL2/TCAF1/EDN1/FHL1	16
BP	GO:0034765	regulation of monoatomic ion transmembrane transport	26/504	454/18870	0.000237352206265237	0.0045295420100493	0.00347994288315019	APLNR/THY1/RYR2/EDNRA/PLN/TRPC1/PDE4B/FXYD1/CORO1A/ATP1A2/KCNA5/FYN/CD19/STOM/MMP9/SLMAP/COX17/TSPAN13/KCNAB1/CEMIP/KCNMB1/CCL2/CD63/TCAF1/EDN1/FHL1	26
BP	GO:0030048	actin filament-based movement	12/504	133/18870	0.000237808577597383	0.0045295420100493	0.00347994288315019	SUN2/WAS/RYR2/PLN/PDE4B/ACTC1/MYL6/ATP1A2/KCNA5/LIMCH1/MYO1D/MYH10	12
BP	GO:0070664	negative regulation of leukocyte proliferation	10/504	96/18870	0.000244149477787855	0.00463052860638498	0.00355752856100288	RASSF5/TSPAN32/TNFAIP3/PDE5A/PELI1/TNFRSF13B/HLA-G/CD300A/IL33/GREM1	10
BP	GO:0002460	adaptive immune response based on somatic recombination of immune receptors built from immunoglobulin superfamily domains	23/504	380/18870	0.000245759493011678	0.00464131381505529	0.0035658145886128	AHR/IL2RB/WAS/IL1B/SOCS3/TNFAIP3/JUNB/SEMA4A/ZC3H12A/CD74/BACH2/JAG1/BTN3A2/NLRP3/CD19/IGLL1/FCER1A/LEF1/HLA-G/C3/CD8A/IL33/IL6	23
BP	GO:0051090	regulation of DNA-binding transcription factor activity	24/504	406/18870	0.000257371129032896	0.00484009756160177	0.00371853556626255	HES6/CAMK1D/SFRP4/HCLS1/IL1B/TNFAIP3/TRIM22/CX3CR1/NUPR1/ZC3H12A/PLCG2/CMKLR1/SIK1/BHLHE40/NLRP3/ID1/PIM1/TMIGD3/ADAM8/S100A8/HCK/KLF4/IL6/EDN1	24
BP	GO:0048659	smooth muscle cell proliferation	14/504	175/18870	0.000263637838854469	0.00493711700745534	0.00379307337370008	FGF9/TNFAIP3/PTGS2/HBEGF/CCN3/CCL5/THBS1/NR4A3/MMP9/IGFBP3/IL6/CNN1/EDN1/APOD	14
BP	GO:0002062	chondrocyte differentiation	11/504	116/18870	0.000278398919000934	0.00517856781613003	0.00397857447324044	ZBTB16/FGF9/PTPN11/PTH1R/MDK/SFRP2/CCN3/RUNX3/COL3A1/COMP/GREM1	11
BP	GO:0014706	striated muscle tissue development	18/504	264/18870	0.000278861103900007	0.00517856781613003	0.00397857447324044	FGF9/NOTCH2/RYR2/EDNRA/PRMT1/PLN/LARGE1/ACTC1/ANKRD1/SIK1/NRG1/PIM1/LEF1/RGS2/PGM5/EDN1/MYH11/GREM1	18
BP	GO:0010038	response to metal ion	22/504	359/18870	0.000280790563063747	0.00517856781613003	0.00397857447324044	MT1X/RYR2/MT1M/TRPC1/CPNE8/MT1E/FOSB/PTGS2/ITPR3/ATF4/UCP2/JUNB/PLCG2/MT1A/AKR1C3/FOS/THBS1/MMP9/S100A8/KCNMB1/TXNIP/EDN1	22
BP	GO:0016055	Wnt signaling pathway	26/504	459/18870	0.000281178687795259	0.00517856781613003	0.00397857447324044	LGR6/KLF15/FGF9/EDNRA/SFRP4/ILK/TNFAIP3/TGFB1I1/PTPRU/EGR1/MDK/CD24/CSNK2A2/PLCG2/SFRP2/NR4A2/BAMBI/FRZB/DACT3/SFRP1/COL1A1/IGFBP2/LEF1/KLF4/EDN1/GREM1	26
BP	GO:0002275	myeloid cell activation involved in immune response	10/504	98/18870	0.000289112916309132	0.00530278299584281	0.00407400613711764	CX3CR1/PIK3CD/DYSF/PLCG2/NR4A3/FCER1A/RAC2/CD300A/IL33/CCL3	10
BP	GO:0032615	interleukin-12 production	8/504	64/18870	0.000291650247297125	0.0053056536824624	0.00407621161958131	CCR7/MDK/PLCG2/CMKLR1/LTB/IRF8/THBS1/HLA-G	8
BP	GO:0032655	regulation of interleukin-12 production	8/504	64/18870	0.000291650247297125	0.0053056536824624	0.00407621161958131	CCR7/MDK/PLCG2/CMKLR1/LTB/IRF8/THBS1/HLA-G	8
BP	GO:0051918	negative regulation of fibrinolysis	4/504	13/18870	0.000296775295886083	0.0053335786038882	0.00409766569404681	PLAU/USF1/THBS1/SERPINE1	4
BP	GO:0061430	bone trabecula morphogenesis	4/504	13/18870	0.000296775295886083	0.0053335786038882	0.00409766569404681	PLXNB1/SFRP1/COL1A1/GREM1	4
BP	GO:0070486	leukocyte aggregation	4/504	13/18870	0.000296775295886083	0.0053335786038882	0.00409766569404681	IL1B/NR4A3/RAC2/S100A8	4
BP	GO:0198738	cell-cell signaling by wnt	26/504	461/18870	0.0003006229696292	0.00534812486054524	0.00410884124826793	LGR6/KLF15/FGF9/EDNRA/SFRP4/ILK/TNFAIP3/TGFB1I1/PTPRU/EGR1/MDK/CD24/CSNK2A2/PLCG2/SFRP2/NR4A2/BAMBI/FRZB/DACT3/SFRP1/COL1A1/IGFBP2/LEF1/KLF4/EDN1/GREM1	26
BP	GO:0045932	negative regulation of muscle contraction	5/504	23/18870	0.000300976834314485	0.00534812486054524	0.00410884124826793	PTGS2/PDE5A/ZC3H12A/ATP1A2/RGS2	5
BP	GO:0046850	regulation of bone remodeling	7/504	49/18870	0.000302384443539915	0.00534812486054524	0.00410884124826793	TNFAIP3/TMEM119/MDK/SFRP1/ADAM8/IL6/GREM1	7
BP	GO:1900047	negative regulation of hemostasis	7/504	49/18870	0.000302384443539915	0.00534812486054524	0.00410884124826793	PDGFA/PLAU/USF1/THBS1/COMP/EDN1/SERPINE1	7
BP	GO:0043299	leukocyte degranulation	9/504	81/18870	0.000305118731634426	0.00537515488891161	0.00412960779699101	NKG7/PIK3CD/CORO1A/NR4A3/FCER1A/RAC2/HCK/CD300A/CCL3	9
BP	GO:1902075	cellular response to salt	15/504	199/18870	0.000307407861235889	0.00539416077767071	0.00414420958392187	CPNE8/GNA11/FOSB/PTGS2/EGR1/LARGE1/JUNB/ZC3H12A/PLCG2/AKR1C3/FOS/COL1A1/FYN/SLC1A3/EDN1	15
BP	GO:0071248	cellular response to metal ion	15/504	200/18870	0.000324371040388992	0.00565716698416708	0.00434627119953131	MT1X/MT1M/CPNE8/MT1E/FOSB/PTGS2/ATF4/UCP2/JUNB/PLCG2/MT1A/AKR1C3/FOS/MMP9/EDN1	15
BP	GO:0030199	collagen fibril organization	8/504	65/18870	0.000324934877259765	0.00565716698416708	0.00434627119953131	COL1A2/SFRP2/LUM/COL1A1/COL3A1/MMP11/COMP/GREM1	8
BP	GO:0034767	positive regulation of monoatomic ion transmembrane transport	13/504	158/18870	0.000329941124221897	0.00572197506092215	0.004396061753405	APLNR/THY1/RYR2/EDNRA/TRPC1/FXYD1/CD19/COX17/CEMIP/KCNMB1/CCL2/TCAF1/EDN1	13
BP	GO:0050764	regulation of phagocytosis	10/504	100/18870	0.000340797031353254	0.00587954002844845	0.00451711529174517	IL2RB/CAMK1D/IL1B/DYSF/FCN1/PLCG2/C3/HCK/CD300A/CCL2	10
BP	GO:0050866	negative regulation of cell activation	16/504	223/18870	0.000341664991556686	0.00587954002844845	0.00451711529174517	DUSP3/PDGFA/RASSF5/TSPAN32/TNFAIP3/MDK/PDE5A/ZC3H12A/CD74/PELI1/TBC1D10C/SFRP1/TNFRSF13B/HLA-G/RUNX3/CD300A	16
BP	GO:1902041	regulation of extrinsic apoptotic signaling pathway via death domain receptors	7/504	50/18870	0.000343627061179615	0.0058905608141444	0.0045255823077623	TNFAIP3/SFRP2/SFRP1/TIMP3/THBS1/ATF3/SERPINE1	7
BP	GO:0060070	canonical Wnt signaling pathway	20/504	316/18870	0.000347351875975058	0.00593159889356642	0.00455711091972924	LGR6/FGF9/EDNRA/SFRP4/ILK/PTPRU/EGR1/MDK/SFRP2/NR4A2/BAMBI/FRZB/DACT3/SFRP1/COL1A1/IGFBP2/LEF1/KLF4/EDN1/GREM1	20
BP	GO:0032868	response to insulin	18/504	269/18870	0.000349866753366693	0.00595174091509675	0.00457258557132122	KLF15/SRSF6/PIP4K2C/PTPRE/MSTN/IL1B/SOCS3/PTPN11/EGR1/UCP2/EGR2/PIK3R1/USF1/FOS/CAV2/XBP1/COL1A1/MZB1	18
BP	GO:0050878	regulation of body fluid levels	22/504	365/18870	0.000352752233615337	0.00597801028602112	0.00459276772443742	TBXA2R/BTC/APLNR/HBB/WAS/PDGFA/CSRP1/ILK/TSPAN32/PLCG2/PLAU/F13A1/SLC4A5/USF1/XBP1/THBS1/COL3A1/MYL9/IL6/COMP/EDN1/SERPINE1	22
BP	GO:0002695	negative regulation of leukocyte activation	15/504	202/18870	0.000360725234457232	0.0060899710983935	0.0046787846399098	DUSP3/RASSF5/TSPAN32/TNFAIP3/MDK/PDE5A/ZC3H12A/CD74/PELI1/TBC1D10C/SFRP1/TNFRSF13B/HLA-G/RUNX3/CD300A	15
BP	GO:0051279	regulation of release of sequestered calcium ion into cytosol	9/504	83/18870	0.000366774581147817	0.00616873323839932	0.00473929577943932	APLNR/THY1/RYR2/PLN/TRPC1/CORO1A/ATP1A2/CD19/CEMIP	9
BP	GO:0019216	regulation of lipid metabolic process	21/504	342/18870	0.000373593215321747	0.00623794928746174	0.00479247287699137	FABP3/MTLN/FBXW7/ACADL/PDGFA/UBR4/CCR7/IL1B/PTGS2/PDE8B/EGR1/PLCG2/CD74/CES1/SIK1/AKR1C3/SERPINA3/CD19/NR4A3/C3/APOD	21
BP	GO:0071346	cellular response to type II interferon	11/504	120/18870	0.00037368913164736	0.00623794928746174	0.00479247287699137	GBP5/WAS/CD58/CCL3L3/IRF8/CCL5/HLA-DPA1/HCK/CCL3/CCL2/EDN1	11
BP	GO:0010720	positive regulation of cell development	25/504	444/18870	0.000400246814750489	0.00665634348262287	0.0051139155081828	ZBTB16/NOTCH2/HCLS1/IL1B/CD83/CX3CR1/PLXNB1/MDK/PDE5A/EGR2/CD74/FOXO3/MAP1B/FOS/NLRP3/XBP1/EGR3/LEF1/HLA-G/ADAM8/RUNX3/IL33/NTN1/IL6/CXCR4	25
BP	GO:0002504	antigen processing and presentation of peptide or polysaccharide antigen via MHC class II	6/504	37/18870	0.000405230314792158	0.00666494684839612	0.00512052527610797	HLA-DMA/CD74/THBS1/HLA-DPA1/HLA-DQA1/HLA-DOB	6
BP	GO:0071276	cellular response to cadmium ion	6/504	37/18870	0.000405230314792158	0.00666494684839612	0.00512052527610797	MT1X/MT1M/MT1E/MT1A/FOS/MMP9	6
BP	GO:0072672	neutrophil extravasation	4/504	14/18870	0.00040674569054605	0.00666494684839612	0.00512052527610797	JAML/PIK3CD/MDK/ADAM8	4
BP	GO:1902043	positive regulation of extrinsic apoptotic signaling pathway via death domain receptors	4/504	14/18870	0.00040674569054605	0.00666494684839612	0.00512052527610797	SFRP1/TIMP3/THBS1/ATF3	4
BP	GO:0150116	regulation of cell-substrate junction organization	8/504	68/18870	0.000443812654973695	0.00722663539058781	0.00555205765633767	THY1/DUSP3/PIK3R1/SFRP1/LIMCH1/THBS1/GREM1/APOD	8
BP	GO:0002757	immune response-activating signaling pathway	26/504	473/18870	0.000444267017505286	0.00722663539058781	0.00555205765633767	THY1/GBP5/DUSP3/ITK/CCR7/TNFAIP3/PDE4B/PIK3CD/FCN1/ZC3H12A/PLCG2/PELI1/PIK3R1/BTN3A2/CD79A/CMKLR1/CD3D/NLRP3/FYN/CD19/NR4A3/CD247/CD79B/CD8A/HCK/CD300A	26
BP	GO:0046629	gamma-delta T cell activation	5/504	25/18870	0.000454744314304209	0.00737016512310494	0.0056623282466281	ITK/JAML/CD247/EGR3/LEF1	5
BP	GO:0043410	positive regulation of MAPK cascade	26/504	474/18870	0.000458595632432449	0.00740565483243271	0.00568959417354218	FBXW7/CSPG4/NOTCH2/MAP4K1/PRMT1/PDGFA/ADRA1B/CCR7/RASSF2/IL1B/PTPN11/CD24/ZC3H12A/PLCG2/CD74/CCL3L3/CCL5/CAV2/NRG1/THBS1/ADAM8/IGFBP3/CCL3/CCL2/IL6/EDN1	26
BP	GO:0002286	T cell activation involved in immune response	11/504	123/18870	0.000461944491312188	0.00742887444643011	0.00570743326859869	SOCS3/MDK/JUNB/SEMA4A/ZC3H12A/CD74/NLRP3/ITGAL/LCP1/LEF1/IL6	11
BP	GO:0034341	response to type II interferon	12/504	143/18870	0.000463367084610179	0.00742887444643011	0.00570743326859869	GBP5/WAS/CD58/CD74/CCL3L3/IRF8/CCL5/HLA-DPA1/HCK/CCL3/CCL2/EDN1	12
BP	GO:0051216	cartilage development	15/504	207/18870	0.00046726501710273	0.00744069621560542	0.00571651566178913	ZBTB16/FGF9/PTPN11/PTH1R/MDK/SFRP2/NFIA/FRZB/CCN3/COL1A1/RUNX3/COL3A1/COMP/EDN1/GREM1	15
BP	GO:0042100	B cell proliferation	10/504	104/18870	0.000467443334164128	0.00744069621560542	0.00571651566178913	AHR/CTPS1/CD74/PELI1/CD79A/CD19/TNFRSF13B/LEF1/CD300A/MZB1	10
BP	GO:1901654	response to ketone	15/504	208/18870	0.000491528473167472	0.00776858377669495	0.00596842412894883	TBXA2R/AHR/HOXA10/MAP4K1/MSTN/CCR7/FOSB/KLF9/AKR1C3/FOS/SFRP1/THBS1/FBXO32/TXNIP/EDN1	15
BP	GO:0046632	alpha-beta T cell differentiation	11/504	124/18870	0.000494984537234863	0.00776858377669495	0.00596842412894883	ZBTB16/ITK/SOCS3/CD83/JUNB/SEMA4A/ZC3H12A/NLRP3/LEF1/RUNX3/IL6	11
BP	GO:0007157	heterophilic cell-cell adhesion via plasma membrane cell adhesion molecules	7/504	53/18870	0.000495014088530708	0.00776858377669495	0.00596842412894883	NECTIN3/JAML/ALCAM/ITGAL/SELL/ITGA5/SELE	7
BP	GO:0048260	positive regulation of receptor-mediated endocytosis	7/504	53/18870	0.000495014088530708	0.00776858377669495	0.00596842412894883	SFRP4/PLCG2/C3/SELE/CD63/SERPINE1/GREM1	7
BP	GO:0097305	response to alcohol	17/504	254/18870	0.000504831927262862	0.0078948628063529	0.00606544140124133	TBXA2R/AHR/MAP4K1/MSTN/CCR7/FOSB/KLF9/TP53INP1/CES1/AKR1C3/FOS/SFRP1/FYN/S100A8/RGS2/KCNMB1/CCL3	17
BP	GO:1900046	regulation of hemostasis	8/504	70/18870	0.000541062188994746	0.00837887145599885	0.00643729410775817	TBXA2R/PDGFA/PLAU/USF1/THBS1/COMP/EDN1/SERPINE1	8
BP	GO:0015670	carbon dioxide transport	4/504	15/18870	0.000542996663958403	0.00837887145599885	0.00643729410775817	HBB/HBA2/HBG2/HBG1	4
BP	GO:0015671	oxygen transport	4/504	15/18870	0.000542996663958403	0.00837887145599885	0.00643729410775817	HBB/HBA2/HBG2/HBG1	4
BP	GO:0019722	calcium-mediated signaling	15/504	210/18870	0.00054330129028128	0.00837887145599885	0.00643729410775817	RYR2/PLN/CXCL8/CCR7/CX3CR1/PLCG2/CMKLR1/TBC1D10C/ATP1A2/RCAN2/CCL3/SELE/RCAN1/EDN1/CXCR4	15
BP	GO:0009314	response to radiation	24/504	428/18870	0.000550818034554447	0.00846550337934197	0.00650385142071004	NR2F6/NABP2/GNA11/NET1/PDE8B/EGR1/LARGE1/ATF4/TP53INP1/PCLAF/PIK3R1/SFRP2/SIK1/ATP1A2/BHLHE40/USF1/FOS/SFRP1/XPA/MMP9/RPL26/SLC1A3/COL3A1/CRYAB	24
BP	GO:0031349	positive regulation of defense response	26/504	480/18870	0.00055341094567532	0.00847612572121959	0.00651201232151136	GBP5/CCR7/IL1B/TNFAIP3/PTGS2/NUPR1/NKG7/FCN1/MDK/PLCG2/PELI1/PIK3R1/NLRP3/CCL5/FYN/HLA-G/C3/ADAM8/S100A8/HCK/CD300A/IL33/CCL3/C2CD4B/IL6/SERPINE1	26
BP	GO:0030509	BMP signaling pathway	13/504	167/18870	0.000561513353166495	0.00854151882274085	0.00656225233644911	NOTCH2/PRMT1/SFRP4/ILK/TRIM33/EGR1/SFRP2/NFIA/BAMBI/SFRP1/LEF1/COMP/GREM1	13
BP	GO:0043433	negative regulation of DNA-binding transcription factor activity	13/504	167/18870	0.000561513353166495	0.00854151882274085	0.00656225233644911	HES6/SFRP4/TNFAIP3/NUPR1/ZC3H12A/CMKLR1/SIK1/BHLHE40/NLRP3/ID1/PIM1/TMIGD3/KLF4	13
BP	GO:0046890	regulation of lipid biosynthetic process	14/504	189/18870	0.000575006289290928	0.00871306583987515	0.00669404796171932	FABP3/FBXW7/ACADL/PDGFA/UBR4/IL1B/PTGS2/PDE8B/EGR1/CD74/CES1/SIK1/AKR1C3/C3	14
BP	GO:0001649	osteoblast differentiation	17/504	257/18870	0.000576700566022699	0.00871306583987515	0.00669404796171932	FGF9/ILK/RASSF2/TMEM119/PTH1R/ATF4/JUNB/JAG1/SFRP2/BAMBI/SFRP1/COL1A1/LEF1/IGFBP3/CCL3/IL6/GREM1	17
BP	GO:0051384	response to glucocorticoid	11/504	127/18870	0.000606183703892902	0.009127570163009	0.00701250209375395	MSTN/FOSB/PTGS2/PTPRU/KLF9/FOS/FBXO32/IGFBP2/ZFP36L2/IL6/EDN1	11
BP	GO:0042098	T cell proliferation	15/504	213/18870	0.00062965925244005	0.00944912891624681	0.00725954828349276	CTPS1/IL1B/TSPAN32/PDE5A/RASAL3/CD24/PELI1/CORO1A/CCL5/FYN/IGFBP2/RAC2/HLA-G/HLA-DPA1/IL6	15
BP	GO:0010927	cellular component assembly involved in morphogenesis	11/504	128/18870	0.000647583563982467	0.00968550317003307	0.00744114918274449	PLN/CSRP1/ACTA1/ACTC1/ANKRD1/CSRP2/PGM5/MYL9/EDN1/MYH11/FLNC	11
BP	GO:0002092	positive regulation of receptor internalization	5/504	27/18870	0.000661233340915175	0.0098287524820136	0.00755120433239027	SFRP4/PLCG2/SELE/CD63/GREM1	5
BP	GO:0051222	positive regulation of protein transport	19/504	308/18870	0.000661571852053866	0.0098287524820136	0.00755120433239027	UBL5/FBXW7/GNA11/HCLS1/IL1B/PTGS2/MYOM1/CSNK2A2/ZC3H12A/PIK3R1/ANKRD1/FYN/STOM/GZMB/RAC2/ADAM8/CEMIP/MYH10/TCAF1	19
BP	GO:0006937	regulation of muscle contraction	13/504	170/18870	0.000664256201606935	0.0098358468124987	0.00755665474323259	TBXA2R/RYR2/PLN/ADRA1B/PTGS2/PDE4B/PDE5A/ZC3H12A/ATP1A2/RGS2/MYL9/CNN1/EDN1	13
BP	GO:0031960	response to corticosteroid	12/504	149/18870	0.000670337339712693	0.0098930249109254	0.0076005833603534	MSTN/FOSB/PTGS2/PTPRU/KLF9/AKR1C3/FOS/FBXO32/IGFBP2/ZFP36L2/IL6/EDN1	12
BP	GO:0006939	smooth muscle contraction	10/504	109/18870	0.000678404194945346	0.00997903464313995	0.00766666265818034	TBXA2R/EDNRA/PTGS2/ATP1A2/RGS2/SMTN/CNN1/COMP/EDN1/MYH11	10
BP	GO:0061448	connective tissue development	18/504	285/18870	0.000692552878003239	0.0101253036533578	0.00777903777248631	ZBTB16/FGF9/PTPN11/EGR1/LARGE1/PTH1R/MDK/SFRP2/NFIA/FRZB/CCN3/XBP1/COL1A1/RUNX3/COL3A1/COMP/EDN1/GREM1	18
BP	GO:0071214	cellular response to abiotic stimulus	20/504	334/18870	0.000700044930902831	0.0101253036533578	0.00777903777248631	GNA11/IL1B/NET1/PTGS2/EGR1/ATF4/TP53INP1/EFHD1/PIK3R1/SFRP2/ANKRD1/ATP1A2/NLRP3/SFRP1/COL1A1/XPA/MMP9/RPL26/IL33/CRYAB	20
BP	GO:0104004	cellular response to environmental stimulus	20/504	334/18870	0.000700044930902831	0.0101253036533578	0.00777903777248631	GNA11/IL1B/NET1/PTGS2/EGR1/ATF4/TP53INP1/EFHD1/PIK3R1/SFRP2/ANKRD1/ATP1A2/NLRP3/SFRP1/COL1A1/XPA/MMP9/RPL26/IL33/CRYAB	20
BP	GO:0048660	regulation of smooth muscle cell proliferation	13/504	171/18870	0.000701843530792361	0.0101253036533578	0.00777903777248631	FGF9/TNFAIP3/PTGS2/HBEGF/CCL5/THBS1/NR4A3/MMP9/IGFBP3/IL6/CNN1/EDN1/APOD	13
BP	GO:0002399	MHC class II protein complex assembly	4/504	16/18870	0.000708793973490606	0.0101253036533578	0.00777903777248631	HLA-DMA/HLA-DPA1/HLA-DQA1/HLA-DOB	4
BP	GO:0002503	peptide antigen assembly with MHC class II protein complex	4/504	16/18870	0.000708793973490606	0.0101253036533578	0.00777903777248631	HLA-DMA/HLA-DPA1/HLA-DQA1/HLA-DOB	4
BP	GO:0010273	detoxification of copper ion	4/504	16/18870	0.000708793973490606	0.0101253036533578	0.00777903777248631	MT1X/MT1M/MT1E/MT1A	4
BP	GO:1990169	stress response to copper ion	4/504	16/18870	0.000708793973490606	0.0101253036533578	0.00777903777248631	MT1X/MT1M/MT1E/MT1A	4
BP	GO:2000345	regulation of hepatocyte proliferation	4/504	16/18870	0.000708793973490606	0.0101253036533578	0.00777903777248631	FBXW7/TNFAIP3/MDK/XBP1	4
BP	GO:0072678	T cell migration	8/504	73/18870	0.00071859810752398	0.0102325615502696	0.00786144154624351	PIK3CD/CORO1A/CCL5/ITGAL/ADAM8/CCL3/CCL2/APOD	8
BP	GO:0010721	negative regulation of cell development	18/504	287/18870	0.000750986180209396	0.0106596987426537	0.00818960122098949	THY1/FBXW7/BTG2/IL1B/MDK/SEMA4A/ZC3H12A/CD74/S1PR3/PIK3R1/ARHGAP4/FRZB/SFRP1/HLA-G/RUNX3/NTN1/CCL3/IL6	18
BP	GO:0070371	ERK1 and ERK2 cascade	20/504	336/18870	0.000753791836931522	0.0106655562450914	0.0081941014053074	FBXW7/DUSP3/NOTCH2/PDGFA/DUSP26/CCR7/IL1B/PTPN11/CD74/CCL3L3/TBC1D10C/CCL5/TIMP3/NRG1/DUSP5/ZFP36L2/CCL3/CCL2/ATF3/EDN1	20
BP	GO:0032611	interleukin-1 beta production	10/504	111/18870	0.000782283333686896	0.0108662817247473	0.00834831417181792	GBP5/CCR7/TNFAIP3/EGR1/CX3CR1/ZC3H12A/S1PR3/NLRP3/CCL3/IL6	10
BP	GO:0032651	regulation of interleukin-1 beta production	10/504	111/18870	0.000782283333686896	0.0108662817247473	0.00834831417181792	GBP5/CCR7/TNFAIP3/EGR1/CX3CR1/ZC3H12A/S1PR3/NLRP3/CCL3/IL6	10
BP	GO:0007204	positive regulation of cytosolic calcium ion concentration	13/504	173/18870	0.000782409860846928	0.0108662817247473	0.00834831417181792	TBXA2R/RYR2/EDNRA/ADRA1B/CCR7/CX3CR1/ITPR3/CD24/S1PR3/CMKLR1/CD52/EDN1/CXCR4	13
BP	GO:0010758	regulation of macrophage chemotaxis	5/504	28/18870	0.000787482386603851	0.0108662817247473	0.00834831417181792	MSTN/MDK/CMKLR1/CCL5/THBS1	5
BP	GO:0030194	positive regulation of blood coagulation	5/504	28/18870	0.000787482386603851	0.0108662817247473	0.00834831417181792	TBXA2R/PLAU/USF1/THBS1/SERPINE1	5
BP	GO:0044342	type B pancreatic cell proliferation	5/504	28/18870	0.000787482386603851	0.0108662817247473	0.00834831417181792	NUPR1/CCN3/SFRP1/NR4A3/IGFBP3	5
BP	GO:0048245	eosinophil chemotaxis	5/504	28/18870	0.000787482386603851	0.0108662817247473	0.00834831417181792	SCG2/CCL3L3/CCL5/CCL3/CCL2	5
BP	GO:1900048	positive regulation of hemostasis	5/504	28/18870	0.000787482386603851	0.0108662817247473	0.00834831417181792	TBXA2R/PLAU/USF1/THBS1/SERPINE1	5
BP	GO:0050679	positive regulation of epithelial cell proliferation	15/504	218/18870	0.000799563384342303	0.0109989321111532	0.00845022641086911	APLNR/FGF9/SRSF6/NOTCH2/TNFAIP3/JAML/PIK3CD/MDK/SCG2/SFRP1/CAV2/XBP1/NR4A3/THBS4/EGR3	15
BP	GO:0042063	gliogenesis	20/504	338/18870	0.000811062022735634	0.0111227798010238	0.00854537574075795	KLF15/CSPG4/SUN2/ILK/IL1B/PTPN11/CX3CR1/LARGE1/MDK/EGR2/NFIA/LEF1/S100A8/COL3A1/IL33/NTN1/CCL3/CCL2/IL6/CXCR4	20
BP	GO:0043491	phosphatidylinositol 3-kinase/protein kinase B signal transduction	18/504	290/18870	0.000846551161884831	0.0115703105689043	0.00888920333021873	MSTN/PDGFA/CCR7/HCLS1/ILK/CX3CR1/PLXNB1/HBEGF/MKRN2/PIK3CD/PIK3R1/AKR1C3/CCL5/THBS1/HLA-G/ADAM8/CCL3/EDN1	18
BP	GO:0043367	CD4-positive, alpha-beta T cell differentiation	9/504	93/18870	0.000848887492939578	0.0115703105689043	0.00888920333021873	SOCS3/CD83/JUNB/SEMA4A/ZC3H12A/NLRP3/LEF1/RUNX3/IL6	9
BP	GO:0045428	regulation of nitric oxide biosynthetic process	7/504	58/18870	0.000861085430516202	0.0117007858652766	0.0089894444976547	HBB/IL1B/PTGS2/CX3CR1/ZC3H12A/KLF4/EDN1	7
BP	GO:0051051	negative regulation of transport	25/504	469/18870	0.000882624126357478	0.0119570083014446	0.00918629429864302	PACSIN2/PLN/SFRP4/IL1B/PTPN11/PTGS2/PDE8B/ATF4/DYSF/UCP2/CD74/MAP1B/CORO1A/ATP1A2/CCN3/SFRP1/NRG1/THBS1/MMP9/RGS2/KCNAB1/CD300A/EDN1/CRYAB/APOD	25
BP	GO:0032905	transforming growth factor beta1 production	4/504	17/18870	0.000907440663874466	0.0122559486026924	0.00941596325226041	LUM/THBS1/ADAM8/COL3A1	4
BP	GO:0032735	positive regulation of interleukin-12 production	6/504	43/18870	0.00092835003146756	0.0124501752146394	0.00956518308827553	CCR7/MDK/PLCG2/LTB/IRF8/HLA-G	6
BP	GO:1904037	positive regulation of epithelial cell apoptotic process	6/504	43/18870	0.00092835003146756	0.0124501752146394	0.00956518308827553	SFRP4/AKR1C3/THBS1/HLA-G/CCL2/IL6	6
BP	GO:0090025	regulation of monocyte chemotaxis	5/504	29/18870	0.000930872187009608	0.0124501752146394	0.00956518308827553	CX3CR1/CCN3/CCL5/SERPINE1/GREM1	5
BP	GO:0062197	cellular response to chemical stress	19/504	317/18870	0.000932994956627675	0.0124501752146394	0.00956518308827553	EDNRA/TNFAIP3/NET1/PTGS2/FBLN5/NCOA7/ATF4/TP53INP1/EFHD1/ZC3H12A/FOXO3/NR4A2/FOS/NLRP3/FYN/MMP9/FUT8/IL6/EDN1	19
BP	GO:0007584	response to nutrient	12/504	155/18870	0.000949724685392347	0.0125979848892669	0.00967874185959056	TBXA2R/ARSB/PTGS2/MAP1B/SFRP2/AKR1C3/USF1/SFRP1/XBP1/COL1A1/PIM1/IGFBP2	12
BP	GO:0045807	positive regulation of endocytosis	12/504	155/18870	0.000949724685392347	0.0125979848892669	0.00967874185959056	IL2RB/CAMK1D/SFRP4/IL1B/FCN1/PLCG2/C3/CCL2/SELE/CD63/SERPINE1/GREM1	12
BP	GO:0048738	cardiac muscle tissue development	16/504	247/18870	0.00103410280792119	0.0136765466317648	0.0105073760242624	FGF9/NOTCH2/RYR2/EDNRA/PRMT1/PLN/LARGE1/ACTC1/ANKRD1/SIK1/NRG1/PIM1/RGS2/EDN1/MYH11/GREM1	16
BP	GO:0032388	positive regulation of intracellular transport	14/504	201/18870	0.00105048670723003	0.0138505314154803	0.0106410445294941	UBL5/FBXW7/HCLS1/IL1B/PTGS2/CSNK2A2/ZC3H12A/PIK3R1/FYN/STOM/GZMB/RAC2/CEMIP/TCAF1	14
BP	GO:0008347	glial cell migration	7/504	60/18870	0.00105658081248896	0.0138505314154803	0.0106410445294941	CSPG4/SUN2/CX3CR1/COL3A1/NTN1/CCL3/CCL2	7
BP	GO:0080164	regulation of nitric oxide metabolic process	7/504	60/18870	0.00105658081248896	0.0138505314154803	0.0106410445294941	HBB/IL1B/PTGS2/CX3CR1/ZC3H12A/KLF4/EDN1	7
BP	GO:0014909	smooth muscle cell migration	9/504	96/18870	0.00106668729712701	0.0138916131183956	0.0106726066563869	FGF9/PDGFA/MDK/PLAU/CCN3/CCL5/NR4A3/IGFBP3/SERPINE1	9
BP	GO:0034109	homotypic cell-cell adhesion	9/504	96/18870	0.00106668729712701	0.0138916131183956	0.0106726066563869	HBB/CSRP1/ILK/TSPAN32/PTPRU/CCL5/MYL9/IL6/COMP	9
BP	GO:0071772	response to BMP	13/504	179/18870	0.00107218194137942	0.0138916131183956	0.0106726066563869	NOTCH2/PRMT1/SFRP4/ILK/TRIM33/EGR1/SFRP2/NFIA/BAMBI/SFRP1/LEF1/COMP/GREM1	13
BP	GO:0071773	cellular response to BMP stimulus	13/504	179/18870	0.00107218194137942	0.0138916131183956	0.0106726066563869	NOTCH2/PRMT1/SFRP4/ILK/TRIM33/EGR1/SFRP2/NFIA/BAMBI/SFRP1/LEF1/COMP/GREM1	13
BP	GO:0010575	positive regulation of vascular endothelial growth factor production	5/504	30/18870	0.00109279908229591	0.0139959928442324	0.0107527991975457	IL1B/PTGS2/ATF4/C3/IL6	5
BP	GO:0010955	negative regulation of protein processing	5/504	30/18870	0.00109279908229591	0.0139959928442324	0.0107527991975457	CTSZ/PLAU/ACP4/THBS1/SERPINE1	5
BP	GO:0050820	positive regulation of coagulation	5/504	30/18870	0.00109279908229591	0.0139959928442324	0.0107527991975457	TBXA2R/PLAU/USF1/THBS1/SERPINE1	5
BP	GO:1903318	negative regulation of protein maturation	5/504	30/18870	0.00109279908229591	0.0139959928442324	0.0107527991975457	CTSZ/PLAU/ACP4/THBS1/SERPINE1	5
BP	GO:0019882	antigen processing and presentation	10/504	116/18870	0.00110028263111267	0.0140514604208286	0.0107954136601101	WAS/CCR7/HLA-DMA/CD74/THBS1/HLA-G/CD8A/HLA-DPA1/HLA-DQA1/HLA-DOB	10
BP	GO:0010827	regulation of glucose transmembrane transport	8/504	78/18870	0.00111627864205615	0.014174512557391	0.0108899517847013	KLF15/EDNRA/IL1B/PTPN11/PIK3R1/NR4A3/C3/EDN1	8
BP	GO:0055117	regulation of cardiac muscle contraction	8/504	78/18870	0.00111627864205615	0.014174512557391	0.0108899517847013	RYR2/PLN/ADRA1B/PDE4B/PDE5A/ZC3H12A/ATP1A2/RGS2	8
BP	GO:0098754	detoxification	12/504	158/18870	0.00112222501539427	0.0142095366295803	0.0109168599733181	HBB/MT1X/MT1M/HBA2/MT1E/PTGS2/FBLN5/TP53INP1/MT1A/PIM1/HBG2/HBG1	12
BP	GO:0007266	Rho protein signal transduction	11/504	137/18870	0.00113754881231146	0.0143006760559091	0.0109868802970779	P2RY8/WAS/NET1/COL1A2/CDC42SE2/ARHGDIB/ARHGAP4/STARD8/RTKN/COL3A1/NTN1	11
BP	GO:0002830	positive regulation of type 2 immune response	4/504	18/18870	0.00114225727527567	0.0143006760559091	0.0109868802970779	CD74/NLRP3/IL33/IL6	4
BP	GO:0010755	regulation of plasminogen activation	4/504	18/18870	0.00114225727527567	0.0143006760559091	0.0109868802970779	CTSZ/PLAU/THBS1/SERPINE1	4
BP	GO:0051917	regulation of fibrinolysis	4/504	18/18870	0.00114225727527567	0.0143006760559091	0.0109868802970779	PLAU/USF1/THBS1/SERPINE1	4
BP	GO:0034113	heterotypic cell-cell adhesion	7/504	61/18870	0.00116657177459763	0.014523492735703	0.0111580652242461	THY1/IL1B/CD58/GLDN/CD2/ITGA5/KLF4	7
BP	GO:2000351	regulation of endothelial cell apoptotic process	7/504	61/18870	0.00116657177459763	0.014523492735703	0.0111580652242461	TNFAIP3/SCG2/AKR1C3/THBS1/HLA-G/CCL2/SERPINE1	7
BP	GO:0071604	transforming growth factor beta production	6/504	45/18870	0.00118579249776104	0.0147216634053508	0.0113103151890241	PTGS2/CD24/LUM/THBS1/ADAM8/COL3A1	6
BP	GO:1904951	positive regulation of establishment of protein localization	19/504	324/18870	0.00120547353778482	0.0149244321052971	0.0114660977146609	UBL5/FBXW7/GNA11/HCLS1/IL1B/PTGS2/MYOM1/CSNK2A2/ZC3H12A/PIK3R1/ANKRD1/FYN/STOM/GZMB/RAC2/ADAM8/CEMIP/MYH10/TCAF1	19
BP	GO:1903533	regulation of protein targeting	8/504	79/18870	0.00121362926724174	0.0149837829476355	0.0115116956009254	UBL5/FBXW7/CSNK2A2/FYN/STOM/RAC2/CEMIP/TCAF1	8
BP	GO:0048661	positive regulation of smooth muscle cell proliferation	9/504	98/18870	0.00123550613288726	0.0152117426361285	0.0116868317833156	FGF9/PTGS2/HBEGF/CCL5/THBS1/NR4A3/MMP9/IL6/EDN1	9
BP	GO:0042129	regulation of T cell proliferation	13/504	182/18870	0.00124775401834309	0.0153202194483613	0.0117701720216618	IL1B/TSPAN32/PDE5A/RASAL3/CD24/PELI1/CORO1A/CCL5/IGFBP2/RAC2/HLA-G/HLA-DPA1/IL6	13
BP	GO:0022408	negative regulation of cell-cell adhesion	14/504	205/18870	0.00126876656970862	0.0155354192340421	0.0119355050643787	DUSP3/TSPAN32/AKNA/MDK/PDE5A/ZC3H12A/CD74/PELI1/JAG1/PODXL/HLA-G/RUNX3/CD300A/KLF4	14
BP	GO:0019886	antigen processing and presentation of exogenous peptide antigen via MHC class II	5/504	31/18870	0.00127468915985875	0.0155651769465492	0.011958367230052	HLA-DMA/CD74/HLA-DPA1/HLA-DQA1/HLA-DOB	5
BP	GO:0008277	regulation of G protein-coupled receptor signaling pathway	11/504	139/18870	0.00128006837179883	0.0155881550084902	0.0119760207462226	APLNR/MRAP2/RGS16/CXCL8/PDE4B/RAMP1/RGS5/CCL5/C3/RGS2/EDN1	11
BP	GO:0071241	cellular response to inorganic substance	15/504	229/18870	0.00131389679605818	0.0159565068665703	0.0122590170015122	MT1X/MT1M/CPNE8/MT1E/FOSB/PTGS2/ATF4/UCP2/JUNB/PLCG2/MT1A/AKR1C3/FOS/MMP9/EDN1	15
BP	GO:0070588	calcium ion transmembrane transport	20/504	352/18870	0.00132726834547873	0.0160201277154435	0.0123078954355272	APLNR/THY1/RYR2/EDNRA/PLN/TRPC1/CCR7/ITPR3/PDE4B/MCOLN2/PLCG2/CORO1A/PLCB2/ATP1A2/FYN/CD19/TSPAN13/CEMIP/CCL3/EDN1	20
BP	GO:0002792	negative regulation of peptide secretion	6/504	46/18870	0.00133338149997946	0.0160201277154435	0.0123078954355272	PTPN11/PDE8B/UCP2/CD74/CCN3/SFRP1	6
BP	GO:0032609	type II interferon production	10/504	119/18870	0.00133710736148642	0.0160201277154435	0.0123078954355272	CCR7/IL1B/PDE4B/ZC3H12A/BTN3A2/CD96/IRF8/CD2/HLA-DPA1/IL33	10
BP	GO:0032649	regulation of type II interferon production	10/504	119/18870	0.00133710736148642	0.0160201277154435	0.0123078954355272	CCR7/IL1B/PDE4B/ZC3H12A/BTN3A2/CD96/IRF8/CD2/HLA-DPA1/IL33	10
BP	GO:0035710	CD4-positive, alpha-beta T cell activation	10/504	119/18870	0.00133710736148642	0.0160201277154435	0.0123078954355272	SOCS3/CD83/NKG7/JUNB/SEMA4A/ZC3H12A/NLRP3/LEF1/RUNX3/IL6	10
BP	GO:0008360	regulation of cell shape	11/504	140/18870	0.00135664581282937	0.0162106444712614	0.0124542650744573	PLXNB1/CDC42SE2/SEMA4A/CORO1A/BAMBI/FYN/HCK/SHROOM3/MYH10/CCL3/CCL2	11
BP	GO:0032757	positive regulation of interleukin-8 production	7/504	63/18870	0.00141335525268611	0.0166586399958597	0.0127984497258084	IL1B/CD58/FCN1/CD74/CD2/IL6/SERPINE1	7
BP	GO:0051893	regulation of focal adhesion assembly	7/504	63/18870	0.00141335525268611	0.0166586399958597	0.0127984497258084	THY1/DUSP3/SFRP1/LIMCH1/THBS1/GREM1/APOD	7
BP	GO:0090109	regulation of cell-substrate junction assembly	7/504	63/18870	0.00141335525268611	0.0166586399958597	0.0127984497258084	THY1/DUSP3/SFRP1/LIMCH1/THBS1/GREM1/APOD	7
BP	GO:0002281	macrophage activation involved in immune response	4/504	19/18870	0.00141656373310092	0.0166586399958597	0.0127984497258084	CX3CR1/DYSF/PLCG2/IL33	4
BP	GO:0002523	leukocyte migration involved in inflammatory response	4/504	19/18870	0.00141656373310092	0.0166586399958597	0.0127984497258084	MDK/ADAM8/S100A8/SELE	4
BP	GO:0002544	chronic inflammatory response	4/504	19/18870	0.00141656373310092	0.0166586399958597	0.0127984497258084	TNFAIP3/CCL5/THBS1/S100A8	4
BP	GO:0034599	cellular response to oxidative stress	16/504	255/18870	0.0014413372528167	0.0169053687784317	0.0129880057712264	EDNRA/TNFAIP3/NET1/FBLN5/NCOA7/ATF4/TP53INP1/ZC3H12A/FOXO3/NR4A2/FOS/FYN/MMP9/FUT8/IL6/EDN1	16
BP	GO:0001516	prostaglandin biosynthetic process	5/504	32/18870	0.00147799432997979	0.0172445568814658	0.0132485961846907	IL1B/PTGS2/CD74/AKR1C3/EDN1	5
BP	GO:0046457	prostanoid biosynthetic process	5/504	32/18870	0.00147799432997979	0.0172445568814658	0.0132485961846907	IL1B/PTGS2/CD74/AKR1C3/EDN1	5
BP	GO:0048545	response to steroid hormone	19/504	330/18870	0.00149047090908967	0.0173447228245762	0.013325551373557	MSTN/ACTA1/FOSB/PTGS2/PTPRU/KLF9/ATP1A2/AKR1C3/FOS/SFRP1/COL1A1/THBS1/NR4A3/FBXO32/IGFBP2/ZFP36L2/TXNIP/IL6/EDN1	19
BP	GO:0001889	liver development	11/504	142/18870	0.00152109505935539	0.0176550017696536	0.0135639315462804	FBXW7/PHF2/NOTCH2/TNFAIP3/ACO2/MDK/UCP2/CSNK2A2/FRZB/XBP1/IL6	11
BP	GO:0031100	animal organ regeneration	7/504	64/18870	0.00155110849896195	0.01791007922247	0.0137599016829103	PTPRU/UCP2/CSNK2A2/NR4A3/LCP1/NNMT/IL6	7
BP	GO:1904036	negative regulation of epithelial cell apoptotic process	7/504	64/18870	0.00155110849896195	0.01791007922247	0.0137599016829103	BTC/SRSF6/TNFAIP3/NUPR1/MDK/SCG2/SERPINE1	7
BP	GO:0090287	regulation of cellular response to growth factor stimulus	20/504	357/18870	0.00156968086062286	0.0180776940459847	0.0138886762943184	SINHCAF/FGF9/NOTCH2/ITGA8/PRMT1/SFRP4/ILK/TRIM33/IL1B/TGFB1I1/SFRP2/BAMBI/ADAMTSL2/SFRP1/CAV2/THBS1/ITGA5/SMOC2/CD63/GREM1	20
BP	GO:0072593	reactive oxygen species metabolic process	15/504	234/18870	0.00162657927871723	0.0186847006320688	0.0143550254847182	HBB/NDUFS3/HBA2/FBLN5/UCP2/ZC3H12A/PLCG2/AKR1C3/FYN/THBS1/RAC2/HBG2/EDN1/CRYAB/HBG1	15
BP	GO:0150115	cell-substrate junction organization	9/504	102/18870	0.00163775773499262	0.0187647460793371	0.0144165225596834	THY1/DUSP3/PIK3R1/SFRP1/LIMCH1/THBS1/ITGA5/GREM1/APOD	9
BP	GO:0030195	negative regulation of blood coagulation	6/504	48/18870	0.00167021389127626	0.019018510714897	0.0146114840890285	PDGFA/PLAU/USF1/THBS1/EDN1/SERPINE1	6
BP	GO:0043277	apoptotic cell clearance	6/504	48/18870	0.00167021389127626	0.019018510714897	0.0146114840890285	FCN1/MFGE8/THBS1/C3/CCL2/TIMD4	6
BP	GO:0042310	vasoconstriction	8/504	83/18870	0.00167270724708091	0.019018510714897	0.0146114840890285	TBXA2R/EDNRA/ADRA1B/PTGS2/ATP1A2/KCNA5/COMP/EDN1	8
BP	GO:0010565	regulation of cellular ketone metabolic process	11/504	144/18870	0.00170151550785848	0.0192780906817124	0.0148109134035427	FABP3/MTLN/ACADL/UBR4/IL1B/PTGS2/EGR1/CD74/CES1/AKR1C3/NR4A3	11
BP	GO:0050869	negative regulation of B cell activation	5/504	33/18870	0.00170418840668492	0.0192780906817124	0.0148109134035427	TNFAIP3/TBC1D10C/SFRP1/TNFRSF13B/CD300A	5
BP	GO:0043542	endothelial cell migration	17/504	284/18870	0.00172278653665415	0.019439138212323	0.0149346425149526	TBXA2R/FBXW7/VASH1/PTGS2/PIK3CD/SEMA4A/ZC3H12A/ATOH8/SCG2/CCN3/ID1/THBS1/EGR3/SMOC2/KLF4/EDN1/GREM1	17
BP	GO:0002396	MHC protein complex assembly	4/504	20/18870	0.00173366282049507	0.0194633128235429	0.0149532153123969	HLA-DMA/HLA-DPA1/HLA-DQA1/HLA-DOB	4
BP	GO:0002501	peptide antigen assembly with MHC protein complex	4/504	20/18870	0.00173366282049507	0.0194633128235429	0.0149532153123969	HLA-DMA/HLA-DPA1/HLA-DQA1/HLA-DOB	4
BP	GO:0045639	positive regulation of myeloid cell differentiation	9/504	103/18870	0.00175314394316636	0.0195833647987279	0.0150454484820476	FAM210B/NOTCH2/PRMT1/HCLS1/CD74/FOXO3/JAG1/FOS/LEF1	9
BP	GO:0097306	cellular response to alcohol	9/504	103/18870	0.00175314394316636	0.0195833647987279	0.0150454484820476	AHR/MAP4K1/KLF9/TP53INP1/CES1/AKR1C3/FOS/SFRP1/KCNMB1	9
BP	GO:0071375	cellular response to peptide hormone stimulus	18/504	310/18870	0.00179003297787171	0.0199454424559355	0.0153236244132017	PIP4K2C/EDNRA/PTPRE/MSTN/IL1B/SOCS3/PTPN11/UCP2/PIK3R1/MAP1B/NR4A2/USF1/FOS/CAV2/XBP1/NR4A3/MZB1/EDN1	18
BP	GO:0061008	hepaticobiliary system development	11/504	145/18870	0.00179806759978822	0.0199850057163494	0.0153540199556663	FBXW7/PHF2/NOTCH2/TNFAIP3/ACO2/MDK/UCP2/CSNK2A2/FRZB/XBP1/IL6	11
BP	GO:0002761	regulation of myeloid leukocyte differentiation	10/504	124/18870	0.00182288273348629	0.0201602688415593	0.0154886705812483	FBXW7/NOTCH2/HCLS1/RASSF2/CD74/PIK3R1/FOS/SFRP1/LEF1/CCL3	10
BP	GO:0072676	lymphocyte migration	10/504	124/18870	0.00182288273348629	0.0201602688415593	0.0154886705812483	CCR7/PIK3CD/CORO1A/CCL3L3/CCL5/ITGAL/ADAM8/CCL3/CCL2/APOD	10
BP	GO:2001242	regulation of intrinsic apoptotic signaling pathway	13/504	190/18870	0.00183634330609442	0.0202588666219377	0.0155644209867773	NDUFS3/FBXW7/PTGS2/HERPUD1/NUPR1/ATF4/CD74/SFRP2/XBP1/FYN/MMP9/RPL26/S100A8	13
BP	GO:0033628	regulation of cell adhesion mediated by integrin	6/504	49/18870	0.00186107381421622	0.0204810024443499	0.0157350828268886	PTPN11/PLAU/SFRP2/PODXL/CCL5/SERPINE1	6
BP	GO:0035107	appendage morphogenesis	11/504	146/18870	0.00189904133160215	0.0206944430683393	0.0158990643461634	ZBTB16/FGF9/HOXA10/NOTCH2/LARGE1/SFRP2/MBNL1/NFIA/LEF1/COL3A1/GREM1	11
BP	GO:0035108	limb morphogenesis	11/504	146/18870	0.00189904133160215	0.0206944430683393	0.0158990643461634	ZBTB16/FGF9/HOXA10/NOTCH2/LARGE1/SFRP2/MBNL1/NFIA/LEF1/COL3A1/GREM1	11
BP	GO:0035296	regulation of tube diameter	11/504	146/18870	0.00189904133160215	0.0206944430683393	0.0158990643461634	TBXA2R/HBB/EDNRA/ADRA1B/PTGS2/ATP1A2/KCNA5/RGS2/KCNMB1/COMP/EDN1	11
BP	GO:0097746	blood vessel diameter maintenance	11/504	146/18870	0.00189904133160215	0.0206944430683393	0.0158990643461634	TBXA2R/HBB/EDNRA/ADRA1B/PTGS2/ATP1A2/KCNA5/RGS2/KCNMB1/COMP/EDN1	11
BP	GO:0034103	regulation of tissue remodeling	8/504	85/18870	0.00194869399217562	0.0210664970515517	0.0161849048589912	TNFAIP3/TMEM119/MDK/SFRP1/THBS4/ADAM8/IL6/GREM1	8
BP	GO:0032743	positive regulation of interleukin-2 production	5/504	34/18870	0.00195476321139687	0.0210664970515517	0.0161849048589912	IL1B/CD83/PDE4B/PLCG2/SPTBN1	5
BP	GO:0090075	relaxation of muscle	5/504	34/18870	0.00195476321139687	0.0210664970515517	0.0161849048589912	PLN/PDE4B/PDE5A/ATP1A2/RGS2	5
BP	GO:0014866	skeletal myofibril assembly	3/504	10/18870	0.00197572263126511	0.0210664970515517	0.0161849048589912	ACTA1/ACTC1/MYH11	3
BP	GO:0048251	elastic fiber assembly	3/504	10/18870	0.00197572263126511	0.0210664970515517	0.0161849048589912	FBLN5/COL3A1/MYH11	3
BP	GO:0060346	bone trabecula formation	3/504	10/18870	0.00197572263126511	0.0210664970515517	0.0161849048589912	SFRP1/COL1A1/GREM1	3
BP	GO:0097050	type B pancreatic cell apoptotic process	3/504	10/18870	0.00197572263126511	0.0210664970515517	0.0161849048589912	SRSF6/RYR2/IL6	3
BP	GO:2000271	positive regulation of fibroblast apoptotic process	3/504	10/18870	0.00197572263126511	0.0210664970515517	0.0161849048589912	BTG1/NUPR1/SFRP1	3
BP	GO:2000347	positive regulation of hepatocyte proliferation	3/504	10/18870	0.00197572263126511	0.0210664970515517	0.0161849048589912	TNFAIP3/MDK/XBP1	3
BP	GO:0060348	bone development	14/504	215/18870	0.00198549400389999	0.021120159368454	0.0162261323820793	ZBTB16/COL13A1/FBXW7/NOTCH2/BBX/SFRP4/TMEM119/PLXNB1/LARGE1/XYLT1/COL1A1/COL3A1/COMP/GREM1	14
BP	GO:0022898	regulation of transmembrane transporter activity	15/504	239/18870	0.00199922734706218	0.0211716529433283	0.0162656937105788	RYR2/EDNRA/PLN/PDE4B/FXYD1/ATP1A2/MMP9/PIM1/SLMAP/COX17/KCNAB1/CCL2/TCAF1/EDN1/FHL1	15
BP	GO:0001558	regulation of cell growth	22/504	417/18870	0.00200179412314717	0.0211716529433283	0.0162656937105788	NDUFS3/NET1/BTG1/HBEGF/SEMA4A/MAP1B/SFRP2/MEG3/ARHGAP4/FRZB/CCN3/DACT3/SFRP1/S100A8/IGFBP3/RGS2/NTN1/EDN1/CRYAB/FHL1/CXCR4/GREM1	22
BP	GO:0035150	regulation of tube size	11/504	147/18870	0.00200458549295144	0.0211716529433283	0.0162656937105788	TBXA2R/HBB/EDNRA/ADRA1B/PTGS2/ATP1A2/KCNA5/RGS2/KCNMB1/COMP/EDN1	11
BP	GO:0046888	negative regulation of hormone secretion	7/504	67/18870	0.00202780699471158	0.0212657312363047	0.0163379718979487	IL1B/PTPN11/PDE8B/UCP2/CCN3/SFRP1/EDN1	7
BP	GO:0070613	regulation of protein processing	7/504	67/18870	0.00202780699471158	0.0212657312363047	0.0163379718979487	CTSZ/PLAU/ACP4/THBS1/ADAM8/SPON1/SERPINE1	7
BP	GO:0072577	endothelial cell apoptotic process	7/504	67/18870	0.00202780699471158	0.0212657312363047	0.0163379718979487	TNFAIP3/SCG2/AKR1C3/THBS1/HLA-G/CCL2/SERPINE1	7
BP	GO:0097501	stress response to metal ion	4/504	21/18870	0.00209682513933936	0.0219145603886135	0.0168364524034717	MT1X/MT1M/MT1E/MT1A	4
BP	GO:0008625	extrinsic apoptotic signaling pathway via death domain receptors	8/504	86/18870	0.00209951027281534	0.0219145603886135	0.0168364524034717	TNFAIP3/PIK3R1/SFRP2/SFRP1/TIMP3/THBS1/ATF3/SERPINE1	8
BP	GO:0051897	positive regulation of phosphatidylinositol 3-kinase/protein kinase B signal transduction	12/504	171/18870	0.00219786420570684	0.0228875718804565	0.0175839947397057	PDGFA/CCR7/HCLS1/CX3CR1/PLXNB1/HBEGF/PIK3CD/AKR1C3/CCL5/THBS1/ADAM8/CCL3	12
BP	GO:0030193	regulation of blood coagulation	7/504	68/18870	0.0022095768369766	0.0229025208428016	0.0175954796834391	TBXA2R/PDGFA/PLAU/USF1/THBS1/EDN1/SERPINE1	7
BP	GO:0051055	negative regulation of lipid biosynthetic process	7/504	68/18870	0.0022095768369766	0.0229025208428016	0.0175954796834391	FBXW7/ACADL/PDGFA/UBR4/PDE8B/SIK1/AKR1C3	7
BP	GO:0030100	regulation of endocytosis	17/504	291/18870	0.00222558806943698	0.0230149559755931	0.0176818610083734	IL2RB/PACSIN2/CAMK1D/SFRP4/IL1B/DYSF/FCN1/PLCG2/TNK2/C3/HCK/CD300A/CCL2/SELE/CD63/SERPINE1/GREM1	17
BP	GO:0002495	antigen processing and presentation of peptide antigen via MHC class II	5/504	35/18870	0.00223122471524784	0.0230198346200454	0.0176856091586287	HLA-DMA/CD74/HLA-DPA1/HLA-DQA1/HLA-DOB	5
BP	GO:0002449	lymphocyte mediated immunity	20/504	368/18870	0.00223823028351699	0.0230387814633607	0.017700165582304	AHR/IL2RB/WAS/IL1B/NKG7/CD74/JAG1/BTN3A2/CD96/CORO1A/NLRP3/CD2/CD19/GZMB/IGLL1/FCER1A/HLA-G/C3/CD8A/IL6	20
BP	GO:0032835	glomerulus development	7/504	69/18870	0.00240366754237593	0.0245714363219485	0.0188776690375396	KLF15/NOTCH2/EDNRA/EGR1/CD24/JAG1/PODXL	7
BP	GO:0045670	regulation of osteoclast differentiation	7/504	69/18870	0.00240366754237593	0.0245714363219485	0.0188776690375396	FBXW7/NOTCH2/RASSF2/PIK3R1/FOS/SFRP1/CCL3	7
BP	GO:0046626	regulation of insulin receptor signaling pathway	7/504	69/18870	0.00240366754237593	0.0245714363219485	0.0188776690375396	PIP4K2C/PTPRE/MSTN/IL1B/SOCS3/PTPN11/MZB1	7
BP	GO:0050680	negative regulation of epithelial cell proliferation	12/504	173/18870	0.0024207560692203	0.024689496111018	0.0189683716564462	FBXW7/VASH1/KLF9/NUPR1/SFRP2/ATOH8/SCG2/SFRP1/CAV2/THBS1/RUNX3/CCL2	12
BP	GO:0015669	gas transport	4/504	22/18870	0.00250927547020852	0.0254191105485981	0.0195289176374454	HBB/HBA2/HBG2/HBG1	4
BP	GO:0061687	detoxification of inorganic compound	4/504	22/18870	0.00250927547020852	0.0254191105485981	0.0195289176374454	MT1X/MT1M/MT1E/MT1A	4
BP	GO:0007369	gastrulation	13/504	197/18870	0.00252403420114798	0.0254191105485981	0.0195289176374454	APLNR/ITGA8/SYF2/SFRP2/ATOH8/SFRP1/NR4A3/MMP9/DUSP5/LEF1/ITGA5/COL8A1/KLF4	13
BP	GO:0050819	negative regulation of coagulation	6/504	52/18870	0.00253342558536641	0.0254191105485981	0.0195289176374454	PDGFA/PLAU/USF1/THBS1/EDN1/SERPINE1	6
BP	GO:0001569	branching involved in blood vessel morphogenesis	5/504	36/18870	0.00253508923430793	0.0254191105485981	0.0195289176374454	EDNRA/MDK/SFRP2/LEF1/EDN1	5
BP	GO:0006882	intracellular zinc ion homeostasis	5/504	36/18870	0.00253508923430793	0.0254191105485981	0.0195289176374454	MT1X/MT1M/MT1E/MT1A/S100A8	5
BP	GO:0033687	osteoblast proliferation	5/504	36/18870	0.00253508923430793	0.0254191105485981	0.0195289176374454	TMEM119/PLXNB1/JUNB/SFRP1/GREM1	5
BP	GO:1903169	regulation of calcium ion transmembrane transport	12/504	174/18870	0.00253892156110326	0.0254191105485981	0.0195289176374454	APLNR/THY1/RYR2/PLN/TRPC1/PDE4B/CORO1A/ATP1A2/FYN/CD19/TSPAN13/CEMIP	12
BP	GO:0071496	cellular response to external stimulus	19/504	346/18870	0.0025436220113697	0.0254191105485981	0.0195289176374454	IL1B/PTGS2/ATF4/UCP2/ZC3H12A/FOXO3/SFRP2/ANKRD1/NR4A2/ATP1A2/AKR1C3/USF1/FOS/SFRP1/XBP1/COL1A1/PIM1/IL33/ATF3	19
BP	GO:0032612	interleukin-1 production	10/504	130/18870	0.00258435876357439	0.0257109085027925	0.0197530992901961	GBP5/CCR7/TNFAIP3/EGR1/CX3CR1/ZC3H12A/S1PR3/NLRP3/CCL3/IL6	10
BP	GO:0032652	regulation of interleukin-1 production	10/504	130/18870	0.00258435876357439	0.0257109085027925	0.0197530992901961	GBP5/CCR7/TNFAIP3/EGR1/CX3CR1/ZC3H12A/S1PR3/NLRP3/CCL3/IL6	10
BP	GO:1903038	negative regulation of leukocyte cell-cell adhesion	11/504	152/18870	0.00260626285733691	0.0258268894485331	0.0198422047816157	DUSP3/TSPAN32/MDK/PDE5A/ZC3H12A/CD74/PELI1/HLA-G/RUNX3/CD300A/KLF4	11
BP	GO:0014910	regulation of smooth muscle cell migration	8/504	89/18870	0.00260760606951759	0.0258268894485331	0.0198422047816157	FGF9/PDGFA/MDK/PLAU/CCL5/NR4A3/IGFBP3/SERPINE1	8
BP	GO:0002791	regulation of peptide secretion	13/504	198/18870	0.00263757219484236	0.0259717239819683	0.0199534778204228	GNA11/IL1B/PTPN11/PASK/PDE8B/UCP2/CD74/KCNA5/CCN3/CCL5/SFRP1/S100A8/IL6	13
BP	GO:0002790	peptide secretion	15/504	246/18870	0.00263807848307316	0.0259717239819683	0.0199534778204228	CAMK2G/GNA11/IL1B/PTPN11/PASK/PDE8B/UCP2/CD74/KCNA5/CCN3/CCL5/SFRP1/S100A8/IL6/EDN1	15
BP	GO:0032102	negative regulation of response to external stimulus	24/504	481/18870	0.0026544140870616	0.0259717239819683	0.0199534778204228	AHR/DUSP3/PDGFA/SOCS3/TNFAIP3/MKRN2/MDK/SEMA4A/IL10RA/PLAU/CD96/CCN3/USF1/NLRP3/FYN/THBS1/HLA-G/HCK/IL33/CCL2/KLF4/EDN1/SERPINE1/GREM1	24
BP	GO:0002158	osteoclast proliferation	3/504	11/18870	0.00266301948839119	0.0259717239819683	0.0199534778204228	TNFAIP3/JUNB/GREM1	3
BP	GO:0002604	regulation of dendritic cell antigen processing and presentation	3/504	11/18870	0.00266301948839119	0.0259717239819683	0.0199534778204228	CCR7/CD74/THBS1	3
BP	GO:0072015	podocyte development	3/504	11/18870	0.00266301948839119	0.0259717239819683	0.0199534778204228	NOTCH2/JAG1/PODXL	3
BP	GO:0086100	endothelin receptor signaling pathway	3/504	11/18870	0.00266301948839119	0.0259717239819683	0.0199534778204228	EDNRA/GNA11/EDN1	3
BP	GO:1901653	cellular response to peptide	20/504	374/18870	0.00269477239145156	0.026224018665283	0.0201473100192873	KLF15/PIP4K2C/EDNRA/PTPRE/MSTN/IL1B/SOCS3/PTPN11/UCP2/PIK3R1/MAP1B/NR4A2/USF1/FOS/CAV2/XBP1/FYN/NR4A3/MZB1/EDN1	20
BP	GO:0090092	regulation of transmembrane receptor protein serine/threonine kinase signaling pathway	17/504	297/18870	0.00274923843126927	0.0265780946267647	0.0204193384317668	SINHCAF/FGF9/NOTCH2/ITGA8/PRMT1/SFRP4/ILK/TRIM33/TGFB1I1/SFRP2/BAMBI/ADAMTSL2/CCN3/SFRP1/CAV2/THBS1/GREM1	17
BP	GO:0002444	myeloid leukocyte mediated immunity	9/504	110/18870	0.00275501003310865	0.0265780946267647	0.0204193384317668	CX3CR1/PIK3CD/NR4A3/FCER1A/RAC2/C3/CD300A/CCL3/IL6	9
BP	GO:0042116	macrophage activation	9/504	110/18870	0.00275501003310865	0.0265780946267647	0.0204193384317668	CX3CR1/DYSF/ZC3H12A/PLCG2/CD74/THBS1/IL33/CCL3/IL6	9
BP	GO:1903557	positive regulation of tumor necrosis factor superfamily cytokine production	9/504	110/18870	0.00275501003310865	0.0265780946267647	0.0204193384317668	PTPN11/PLCG2/PIK3R1/CD2/THBS1/ADAM8/IL33/CCL3/IL6	9
BP	GO:2001238	positive regulation of extrinsic apoptotic signaling pathway	6/504	53/18870	0.00279364832964331	0.0268646346922231	0.0206394805696071	LTB/SFRP1/TIMP3/THBS1/ATF3/G0S2	6
BP	GO:0002312	B cell activation involved in immune response	8/504	90/18870	0.00279676699510692	0.0268646346922231	0.0206394805696071	NOTCH2/PLCG2/IRF8/XBP1/CD19/POU2AF1/IL6/ITM2A	8
BP	GO:1903317	regulation of protein maturation	7/504	71/18870	0.00283099793595543	0.0271349630119427	0.0208471675962943	CTSZ/PLAU/ACP4/THBS1/ADAM8/SPON1/SERPINE1	7
BP	GO:0090087	regulation of peptide transport	13/504	200/18870	0.00287720035987047	0.0275186309097482	0.0211419308124207	GNA11/IL1B/PTPN11/PASK/PDE8B/UCP2/CD74/KCNA5/CCN3/CCL5/SFRP1/S100A8/IL6	13
BP	GO:1902106	negative regulation of leukocyte differentiation	9/504	111/18870	0.00292907415364587	0.0279547826612412	0.0214770161654683	FBXW7/MDK/ZC3H12A/CD74/PIK3R1/SFRP1/HLA-G/RUNX3/CCL3	9
BP	GO:0007611	learning or memory	16/504	274/18870	0.00297351968714409	0.0282040898907489	0.0216685531723265	BTG2/ITGA8/NPTX2/PTGS2/PDE8B/CX3CR1/LARGE1/ITPR3/MDK/EGR2/ATP1A2/NLGN4X/FOS/FYN/ITGA5/RCAN1	16
BP	GO:0021542	dentate gyrus development	4/504	23/18870	0.00297418044618622	0.0282040898907489	0.0216685531723265	BTG2/LARGE1/MDK/LEF1	4
BP	GO:0071636	positive regulation of transforming growth factor beta production	4/504	23/18870	0.00297418044618622	0.0282040898907489	0.0216685531723265	PTGS2/LUM/THBS1/ADAM8	4
BP	GO:0030168	platelet activation	10/504	133/18870	0.00305068103823199	0.0285971291709159	0.0219705162058476	HBB/PDGFA/CSRP1/ILK/TSPAN32/PLCG2/COL3A1/MYL9/IL6/COMP	10
BP	GO:0050868	negative regulation of T cell activation	10/504	133/18870	0.00305068103823199	0.0285971291709159	0.0219705162058476	DUSP3/TSPAN32/MDK/PDE5A/ZC3H12A/CD74/PELI1/HLA-G/RUNX3/CD300A	10
BP	GO:0072594	establishment of protein localization to organelle	23/504	459/18870	0.00306180686546819	0.0285971291709159	0.0219705162058476	UBL5/FGF9/NABP2/PEX16/FBXW7/RYR2/HCLS1/SRPRA/TNFAIP3/PTGS2/SGTA/HERPUD1/CSNK2A2/ZC3H12A/IL10RA/PIK3R1/SNF8/LAMP5/GZMB/RAC2/TXNIP/IL33/APOD	23
BP	GO:0014015	positive regulation of gliogenesis	7/504	72/18870	0.00306535045661918	0.0285971291709159	0.0219705162058476	IL1B/MDK/EGR2/IL33/NTN1/IL6/CXCR4	7
BP	GO:0050766	positive regulation of phagocytosis	7/504	72/18870	0.00306535045661918	0.0285971291709159	0.0219705162058476	IL2RB/CAMK1D/IL1B/FCN1/PLCG2/C3/CCL2	7
BP	GO:0070527	platelet aggregation	7/504	72/18870	0.00306535045661918	0.0285971291709159	0.0219705162058476	HBB/CSRP1/ILK/TSPAN32/MYL9/IL6/COMP	7
BP	GO:0010761	fibroblast migration	6/504	54/18870	0.00307337331677557	0.0285971291709159	0.0219705162058476	ILK/ARHGAP4/CCN3/THBS1/FUT8/HAS1	6
BP	GO:0042743	hydrogen peroxide metabolic process	6/504	54/18870	0.00307337331677557	0.0285971291709159	0.0219705162058476	HBB/HBA2/FYN/RAC2/HBG2/HBG1	6
BP	GO:0045744	negative regulation of G protein-coupled receptor signaling pathway	6/504	54/18870	0.00307337331677557	0.0285971291709159	0.0219705162058476	APLNR/MRAP2/CXCL8/PDE4B/CCL5/RGS2	6
BP	GO:0045833	negative regulation of lipid metabolic process	9/504	112/18870	0.00311170798471909	0.0288935051831103	0.0221982150752	FBXW7/ACADL/PDGFA/UBR4/IL1B/PDE8B/SIK1/AKR1C3/APOD	9
BP	GO:0045429	positive regulation of nitric oxide biosynthetic process	5/504	38/18870	0.00323112194942733	0.0298778226734391	0.0229544435498736	HBB/IL1B/PTGS2/KLF4/EDN1	5
BP	GO:1903749	positive regulation of establishment of protein localization to mitochondrion	5/504	38/18870	0.00323112194942733	0.0298778226734391	0.0229544435498736	UBL5/FBXW7/CSNK2A2/GZMB/RAC2	5
BP	GO:1901222	regulation of non-canonical NF-kappaB signal transduction	9/504	113/18870	0.00330320036621156	0.0303318383286489	0.0233032533290259	ILK/RASSF2/IL1B/MKRN2/ZC3H12A/CCN3/NLRP3/EDN1/GREM1	9
BP	GO:0006809	nitric oxide biosynthetic process	7/504	73/18870	0.00331424843303837	0.0303318383286489	0.0233032533290259	HBB/IL1B/PTGS2/CX3CR1/ZC3H12A/KLF4/EDN1	7
BP	GO:0042093	T-helper cell differentiation	7/504	73/18870	0.00331424843303837	0.0303318383286489	0.0233032533290259	SOCS3/JUNB/SEMA4A/ZC3H12A/NLRP3/LEF1/IL6	7
BP	GO:0050818	regulation of coagulation	7/504	73/18870	0.00331424843303837	0.0303318383286489	0.0233032533290259	TBXA2R/PDGFA/PLAU/USF1/THBS1/EDN1/SERPINE1	7
BP	GO:0071677	positive regulation of mononuclear cell migration	7/504	73/18870	0.00331424843303837	0.0303318383286489	0.0233032533290259	CCR7/CX3CR1/CORO1A/CCL5/ADAM8/CCL3/SERPINE1	7
BP	GO:0002686	negative regulation of leukocyte migration	6/504	55/18870	0.00337348278176802	0.0307476743524336	0.0236227305760227	CCN3/CD300A/IL33/CCL2/GREM1/APOD	6
BP	GO:0010559	regulation of glycoprotein biosynthetic process	6/504	55/18870	0.00337348278176802	0.0307476743524336	0.0236227305760227	CCR7/HBEGF/RAMP1/NECAB3/IL33/ITM2A	6
BP	GO:0043502	regulation of muscle adaptation	8/504	93/18870	0.00342903662498545	0.0311902372195105	0.0239627414416277	CAMK2G/PDE5A/SGCA/FOXO3/NR4A3/FBXO32/RGS2/EDN1	8
BP	GO:0061309	cardiac neural crest cell development involved in outflow tract morphogenesis	3/504	12/18870	0.00348073312193088	0.0313585142018483	0.0240920247744205	EDNRA/JAG1/EDN1	3
BP	GO:0072310	glomerular epithelial cell development	3/504	12/18870	0.00348073312193088	0.0313585142018483	0.0240920247744205	NOTCH2/JAG1/PODXL	3
BP	GO:0045822	negative regulation of heart contraction	4/504	24/18870	0.0034946374596845	0.0313585142018483	0.0240920247744205	PLN/PDE5A/ZC3H12A/ATP1A2	4
BP	GO:0051043	regulation of membrane protein ectodomain proteolysis	4/504	24/18870	0.0034946374596845	0.0313585142018483	0.0240920247744205	IL1B/TIMP4/TIMP3/ADAM8	4
BP	GO:0071294	cellular response to zinc ion	4/504	24/18870	0.0034946374596845	0.0313585142018483	0.0240920247744205	MT1X/MT1M/MT1E/MT1A	4
BP	GO:2000353	positive regulation of endothelial cell apoptotic process	4/504	24/18870	0.0034946374596845	0.0313585142018483	0.0240920247744205	AKR1C3/THBS1/HLA-G/CCL2	4
BP	GO:0007015	actin filament organization	23/504	464/18870	0.00349678742614283	0.0313585142018483	0.0240920247744205	LIMA1/WAS/CCR7/HCLS1/ACTA1/MARCKSL1/AIF1L/ACTC1/PIK3R1/CORO1A/RHOC/SFRP1/TPM2/LIMCH1/LCP1/MYO1D/RAC2/SVIL/HCK/SHROOM3/SPTBN1/CAP2/CNN1	23
BP	GO:2001243	negative regulation of intrinsic apoptotic signaling pathway	9/504	114/18870	0.00350384410170696	0.0313587011271243	0.0240921683848082	NDUFS3/PTGS2/HERPUD1/ATF4/CD74/SFRP2/XBP1/FYN/MMP9	9
BP	GO:2001236	regulation of extrinsic apoptotic signaling pathway	11/504	158/18870	0.00351249077640114	0.0313730889587573	0.0241032222247293	IL1B/TNFAIP3/SFRP2/SCG2/LTB/SFRP1/TIMP3/THBS1/ATF3/G0S2/SERPINE1	11
BP	GO:0007179	transforming growth factor beta receptor signaling pathway	14/504	229/18870	0.00352514159685325	0.0314231121943499	0.0241416539253971	SINHCAF/ITGA8/MSTN/TRIM33/TGFB1I1/COL1A2/BAMBI/ADAMTSL2/FOS/CAV2/ID1/THBS1/COL3A1/FUT8	14
BP	GO:0007585	respiratory gaseous exchange by respiratory system	7/504	74/18870	0.003578265481407	0.0318005228417625	0.0244316098400514	EDNRA/PASK/COX5B/NR4A2/ATP1A2/FUT8/EDN1	7
BP	GO:0002702	positive regulation of production of molecular mediator of immune response	10/504	136/18870	0.00358175060950522	0.0318005228417625	0.0244316098400514	IL1B/PLCG2/CD74/NLRP3/XBP1/NR4A3/HLA-G/IL33/IL6/MZB1	10
BP	GO:0045823	positive regulation of heart contraction	5/504	39/18870	0.0036263412455302	0.032068656609778	0.0246376108431699	RYR2/ADRA1B/ATP1A2/RGS2/EDN1	5
BP	GO:1904407	positive regulation of nitric oxide metabolic process	5/504	39/18870	0.0036263412455302	0.032068656609778	0.0246376108431699	HBB/IL1B/PTGS2/KLF4/EDN1	5
BP	GO:0048736	appendage development	12/504	182/18870	0.00366333012853805	0.0322677122191583	0.0247905406867782	ZBTB16/FGF9/HOXA10/NOTCH2/LARGE1/SFRP2/MBNL1/NFIA/LEF1/COL3A1/COMP/GREM1	12
BP	GO:0060173	limb development	12/504	182/18870	0.00366333012853805	0.0322677122191583	0.0247905406867782	ZBTB16/FGF9/HOXA10/NOTCH2/LARGE1/SFRP2/MBNL1/NFIA/LEF1/COL3A1/COMP/GREM1	12
BP	GO:0090150	establishment of protein localization to membrane	16/504	280/18870	0.00367364055556037	0.0322947060278749	0.0248112794087779	PEX16/NECTIN3/SRPRA/SGTA/LARGE1/ZDHHC6/CD24/TAMALIN/GGA2/ATP13A1/FYN/STOM/GZMB/CEMIP/SPTBN1/TCAF1	16
BP	GO:0038093	Fc receptor signaling pathway	6/504	56/18870	0.00369486548584951	0.0323536649713777	0.0248565762081862	PLCG2/FYN/NR4A3/CD247/FCER1A/HCK	6
BP	GO:0070542	response to fatty acid	6/504	56/18870	0.00369486548584951	0.0323536649713777	0.0248565762081862	PTGS2/UCP2/ZC3H12A/FOXO3/AKR1C3/EDN1	6
BP	GO:0044703	multi-organism reproductive process	13/504	206/18870	0.00370475301962115	0.032376635702846	0.0248742240925234	IL1B/FOSB/PTGS2/UCP2/JUNB/ARHGDIB/TPPP3/FOS/MMP9/IGFBP2/ITGA5/RGS2/EDN1	13
BP	GO:0032412	regulation of monoatomic ion transmembrane transporter activity	14/504	231/18870	0.00380872177896359	0.0332201036572226	0.0255222411102453	RYR2/EDNRA/PLN/PDE4B/FXYD1/ATP1A2/MMP9/SLMAP/COX17/KCNAB1/CCL2/TCAF1/EDN1/FHL1	14
BP	GO:0002294	CD4-positive, alpha-beta T cell differentiation involved in immune response	7/504	75/18870	0.00385798108863819	0.0335185608422231	0.0257515388967683	SOCS3/JUNB/SEMA4A/ZC3H12A/NLRP3/LEF1/IL6	7
BP	GO:0042246	tissue regeneration	7/504	75/18870	0.00385798108863819	0.0335185608422231	0.0257515388967683	LGR6/MSTN/LARGE1/MDK/SGCA/CCN3/APOD	7
BP	GO:0007044	cell-substrate junction assembly	8/504	95/18870	0.00390851607731234	0.0338915489427648	0.0260380970704424	THY1/DUSP3/SFRP1/LIMCH1/THBS1/ITGA5/GREM1/APOD	8
BP	GO:0043523	regulation of neuron apoptotic process	14/504	232/18870	0.00395732453420927	0.0342481465028558	0.0263120627691012	FBXW7/BTG2/EGR1/CX3CR1/NUPR1/ATF4/MDK/UCP2/FOXO3/CORO1A/NR4A2/ADAM8/CCL3/CCL2	14
BP	GO:0016049	cell growth	24/504	497/18870	0.00400753115181309	0.0346154386504476	0.0265942448732109	NDUFS3/EDNRA/NET1/BTG1/HBEGF/SEMA4A/MAP1B/SFRP2/MEG3/ALCAM/ARHGAP4/FRZB/CCN3/DACT3/SFRP1/S100A8/IGFBP3/RGS2/NTN1/EDN1/CRYAB/FHL1/CXCR4/GREM1	24
BP	GO:0001953	negative regulation of cell-matrix adhesion	5/504	40/18870	0.004055058702778	0.0347157240562624	0.0266712918425237	PIK3R1/JAG1/THBS1/SERPINE1/APOD	5
BP	GO:0002478	antigen processing and presentation of exogenous peptide antigen	5/504	40/18870	0.004055058702778	0.0347157240562624	0.0266712918425237	HLA-DMA/CD74/HLA-DPA1/HLA-DQA1/HLA-DOB	5
BP	GO:0046676	negative regulation of insulin secretion	5/504	40/18870	0.004055058702778	0.0347157240562624	0.0266712918425237	PTPN11/PDE8B/UCP2/CCN3/SFRP1	5
BP	GO:1903524	positive regulation of blood circulation	5/504	40/18870	0.004055058702778	0.0347157240562624	0.0266712918425237	RYR2/ADRA1B/ATP1A2/RGS2/EDN1	5
BP	GO:0035994	response to muscle stretch	4/504	25/18870	0.00407366472547122	0.0347157240562624	0.0266712918425237	RYR2/ANKRD1/FOS/EDN1	4
BP	GO:0071676	negative regulation of mononuclear cell migration	4/504	25/18870	0.00407366472547122	0.0347157240562624	0.0266712918425237	CCN3/CCL2/GREM1/APOD	4
BP	GO:1903523	negative regulation of blood circulation	4/504	25/18870	0.00407366472547122	0.0347157240562624	0.0266712918425237	PLN/PDE5A/ZC3H12A/ATP1A2	4
BP	GO:0002287	alpha-beta T cell activation involved in immune response	7/504	76/18870	0.00415398003499977	0.0352653124114171	0.0270935279275274	SOCS3/JUNB/SEMA4A/ZC3H12A/NLRP3/LEF1/IL6	7
BP	GO:0002293	alpha-beta T cell differentiation involved in immune response	7/504	76/18870	0.00415398003499977	0.0352653124114171	0.0270935279275274	SOCS3/JUNB/SEMA4A/ZC3H12A/NLRP3/LEF1/IL6	7
BP	GO:1904659	glucose transmembrane transport	9/504	117/18870	0.00416366787822624	0.0352803569073276	0.0271050862675004	KLF15/SLC2A3/EDNRA/IL1B/PTPN11/PIK3R1/NR4A3/C3/EDN1	9
BP	GO:0060048	cardiac muscle contraction	10/504	139/18870	0.00418365551338382	0.0353583548840731	0.0271650103179835	RYR2/PLN/ADRA1B/PDE4B/PDE5A/ZC3H12A/ATP1A2/KCNA5/RGS2/CXCR4	10
BP	GO:0002697	regulation of immune effector process	20/504	389/18870	0.00418873937150338	0.0353583548840731	0.0271650103179835	AHR/WAS/IL1B/CX3CR1/FCN1/JUNB/ZC3H12A/PLCG2/CD74/CD96/NLRP3/XBP1/NR4A3/RAC2/HLA-G/C3/CD300A/IL33/IL6/MZB1	20
BP	GO:0007565	female pregnancy	12/504	186/18870	0.00435973564148537	0.0367322150361064	0.0282205154546849	IL1B/FOSB/PTGS2/UCP2/JUNB/ARHGDIB/TPPP3/FOS/MMP9/IGFBP2/ITGA5/RGS2	12
BP	GO:0090090	negative regulation of canonical Wnt signaling pathway	10/504	140/18870	0.00440111779804186	0.0367663304981546	0.0282467255790411	SFRP4/PTPRU/EGR1/MDK/SFRP2/FRZB/DACT3/SFRP1/IGFBP2/GREM1	10
BP	GO:0051928	positive regulation of calcium ion transport	9/504	118/18870	0.00440391921577929	0.0367663304981546	0.0282467255790411	APLNR/THY1/RYR2/TRPC1/CCL5/CD19/CEMIP/CCL3/CCL2	9
BP	GO:1903707	negative regulation of hemopoiesis	9/504	118/18870	0.00440391921577929	0.0367663304981546	0.0282467255790411	FBXW7/MDK/ZC3H12A/CD74/PIK3R1/SFRP1/HLA-G/RUNX3/CCL3	9
BP	GO:0048008	platelet-derived growth factor receptor signaling pathway	6/504	58/18870	0.00440503039847757	0.0367663304981546	0.0282467255790411	CSPG4/PDGFA/PTPN11/NR4A3/TXNIP/APOD	6
BP	GO:0061756	leukocyte adhesion to vascular endothelial cell	6/504	58/18870	0.00440503039847757	0.0367663304981546	0.0282467255790411	CX3CR1/MDK/SELL/SELE/KLF4/IL6	6
BP	GO:0031392	regulation of prostaglandin biosynthetic process	3/504	13/18870	0.00443592046974432	0.0368359801064671	0.0283002357701871	IL1B/PTGS2/CD74	3
BP	GO:0051451	myoblast migration	3/504	13/18870	0.00443592046974432	0.0368359801064671	0.0283002357701871	MSTN/NET1/THBS4	3
BP	GO:1903035	negative regulation of response to wounding	8/504	97/18870	0.00443816946761787	0.0368359801064671	0.0283002357701871	PDGFA/MDK/PLAU/USF1/THBS1/IL33/EDN1/SERPINE1	8
BP	GO:0032890	regulation of organic acid transport	7/504	77/18870	0.00446685180778434	0.0369364721842204	0.0283774415207938	FABP3/IL1B/CES1/ATP1A2/THBS1/RGS2/EDN1	7
BP	GO:0050853	B cell receptor signaling pathway	7/504	77/18870	0.00446685180778434	0.0369364721842204	0.0283774415207938	ITK/PIK3CD/PLCG2/CD79A/CD19/CD79B/CD300A	7
BP	GO:0030111	regulation of Wnt signaling pathway	18/504	338/18870	0.00448655901330747	0.0370307287450211	0.0284498566672304	LGR6/KLF15/FGF9/SFRP4/ILK/TNFAIP3/PTPRU/EGR1/MDK/SFRP2/BAMBI/FRZB/DACT3/SFRP1/COL1A1/IGFBP2/LEF1/GREM1	18
BP	GO:0045923	positive regulation of fatty acid metabolic process	5/504	41/18870	0.0045187879592133	0.037090677595237	0.0284959139891846	MTLN/IL1B/PTGS2/CD74/NR4A3	5
BP	GO:0046627	negative regulation of insulin receptor signaling pathway	5/504	41/18870	0.0045187879592133	0.037090677595237	0.0284959139891846	PIP4K2C/PTPRE/MSTN/IL1B/SOCS3	5
BP	GO:0051281	positive regulation of release of sequestered calcium ion into cytosol	5/504	41/18870	0.0045187879592133	0.037090677595237	0.0284959139891846	APLNR/THY1/TRPC1/CD19/CEMIP	5
BP	GO:0008217	regulation of blood pressure	12/504	187/18870	0.00454943105423076	0.0372735555307105	0.0286364148982443	TBXA2R/HBB/EDNRA/ADRA1B/GNA11/COL1A2/PTGS2/CTSZ/NAV2/SLC4A5/ATP1A2/EDN1	12
BP	GO:1904064	positive regulation of cation transmembrane transport	10/504	141/18870	0.00462739067179356	0.0378427160076769	0.0290736877940019	APLNR/THY1/RYR2/EDNRA/TRPC1/FXYD1/CD19/CEMIP/KCNMB1/EDN1	10
BP	GO:0070372	regulation of ERK1 and ERK2 cascade	17/504	313/18870	0.00466585549445021	0.0380873954922428	0.0292616694109245	FBXW7/DUSP3/NOTCH2/PDGFA/DUSP26/CCR7/IL1B/PTPN11/CD74/CCL3L3/TBC1D10C/CCL5/TIMP3/NRG1/CCL3/CCL2/ATF3	17
BP	GO:0043931	ossification involved in bone maturation	4/504	26/18870	0.00471419242698703	0.0382716860602571	0.0294032556130549	ZBTB16/PLXNB1/XYLT1/GREM1	4
BP	GO:0062149	detection of stimulus involved in sensory perception of pain	4/504	26/18870	0.00471419242698703	0.0382716860602571	0.0294032556130549	NR2F6/TMEM120A/FYN/CXCR4	4
BP	GO:0071280	cellular response to copper ion	4/504	26/18870	0.00471419242698703	0.0382716860602571	0.0294032556130549	MT1X/MT1M/MT1E/MT1A	4
BP	GO:0015833	peptide transport	15/504	262/18870	0.00474603983252958	0.0383861326071632	0.0294911822611626	CAMK2G/GNA11/IL1B/PTPN11/PASK/PDE8B/UCP2/CD74/KCNA5/CCN3/CCL5/SFRP1/S100A8/IL6/EDN1	15
BP	GO:0060828	regulation of canonical Wnt signaling pathway	15/504	262/18870	0.00474603983252958	0.0383861326071632	0.0294911822611626	LGR6/FGF9/SFRP4/ILK/PTPRU/EGR1/MDK/SFRP2/BAMBI/FRZB/DACT3/SFRP1/COL1A1/IGFBP2/GREM1	15
BP	GO:1903829	positive regulation of protein localization	23/504	476/18870	0.00475656492120791	0.0383861326071632	0.0294911822611626	UBL5/FBXW7/GNA11/HCLS1/IL1B/PTGS2/MYOM1/CSNK2A2/ZC3H12A/PGRMC1/PIK3R1/ANKRD1/LARP7/FYN/STOM/GZMB/CD247/RAC2/ADAM8/CEMIP/MYH10/SPTBN1/TCAF1	23
BP	GO:0010517	regulation of phospholipase activity	6/504	59/18870	0.00479561092802662	0.0383861326071632	0.0294911822611626	ITK/EDNRA/PLCB2/CCL5/RGS2/SELE	6
BP	GO:0046686	response to cadmium ion	6/504	59/18870	0.00479561092802662	0.0383861326071632	0.0294911822611626	MT1X/MT1M/MT1E/MT1A/FOS/MMP9	6
BP	GO:0019233	sensory perception of pain	7/504	78/18870	0.00479719000722232	0.0383861326071632	0.0294911822611626	NR2F6/TMEM120A/CCN3/FYN/CCL3/CCL2/CXCR4	7
BP	GO:0046209	nitric oxide metabolic process	7/504	78/18870	0.00479719000722232	0.0383861326071632	0.0294911822611626	HBB/IL1B/PTGS2/CX3CR1/ZC3H12A/KLF4/EDN1	7
BP	GO:0060191	regulation of lipase activity	7/504	78/18870	0.00479719000722232	0.0383861326071632	0.0294911822611626	ITK/EDNRA/PLCB2/RHOC/CCL5/RGS2/SELE	7
BP	GO:0008645	hexose transmembrane transport	9/504	120/18870	0.00491674418692593	0.0392722739088331	0.0301719842295228	KLF15/SLC2A3/EDNRA/IL1B/PTPN11/PIK3R1/NR4A3/C3/EDN1	9
BP	GO:0009306	protein secretion	19/504	368/18870	0.00495452057502519	0.0395032168209075	0.0303494123539346	CAMK2G/GNA11/IL1B/PTPN11/LLGL1/PDE8B/MYOM1/UCP2/SCG2/ANKRD1/KCNA5/NECAB3/CCN3/CCL5/SFRP1/ADAM8/MYH10/IL6/COMP	19
BP	GO:0042092	type 2 immune response	5/504	42/18870	0.00501903190162075	0.03968097002674	0.030485976051152	CD74/NLRP3/FCER1A/IL33/IL6	5
BP	GO:0071364	cellular response to epidermal growth factor stimulus	5/504	42/18870	0.00501903190162075	0.03968097002674	0.030485976051152	DUSP3/PTPN11/FOS/COL1A1/ZFP36L2	5
BP	GO:0071634	regulation of transforming growth factor beta production	5/504	42/18870	0.00501903190162075	0.03968097002674	0.030485976051152	PTGS2/CD24/LUM/THBS1/ADAM8	5
BP	GO:1900077	negative regulation of cellular response to insulin stimulus	5/504	42/18870	0.00501903190162075	0.03968097002674	0.030485976051152	PIP4K2C/PTPRE/MSTN/IL1B/SOCS3	5
BP	GO:0006942	regulation of striated muscle contraction	8/504	99/18870	0.00502132983959645	0.03968097002674	0.030485976051152	RYR2/PLN/ADRA1B/PDE4B/PDE5A/ZC3H12A/ATP1A2/RGS2	8
BP	GO:0070665	positive regulation of leukocyte proliferation	11/504	166/18870	0.00509564487063373	0.0401453724629535	0.0308427657551073	IL1B/RASAL3/CD24/CD74/PELI1/CORO1A/CCL5/IGFBP2/RAC2/HLA-DPA1/IL6	11
BP	GO:0035592	establishment of protein localization to extracellular region	19/504	369/18870	0.00509811101952696	0.0401453724629535	0.0308427657551073	CAMK2G/GNA11/IL1B/PTPN11/LLGL1/PDE8B/MYOM1/UCP2/SCG2/ANKRD1/KCNA5/NECAB3/CCN3/CCL5/SFRP1/ADAM8/MYH10/IL6/COMP	19
BP	GO:0048872	homeostasis of number of cells	17/504	316/18870	0.00512521565354193	0.0402876299256374	0.030952058889765	FAM210B/PRMT1/CCR7/HCLS1/RASSF2/TNFAIP3/PTPN11/CX3CR1/PDE4B/PIK3CD/CD74/FOXO3/CORO1A/CCN3/TNFRSF13B/IL6/ALAS2	17
BP	GO:2001057	reactive nitrogen species metabolic process	7/504	79/18870	0.00514559174583157	0.0403765887520622	0.031020403908803	HBB/IL1B/PTGS2/CX3CR1/ZC3H12A/KLF4/EDN1	7
BP	GO:0030278	regulation of ossification	9/504	121/18870	0.00518994747508698	0.0405817471867766	0.0311780224126647	ZBTB16/PTPN11/TMEM119/MDK/EGR2/SFRP1/CCL3/COMP/GREM1	9
BP	GO:0030510	regulation of BMP signaling pathway	9/504	121/18870	0.00518994747508698	0.0405817471867766	0.0311780224126647	NOTCH2/PRMT1/SFRP4/ILK/TRIM33/SFRP2/BAMBI/SFRP1/GREM1	9
BP	GO:0060193	positive regulation of lipase activity	6/504	60/18870	0.00521105871864192	0.0406043508898375	0.0311953883175233	ITK/EDNRA/PLCB2/RHOC/CCL5/SELE	6
BP	GO:0071384	cellular response to corticosteroid stimulus	6/504	60/18870	0.00521105871864192	0.0406043508898375	0.0311953883175233	MSTN/KLF9/AKR1C3/FBXO32/ZFP36L2/EDN1	6
BP	GO:0019217	regulation of fatty acid metabolic process	8/504	100/18870	0.00533403237015442	0.0414900214202064	0.0318758286031273	FABP3/MTLN/ACADL/UBR4/IL1B/PTGS2/CD74/NR4A3	8
BP	GO:0071706	tumor necrosis factor superfamily cytokine production	12/504	191/18870	0.00537528646443374	0.041665481342576	0.0320106304234379	TNFAIP3/PTPN11/CX3CR1/ZC3H12A/PLCG2/PIK3R1/CD2/THBS1/ADAM8/IL33/CCL3/IL6	12
BP	GO:1903555	regulation of tumor necrosis factor superfamily cytokine production	12/504	191/18870	0.00537528646443374	0.041665481342576	0.0320106304234379	TNFAIP3/PTPN11/CX3CR1/ZC3H12A/PLCG2/PIK3R1/CD2/THBS1/ADAM8/IL33/CCL3/IL6	12
BP	GO:0006817	phosphate ion transport	4/504	27/18870	0.00541905487673865	0.0417145554155858	0.0320483329043375	SFRP4/ATF4/UCP2/ADAMTS8	4
BP	GO:0031639	plasminogen activation	4/504	27/18870	0.00541905487673865	0.0417145554155858	0.0320483329043375	CTSZ/PLAU/THBS1/SERPINE1	4
BP	GO:0042730	fibrinolysis	4/504	27/18870	0.00541905487673865	0.0417145554155858	0.0320483329043375	PLAU/USF1/THBS1/SERPINE1	4
BP	GO:0150146	cell junction disassembly	4/504	27/18870	0.00541905487673865	0.0417145554155858	0.0320483329043375	DUSP3/CX3CR1/PIK3R1/C3	4
BP	GO:0050708	regulation of protein secretion	15/504	266/18870	0.00544522477544472	0.0417403428461492	0.0320681447937657	GNA11/IL1B/PTPN11/LLGL1/PDE8B/MYOM1/UCP2/ANKRD1/KCNA5/CCN3/CCL5/SFRP1/ADAM8/MYH10/IL6	15
BP	GO:0009416	response to light stimulus	17/504	318/18870	0.00545150246751082	0.0417403428461492	0.0320681447937657	NR2F6/GNA11/PDE8B/LARGE1/ATF4/TP53INP1/PCLAF/PIK3R1/SIK1/ATP1A2/BHLHE40/USF1/FOS/XPA/MMP9/RPL26/SLC1A3	17
BP	GO:0022612	gland morphogenesis	9/504	122/18870	0.00547476898602683	0.0417403428461492	0.0320681447937657	FBXW7/NOTCH2/PDGFA/TNFAIP3/MDK/SFRP1/XBP1/NTN1/IL6	9
BP	GO:0044706	multi-multicellular organism process	13/504	216/18870	0.00550480565786879	0.0417403428461492	0.0320681447937657	IL1B/FOSB/PTGS2/UCP2/JUNB/ARHGDIB/TPPP3/FOS/MMP9/IGFBP2/ITGA5/RGS2/EDN1	13
BP	GO:0002437	inflammatory response to antigenic stimulus	7/504	80/18870	0.00551265704238001	0.0417403428461492	0.0320681447937657	NOTCH2/CCR7/MKRN2/FYN/FCER1A/C3/HCK	7
BP	GO:0002524	hypersensitivity	3/504	14/18870	0.00553478631861659	0.0417403428461492	0.0320681447937657	CCR7/FCER1A/C3	3
BP	GO:0009214	cyclic nucleotide catabolic process	3/504	14/18870	0.00553478631861659	0.0417403428461492	0.0320681447937657	PDE8B/PDE4B/PDE5A	3
BP	GO:0030213	hyaluronan biosynthetic process	3/504	14/18870	0.00553478631861659	0.0417403428461492	0.0320681447937657	IL1B/CEMIP/HAS1	3
BP	GO:0032908	regulation of transforming growth factor beta1 production	3/504	14/18870	0.00553478631861659	0.0417403428461492	0.0320681447937657	LUM/THBS1/ADAM8	3
BP	GO:0042541	hemoglobin biosynthetic process	3/504	14/18870	0.00553478631861659	0.0417403428461492	0.0320681447937657	PRMT1/KLF4/ALAS2	3
BP	GO:0061469	regulation of type B pancreatic cell proliferation	3/504	14/18870	0.00553478631861659	0.0417403428461492	0.0320681447937657	NUPR1/SFRP1/NR4A3	3
BP	GO:1902287	semaphorin-plexin signaling pathway involved in axon guidance	3/504	14/18870	0.00553478631861659	0.0417403428461492	0.0320681447937657	EDNRA/PLXNB1/EDN1	3
BP	GO:1901223	negative regulation of non-canonical NF-kappaB signal transduction	5/504	43/18870	0.0055572795161146	0.0418391804110182	0.0321440794202006	RASSF2/MKRN2/ZC3H12A/CCN3/NLRP3	5
BP	GO:0050671	positive regulation of lymphocyte proliferation	10/504	145/18870	0.00562546259617653	0.0422099104228263	0.0324289027562684	IL1B/RASAL3/CD24/CD74/PELI1/CORO1A/CCL5/IGFBP2/HLA-DPA1/IL6	10
BP	GO:2001235	positive regulation of apoptotic signaling pathway	10/504	145/18870	0.00562546259617653	0.0422099104228263	0.0324289027562684	FBXW7/NUPR1/LTB/SFRP1/TIMP3/THBS1/RPL26/S100A8/ATF3/G0S2	10
BP	GO:0006940	regulation of smooth muscle contraction	6/504	61/18870	0.00565227547617403	0.0422659958673653	0.0324719919125537	TBXA2R/PTGS2/ATP1A2/RGS2/CNN1/EDN1	6
BP	GO:1903018	regulation of glycoprotein metabolic process	6/504	61/18870	0.00565227547617403	0.0422659958673653	0.0324719919125537	CCR7/HBEGF/RAMP1/NECAB3/IL33/ITM2A	6
BP	GO:0032755	positive regulation of interleukin-6 production	8/504	101/18870	0.00566138647808326	0.0422659958673653	0.0324719919125537	IL1B/PTPN11/PLCG2/CD74/XBP1/IL33/POU2AF1/IL6	8
BP	GO:0015749	monosaccharide transmembrane transport	9/504	123/18870	0.00577153015577061	0.0430162372981097	0.0330483851376902	KLF15/SLC2A3/EDNRA/IL1B/PTPN11/PIK3R1/NR4A3/C3/EDN1	9
BP	GO:0002720	positive regulation of cytokine production involved in immune response	7/504	81/18870	0.00589898821161957	0.0438231862666626	0.033668345459054	IL1B/PLCG2/CD74/NLRP3/NR4A3/HLA-G/IL6	7
BP	GO:0030177	positive regulation of Wnt signaling pathway	10/504	146/18870	0.00589946415974817	0.0438231862666626	0.033668345459054	LGR6/FGF9/SFRP4/ILK/TNFAIP3/SFRP2/BAMBI/SFRP1/COL1A1/LEF1	10
BP	GO:0019080	viral gene expression	8/504	102/18870	0.00600382296685693	0.0445241912866578	0.0342069114829418	ST3GAL3/PRMT1/LARP7/USF1/CCL5/LEF1/CCL3/FUT8	8
BP	GO:0010632	regulation of epithelial cell migration	16/504	295/18870	0.00603195261778913	0.0446584930523026	0.0343100924386572	TBXA2R/FBXW7/VASH1/ARSB/PTGS2/HBEGF/PIK3CD/SEMA4A/ZC3H12A/PLCG2/ATOH8/THBS1/MMP9/SMOC2/KLF4/EDN1	16
BP	GO:0043030	regulation of macrophage activation	6/504	62/18870	0.0061201615972534	0.0451962111476361	0.0347232088762232	ZC3H12A/CD74/THBS1/IL33/CCL3/IL6	6
BP	GO:0006509	membrane protein ectodomain proteolysis	5/504	44/18870	0.00613500285939418	0.0451962111476361	0.0347232088762232	IL1B/TIMP4/ADAM19/TIMP3/ADAM8	5
BP	GO:0010828	positive regulation of glucose transmembrane transport	5/504	44/18870	0.00613500285939418	0.0451962111476361	0.0347232088762232	KLF15/PTPN11/PIK3R1/NR4A3/C3	5
BP	GO:0007202	activation of phospholipase C activity	4/504	28/18870	0.00619098362509445	0.0454583426969455	0.0349245985128453	ITK/EDNRA/PLCB2/SELE	4
BP	GO:0090314	positive regulation of protein targeting to membrane	4/504	28/18870	0.00619098362509445	0.0454583426969455	0.0349245985128453	FYN/STOM/CEMIP/TCAF1	4
BP	GO:0030856	regulation of epithelial cell differentiation	11/504	171/18870	0.00634158354062083	0.0464275835374329	0.0356692439444208	SRSF6/SFRP4/IL1B/BTG1/CD24/S1PR3/JAG1/ATOH8/FRZB/MMP9/SERPINE1	11
BP	GO:0032677	regulation of interleukin-8 production	8/504	103/18870	0.0063617748846414	0.0464275835374329	0.0356692439444208	IL1B/CD58/FCN1/CD74/CD2/KLF4/IL6/SERPINE1	8
BP	GO:1901655	cellular response to ketone	8/504	103/18870	0.0063617748846414	0.0464275835374329	0.0356692439444208	AHR/MAP4K1/MSTN/KLF9/AKR1C3/FOS/SFRP1/FBXO32	8
BP	GO:0071692	protein localization to extracellular region	19/504	377/18870	0.0063745500320913	0.0464275835374329	0.0356692439444208	CAMK2G/GNA11/IL1B/PTPN11/LLGL1/PDE8B/MYOM1/UCP2/SCG2/ANKRD1/KCNA5/NECAB3/CCN3/CCL5/SFRP1/ADAM8/MYH10/IL6/COMP	19
BP	GO:0016032	viral process	21/504	432/18870	0.00637506868407201	0.0464275835374329	0.0356692439444208	ST3GAL3/PRMT1/CXCL8/NECTIN3/TRIM22/MX1/FCN1/ZC3H12A/CD74/NFIA/LARP7/USF1/CCL5/CAV2/STOM/LEF1/ITGA5/CCL3/CCL2/FUT8/CXCR4	21
BP	GO:0008286	insulin receptor signaling pathway	9/504	125/18870	0.00640216860993426	0.0465488833515122	0.0357624357999762	PIP4K2C/PTPRE/MSTN/IL1B/SOCS3/PTPN11/PIK3R1/CAV2/MZB1	9
BP	GO:0032409	regulation of transporter activity	15/504	271/18870	0.00643396711698783	0.0467038948540957	0.0358815275699664	RYR2/EDNRA/PLN/PDE4B/FXYD1/ATP1A2/MMP9/PIM1/SLMAP/COX17/KCNAB1/CCL2/TCAF1/EDN1/FHL1	15
BP	GO:0032946	positive regulation of mononuclear cell proliferation	10/504	148/18870	0.0064786104400029	0.0469514906196633	0.0360717496984671	IL1B/RASAL3/CD24/CD74/PELI1/CORO1A/CCL5/IGFBP2/HLA-DPA1/IL6	10
BP	GO:0032623	interleukin-2 production	6/504	63/18870	0.00661561489668154	0.0476073137713024	0.0365756035327153	IL1B/TNFAIP3/CD83/PDE4B/PLCG2/SPTBN1	6
BP	GO:0032663	regulation of interleukin-2 production	6/504	63/18870	0.00661561489668154	0.0476073137713024	0.0365756035327153	IL1B/TNFAIP3/CD83/PDE4B/PLCG2/SPTBN1	6
BP	GO:0009410	response to xenobiotic stimulus	21/504	434/18870	0.00670582927891087	0.0476073137713024	0.0365756035327153	TBXA2R/AHR/CTPS1/IL1B/FOSB/PTGS2/PDE4B/MAP1B/SFRP2/CD69/ANKRD1/FOS/SFRP1/COL1A1/THBS1/IGFBP2/NNMT/SLC1A3/TXNIP/EDN1/CXCR4	21
BP	GO:0032637	interleukin-8 production	8/504	104/18870	0.00673567719513184	0.0476073137713024	0.0365756035327153	IL1B/CD58/FCN1/CD74/CD2/KLF4/IL6/SERPINE1	8
BP	GO:0032642	regulation of chemokine production	8/504	104/18870	0.00673567719513184	0.0476073137713024	0.0365756035327153	IL1B/EGR1/MCOLN2/CD74/IL33/KLF4/IL6/APOD	8
BP	GO:1905477	positive regulation of protein localization to membrane	8/504	104/18870	0.00673567719513184	0.0476073137713024	0.0365756035327153	PGRMC1/PIK3R1/FYN/STOM/GZMB/CEMIP/SPTBN1/TCAF1	8
BP	GO:0002347	response to tumor cell	5/504	45/18870	0.00675365415459831	0.0476073137713024	0.0365756035327153	AHR/NOTCH2/NKG7/TXNIP/KLF4	5
BP	GO:0033574	response to testosterone	5/504	45/18870	0.00675365415459831	0.0476073137713024	0.0365756035327153	TBXA2R/HOXA10/MSTN/THBS1/EDN1	5
BP	GO:0045214	sarcomere organization	5/504	45/18870	0.00675365415459831	0.0476073137713024	0.0365756035327153	CSRP1/ANKRD1/CSRP2/EDN1/FLNC	5
BP	GO:0090278	negative regulation of peptide hormone secretion	5/504	45/18870	0.00675365415459831	0.0476073137713024	0.0365756035327153	PTPN11/PDE8B/UCP2/CCN3/SFRP1	5
BP	GO:0002468	dendritic cell antigen processing and presentation	3/504	15/18870	0.00678273373228113	0.0476073137713024	0.0365756035327153	CCR7/CD74/THBS1	3
BP	GO:0014029	neural crest formation	3/504	15/18870	0.00678273373228113	0.0476073137713024	0.0365756035327153	EDNRA/SFRP1/EDN1	3
BP	GO:0033689	negative regulation of osteoblast proliferation	3/504	15/18870	0.00678273373228113	0.0476073137713024	0.0365756035327153	PLXNB1/SFRP1/GREM1	3
BP	GO:0050966	detection of mechanical stimulus involved in sensory perception of pain	3/504	15/18870	0.00678273373228113	0.0476073137713024	0.0365756035327153	TMEM120A/FYN/CXCR4	3
BP	GO:0060026	convergent extension	3/504	15/18870	0.00678273373228113	0.0476073137713024	0.0365756035327153	SFRP2/FRZB/SFRP1	3
BP	GO:0060099	regulation of phagocytosis, engulfment	3/504	15/18870	0.00678273373228113	0.0476073137713024	0.0365756035327153	PLCG2/C3/CD300A	3
BP	GO:0061307	cardiac neural crest cell differentiation involved in heart development	3/504	15/18870	0.00678273373228113	0.0476073137713024	0.0365756035327153	EDNRA/JAG1/EDN1	3
BP	GO:0061308	cardiac neural crest cell development involved in heart development	3/504	15/18870	0.00678273373228113	0.0476073137713024	0.0365756035327153	EDNRA/JAG1/EDN1	3
BP	GO:1905153	regulation of membrane invagination	3/504	15/18870	0.00678273373228113	0.0476073137713024	0.0365756035327153	PLCG2/C3/CD300A	3
BP	GO:2001279	regulation of unsaturated fatty acid biosynthetic process	3/504	15/18870	0.00678273373228113	0.0476073137713024	0.0365756035327153	IL1B/PTGS2/CD74	3
BP	GO:0030178	negative regulation of Wnt signaling pathway	11/504	173/18870	0.00690217635671742	0.0483694968897634	0.0371611712816977	FGF9/SFRP4/PTPRU/EGR1/MDK/SFRP2/FRZB/DACT3/SFRP1/IGFBP2/GREM1	11
BP	GO:0070977	bone maturation	4/504	29/18870	0.00703260145518803	0.0492061298049812	0.0378039370961359	ZBTB16/PLXNB1/XYLT1/GREM1	4
BP	GO:0051896	regulation of phosphatidylinositol 3-kinase/protein kinase B signal transduction	14/504	248/18870	0.00704734621910658	0.0492320095588684	0.0378238199154491	MSTN/PDGFA/CCR7/HCLS1/CX3CR1/PLXNB1/HBEGF/PIK3CD/AKR1C3/CCL5/THBS1/HLA-G/ADAM8/CCL3	14
BP	GO:0045667	regulation of osteoblast differentiation	10/504	150/18870	0.00710098746707432	0.0493336631853313	0.0379019180571975	ILK/RASSF2/TMEM119/ATF4/JAG1/SFRP2/BAMBI/SFRP1/IL6/GREM1	10
BP	GO:0032602	chemokine production	8/504	105/18870	0.00712596644500175	0.0493336631853313	0.0379019180571975	IL1B/EGR1/MCOLN2/CD74/IL33/KLF4/IL6/APOD	8
BP	GO:0042102	positive regulation of T cell proliferation	8/504	105/18870	0.00712596644500175	0.0493336631853313	0.0379019180571975	IL1B/RASAL3/CD24/CORO1A/CCL5/IGFBP2/HLA-DPA1/IL6	8
BP	GO:0070252	actin-mediated cell contraction	8/504	105/18870	0.00712596644500175	0.0493336631853313	0.0379019180571975	RYR2/PLN/PDE4B/ACTC1/MYL6/ATP1A2/KCNA5/LIMCH1	8
BP	GO:0019229	regulation of vasoconstriction	6/504	64/18870	0.00713952935161804	0.0493336631853313	0.0379019180571975	TBXA2R/ADRA1B/PTGS2/ATP1A2/KCNA5/EDN1	6
BP	GO:0048247	lymphocyte chemotaxis	6/504	64/18870	0.00713952935161804	0.0493336631853313	0.0379019180571975	PIK3CD/CCL3L3/CCL5/ADAM8/CCL3/CCL2	6
BP	GO:2000630	positive regulation of miRNA metabolic process	6/504	64/18870	0.00713952935161804	0.0493336631853313	0.0379019180571975	EGR1/ZC3H12A/FOXO3/ATOH8/FOS/KLF4	6
BP	GO:0042886	amide transport	18/504	354/18870	0.00715044792858964	0.0493336631853313	0.0379019180571975	CAMK2G/GNA11/IL1B/PTPN11/PASK/PDE8B/UCP2/CD74/ATP1A2/KCNA5/CCN3/CCL5/SFRP1/S100A8/SLC1A3/PLTP/IL6/EDN1	18
BP	GO:0002292	T cell differentiation involved in immune response	7/504	84/18870	0.007179621649454	0.0494583828309373	0.0379977372906107	SOCS3/JUNB/SEMA4A/ZC3H12A/NLRP3/LEF1/IL6	7
BP	GO:0070849	response to epidermal growth factor	5/504	46/18870	0.00741466301491768	0.0509201125693191	0.0391207506082673	DUSP3/PTPN11/FOS/COL1A1/ZFP36L2	5
BP	GO:0085029	extracellular matrix assembly	5/504	46/18870	0.00741466301491768	0.0509201125693191	0.0391207506082673	COL1A2/FBLN5/COL3A1/HAS1/MYH11	5
BP	GO:0001704	formation of primary germ layer	9/504	128/18870	0.00744583270742287	0.0510555021184365	0.0392247672829904	ITGA8/SFRP2/ATOH8/MMP9/DUSP5/LEF1/ITGA5/COL8A1/KLF4	9
BP	GO:0030316	osteoclast differentiation	8/504	106/18870	0.00753308042843632	0.0514953059348783	0.0395626584334894	FBXW7/NOTCH2/RASSF2/JUNB/PIK3R1/FOS/SFRP1/CCL3	8
BP	GO:0032760	positive regulation of tumor necrosis factor production	8/504	106/18870	0.00753308042843632	0.0514953059348783	0.0395626584334894	PTPN11/PLCG2/PIK3R1/CD2/THBS1/IL33/CCL3/IL6	8
BP	GO:0048041	focal adhesion assembly	7/504	85/18870	0.00764906387510718	0.0522080822225922	0.0401102680514607	THY1/DUSP3/SFRP1/LIMCH1/THBS1/GREM1/APOD	7
BP	GO:0010812	negative regulation of cell-substrate adhesion	6/504	65/18870	0.00769279386494733	0.0522664363659607	0.0401551001968448	PIK3R1/JAG1/COL1A1/THBS1/SERPINE1/APOD	6
BP	GO:0030888	regulation of B cell proliferation	6/504	65/18870	0.00769279386494733	0.0522664363659607	0.0401551001968448	AHR/CD74/PELI1/TNFRSF13B/CD300A/MZB1	6
BP	GO:0045453	bone resorption	6/504	65/18870	0.00769279386494733	0.0522664363659607	0.0401551001968448	TNFAIP3/TMEM119/PTH1R/RAC2/ADAM8/IL6	6
BP	GO:0043409	negative regulation of MAPK cascade	11/504	176/18870	0.00781489487798436	0.0529766498566669	0.0407007408768554	DUSP3/PRMT1/DUSP26/IL1B/PEBP1/TBC1D10C/TIMP3/DUSP5/RGS2/CD300A/ATF3	11
BP	GO:0002456	T cell mediated immunity	9/504	129/18870	0.00782109840827615	0.0529766498566669	0.0407007408768554	AHR/WAS/IL1B/JAG1/BTN3A2/NLRP3/HLA-G/CD8A/IL6	9
BP	GO:0009649	entrainment of circadian clock	4/504	30/18870	0.00794641720486374	0.053736953990868	0.041284865045474	NR2F6/GNA11/SIK1/BHLHE40	4
BP	GO:0048144	fibroblast proliferation	8/504	107/18870	0.00795745784921986	0.053736953990868	0.041284865045474	BTC/PDGFA/NUPR1/TP53INP1/CD74/SFRP1/COL3A1/CD300A	8
BP	GO:0045601	regulation of endothelial cell differentiation	5/504	47/18870	0.00811943379741193	0.0545826793892383	0.0419346164054632	IL1B/BTG1/S1PR3/JAG1/ATOH8	5
BP	GO:0050919	negative chemotaxis	5/504	47/18870	0.00811943379741193	0.0545826793892383	0.0419346164054632	LGR6/PDGFA/SEMA4A/NRG1/NTN1	5
BP	GO:0061383	trabecula morphogenesis	5/504	47/18870	0.00811943379741193	0.0545826793892383	0.0419346164054632	PLXNB1/SFRP1/COL1A1/NRG1/GREM1	5
BP	GO:0003214	cardiac left ventricle morphogenesis	3/504	16/18870	0.00818441213815588	0.054689542578352	0.042016716934303	RYR2/EDNRA/SFRP2	3
BP	GO:0010832	negative regulation of myotube differentiation	3/504	16/18870	0.00818441213815588	0.054689542578352	0.042016716934303	TMEM119/CCN3/XBP1	3
BP	GO:0045779	negative regulation of bone resorption	3/504	16/18870	0.00818441213815588	0.054689542578352	0.042016716934303	TNFAIP3/TMEM119/IL6	3
BP	GO:1902285	semaphorin-plexin signaling pathway involved in neuron projection guidance	3/504	16/18870	0.00818441213815588	0.054689542578352	0.042016716934303	EDNRA/PLXNB1/EDN1	3
BP	GO:0001935	endothelial cell proliferation	12/504	202/18870	0.00827203456510297	0.0551098027752824	0.0423395931717095	APLNR/VASH1/PIK3CD/MDK/ATOH8/SCG2/CAV2/THBS1/THBS4/EGR3/COL8A1/CCL2	12
BP	GO:0050728	negative regulation of inflammatory response	12/504	202/18870	0.00827203456510297	0.0551098027752824	0.0423395931717095	AHR/SOCS3/TNFAIP3/MKRN2/MDK/IL10RA/CCN3/NLRP3/FYN/HCK/IL33/KLF4	12
BP	GO:0001763	morphogenesis of a branching structure	12/504	203/18870	0.00858631587015666	0.0571182236317735	0.043882616693825	COL13A1/EDNRA/PDGFA/ILK/SOCS3/CTSZ/MDK/SFRP2/SFRP1/LEF1/EDN1/GREM1	12
BP	GO:0033077	T cell differentiation in thymus	7/504	87/18870	0.00865542262081091	0.0573212758112247	0.0440386170102415	CCR7/IL1B/CD74/CD3D/EGR3/ZFP36L2/ADAM8	7
BP	GO:0051851	modulation by host of symbiont process	7/504	87/18870	0.00865542262081091	0.0573212758112247	0.0440386170102415	CX3CR1/ZC3H12A/CCL5/CAV2/STOM/LEF1/CCL3	7
BP	GO:0071277	cellular response to calcium ion	7/504	87/18870	0.00865542262081091	0.0573212758112247	0.0440386170102415	CPNE8/FOSB/JUNB/PLCG2/AKR1C3/FOS/EDN1	7
BP	GO:0097191	extrinsic apoptotic signaling pathway	13/504	229/18870	0.00882336386913625	0.05788153895362	0.0444690542886119	IL1B/TNFAIP3/PIK3R1/SFRP2/SCG2/LTB/SFRP1/TIMP3/THBS1/IL33/ATF3/G0S2/SERPINE1	13
BP	GO:0046822	regulation of nucleocytoplasmic transport	8/504	109/18870	0.00885976032508757	0.05788153895362	0.0444690542886119	HCLS1/IL1B/PTPN11/MX2/PTGS2/ZC3H12A/PIK3R1/APOD	8
BP	GO:0002861	regulation of inflammatory response to antigenic stimulus	5/504	48/18870	0.00886934308882306	0.05788153895362	0.0444690542886119	CCR7/MKRN2/FYN/C3/HCK	5
BP	GO:0031670	cellular response to nutrient	5/504	48/18870	0.00886934308882306	0.05788153895362	0.0444690542886119	USF1/SFRP1/XBP1/COL1A1/PIM1	5
BP	GO:0001975	response to amphetamine	4/504	31/18870	0.00893482135967929	0.05788153895362	0.0444690542886119	EDNRA/NR4A2/RGS2/EDN1	4
BP	GO:0010996	response to auditory stimulus	4/504	31/18870	0.00893482135967929	0.05788153895362	0.0444690542886119	MDK/ATP1A2/XPA/SLC1A3	4
BP	GO:0033688	regulation of osteoblast proliferation	4/504	31/18870	0.00893482135967929	0.05788153895362	0.0444690542886119	TMEM119/PLXNB1/SFRP1/GREM1	4
BP	GO:0035335	peptidyl-tyrosine dephosphorylation	4/504	31/18870	0.00893482135967929	0.05788153895362	0.0444690542886119	DUSP3/PTPN11/ACP4/DUSP5	4
BP	GO:0035767	endothelial cell chemotaxis	4/504	31/18870	0.00893482135967929	0.05788153895362	0.0444690542886119	CCN3/THBS1/EGR3/SMOC2	4
BP	GO:0042744	hydrogen peroxide catabolic process	4/504	31/18870	0.00893482135967929	0.05788153895362	0.0444690542886119	HBB/HBA2/HBG2/HBG1	4
BP	GO:0060325	face morphogenesis	4/504	31/18870	0.00893482135967929	0.05788153895362	0.0444690542886119	PTPN11/COL1A1/LEF1/CRISPLD2	4
BP	GO:0060674	placenta blood vessel development	4/504	31/18870	0.00893482135967929	0.05788153895362	0.0444690542886119	NOTCH2/VASH1/SOCS3/JUNB	4
BP	GO:0150117	positive regulation of cell-substrate junction organization	4/504	31/18870	0.00893482135967929	0.05788153895362	0.0444690542886119	THY1/DUSP3/PIK3R1/SFRP1	4
BP	GO:2000191	regulation of fatty acid transport	4/504	31/18870	0.00893482135967929	0.05788153895362	0.0444690542886119	FABP3/IL1B/THBS1/EDN1	4
BP	GO:2000273	positive regulation of signaling receptor activity	4/504	31/18870	0.00893482135967929	0.05788153895362	0.0444690542886119	FBXW7/CCL2/EDN1/GREM1	4
BP	GO:0050672	negative regulation of lymphocyte proliferation	7/504	88/18870	0.00919354349556692	0.0594711514655178	0.0456903169980585	RASSF5/TSPAN32/PDE5A/PELI1/TNFRSF13B/HLA-G/CD300A	7
BP	GO:0090263	positive regulation of canonical Wnt signaling pathway	8/504	110/18870	0.0093385642695565	0.0603217115208889	0.0463437827137564	LGR6/FGF9/SFRP4/ILK/SFRP2/BAMBI/SFRP1/COL1A1	8
BP	GO:0062012	regulation of small molecule metabolic process	17/504	337/18870	0.00947647376346874	0.0611239414815921	0.0469601175299929	FABP3/MTLN/ACADL/UBR4/IL1B/PTGS2/EGR1/NUPR1/PTH1R/CD74/CES1/SIK1/PGAM1/AKR1C3/NR4A3/NNMT/IGFBP3	17
BP	GO:0001936	regulation of endothelial cell proliferation	11/504	181/18870	0.0095417363297873	0.0613672710272179	0.0471470620198953	APLNR/VASH1/PIK3CD/MDK/ATOH8/SCG2/CAV2/THBS1/THBS4/EGR3/CCL2	11
BP	GO:0071478	cellular response to radiation	11/504	181/18870	0.0095417363297873	0.0613672710272179	0.0471470620198953	NET1/EGR1/ATF4/TP53INP1/PIK3R1/SFRP2/SFRP1/XPA/MMP9/RPL26/CRYAB	11
BP	GO:0032869	cellular response to insulin stimulus	12/504	206/18870	0.0095853593564187	0.0615590009388446	0.0472943636985136	PIP4K2C/PTPRE/MSTN/IL1B/SOCS3/PTPN11/UCP2/PIK3R1/USF1/CAV2/XBP1/MZB1	12
BP	GO:0006911	phagocytosis, engulfment	5/504	49/18870	0.00966573732457384	0.0617194717129307	0.0474176497011593	PLCG2/THBS1/C3/CD300A/TIMD4	5
BP	GO:0010518	positive regulation of phospholipase activity	5/504	49/18870	0.00966573732457384	0.0617194717129307	0.0474176497011593	ITK/EDNRA/PLCB2/CCL5/SELE	5
BP	GO:0019884	antigen processing and presentation of exogenous antigen	5/504	49/18870	0.00966573732457384	0.0617194717129307	0.0474176497011593	HLA-DMA/CD74/HLA-DPA1/HLA-DQA1/HLA-DOB	5
BP	GO:0036230	granulocyte activation	5/504	49/18870	0.00966573732457384	0.0617194717129307	0.0474176497011593	CXCL8/CCL5/FCER1A/CD300A/CCL3	5
BP	GO:0032310	prostaglandin secretion	3/504	17/18870	0.00974376316835902	0.0617633692013258	0.0474513751312336	IL1B/PTGS2/EDN1	3
BP	GO:0033631	cell-cell adhesion mediated by integrin	3/504	17/18870	0.00974376316835902	0.0617633692013258	0.0474513751312336	PODXL/CCL5/ITGA5	3
BP	GO:0070206	protein trimerization	3/504	17/18870	0.00974376316835902	0.0617633692013258	0.0474513751312336	COL1A2/CD74/HLA-G	3
BP	GO:1904948	midbrain dopaminergic neuron differentiation	3/504	17/18870	0.00974376316835902	0.0617633692013258	0.0474513751312336	SFRP2/NR4A2/SFRP1	3
BP	GO:0032945	negative regulation of mononuclear cell proliferation	7/504	89/18870	0.00975575766608332	0.0617633692013258	0.0474513751312336	RASSF5/TSPAN32/PDE5A/PELI1/TNFRSF13B/HLA-G/CD300A	7
BP	GO:0048145	regulation of fibroblast proliferation	7/504	89/18870	0.00975575766608332	0.0617633692013258	0.0474513751312336	BTC/PDGFA/NUPR1/TP53INP1/CD74/SFRP1/CD300A	7
BP	GO:0060840	artery development	8/504	111/18870	0.00983638874457869	0.0621855101199819	0.0477756962838589	APLNR/EDNRA/MDK/EGR2/JAG1/COL3A1/COMP/EDN1	8
BP	GO:0034694	response to prostaglandin	4/504	32/18870	0.0100000823639221	0.0631308315807375	0.0485019650064686	CCR7/AKR1C3/SFRP1/EDN1	4
BP	GO:0043627	response to estrogen	6/504	69/18870	0.0102168855809568	0.0642265994842379	0.049343818268655	HOXA10/MSTN/ARSB/CD24/SFRP1/IGFBP2	6
BP	GO:0050918	positive chemotaxis	6/504	69/18870	0.0102168855809568	0.0642265994842379	0.049343818268655	CXCL8/SCG2/CORO1A/CCL5/S100A4/CCL3	6
BP	GO:2000401	regulation of lymphocyte migration	6/504	69/18870	0.0102168855809568	0.0642265994842379	0.049343818268655	CORO1A/CCL5/ADAM8/CCL3/CCL2/APOD	6
CC	GO:0062023	collagen-containing extracellular matrix	36/527	429/19886	1.20610562857408e-09	5.4033532160119e-07	4.35467611158854e-07	COL13A1/CSPG4/TGFB1I1/COL1A2/FBLN5/CTSZ/FCN1/MDK/NAV2/MXRA7/SFRP2/ADAMTS8/MFGE8/F13A1/ADAM19/LUM/CCN3/SFRP1/SERPINA3/TIMP3/COL1A1/THBS1/MMP9/THBS4/S100A8/MFAP5/SMOC2/S100A4/COL3A1/NTN1/COL8A1/SBSPON/COMP/SPON1/SERPINE1/GREM1	36
CC	GO:0043292	contractile fiber	23/527	245/19886	1.70521014487737e-07	3.81967072452532e-05	3.07835305101547e-05	RYR2/FHL5/CSRP1/ILK/SYNC/ACTA1/ARHGEF25/MYOM1/PDE4B/ACTC1/ANKRD1/KCNA5/TPM2/CSRP2/FBXO32/SVIL/PDLIM3/PGM5/SPTBN1/MYL9/MYH11/CRYAB/FLNC	23
CC	GO:0030017	sarcomere	21/527	216/19886	3.2702046743862e-07	3.99498564110185e-05	3.21964303312485e-05	RYR2/FHL5/CSRP1/ILK/SYNC/ACTA1/ARHGEF25/MYOM1/PDE4B/ACTC1/ANKRD1/KCNA5/TPM2/CSRP2/FBXO32/PDLIM3/PGM5/SPTBN1/MYL9/CRYAB/FLNC	21
CC	GO:0030016	myofibril	22/527	236/19886	3.56695146526951e-07	3.99498564110185e-05	3.21964303312485e-05	RYR2/FHL5/CSRP1/ILK/SYNC/ACTA1/ARHGEF25/MYOM1/PDE4B/ACTC1/ANKRD1/KCNA5/TPM2/CSRP2/FBXO32/SVIL/PDLIM3/PGM5/SPTBN1/MYL9/CRYAB/FLNC	22
CC	GO:0009897	external side of plasma membrane	29/527	387/19886	5.58434426578852e-07	5.00357246214651e-05	4.0324843856115e-05	ITGA10/THY1/IL2RB/ITGA8/MCAM/CCR7/CD83/CX3CR1/FCN1/CD74/PLAU/BTN3A2/CD79A/ALCAM/MFGE8/CD69/CSF3R/CD3D/CD2/CD19/ITGAL/THBS1/SELL/CD79B/HLA-G/ITGA5/CD8A/SELE/CXCR4	29
CC	GO:0032432	actin filament bundle	11/527	79/19886	7.23586800612246e-06	0.000513169287366512	0.000413573932252616	LIMA1/ILK/ACTA1/LIMCH1/LCP1/PDLIM3/MYH10/PGM5/LPP/MYL9/CRYAB	11
CC	GO:0031674	I band	15/527	146/19886	8.01827011510174e-06	0.000513169287366512	0.000413573932252616	RYR2/FHL5/CSRP1/SYNC/PDE4B/ACTC1/ANKRD1/KCNA5/CSRP2/FBXO32/PDLIM3/PGM5/MYL9/CRYAB/FLNC	15
CC	GO:0001725	stress fiber	10/527	70/19886	1.49407562655866e-05	0.000743717645220312	0.000599377707496633	LIMA1/ILK/ACTA1/LIMCH1/LCP1/PDLIM3/MYH10/PGM5/LPP/MYL9	10
CC	GO:0097517	contractile actin filament bundle	10/527	70/19886	1.49407562655866e-05	0.000743717645220312	0.000599377707496633	LIMA1/ILK/ACTA1/LIMCH1/LCP1/PDLIM3/MYH10/PGM5/LPP/MYL9	10
CC	GO:0005925	focal adhesion	27/527	421/19886	2.39119557878755e-05	0.00107125561929682	0.000863347456341191	THY1/PACSIN2/CSPG4/LIMA1/ITGA8/MCAM/CSRP1/ILK/TGFB1I1/RPL7/AIF1L/ACTC1/PLAU/ALCAM/STARD8/CAV2/CSRP2/LCP1/RAC2/ITGA5/SVIL/HCK/PGM5/LPP/CNN1/FLNC/FHL1	27
CC	GO:0042641	actomyosin	10/527	76/19886	3.11921945880086e-05	0.00127037301594799	0.00102382035824756	LIMA1/ILK/ACTA1/LIMCH1/LCP1/PDLIM3/MYH10/PGM5/LPP/MYL9	10
CC	GO:0030055	cell-substrate junction	27/527	431/19886	3.59652734475615e-05	0.00133766213704556	0.00107805007755317	THY1/PACSIN2/CSPG4/LIMA1/ITGA8/MCAM/CSRP1/ILK/TGFB1I1/RPL7/AIF1L/ACTC1/PLAU/ALCAM/STARD8/CAV2/CSRP2/LCP1/RAC2/ITGA5/SVIL/HCK/PGM5/LPP/CNN1/FLNC/FHL1	27
CC	GO:0042611	MHC protein complex	6/527	25/19886	3.88160887981972e-05	0.00133766213704556	0.00107805007755317	HLA-DMA/CD74/HLA-G/HLA-DPA1/HLA-DQA1/HLA-DOB	6
CC	GO:0030018	Z disc	13/527	132/19886	4.99157290889303e-05	0.00159730333084577	0.00128730038176715	RYR2/FHL5/CSRP1/SYNC/PDE4B/KCNA5/CSRP2/FBXO32/PDLIM3/PGM5/MYL9/CRYAB/FLNC	13
CC	GO:0042613	MHC class II protein complex	5/527	17/19886	6.09415572367914e-05	0.00182012117613884	0.00146687397419084	HLA-DMA/CD74/HLA-DPA1/HLA-DQA1/HLA-DOB	5
CC	GO:0005884	actin filament	12/527	118/19886	7.06731621299319e-05	0.00197884853963809	0.0015947956980636	WAS/ACTA1/AIF1L/ACTC1/CORO1A/TPM2/FYN/LCP1/RAC2/HCK/SMTN/PDLIM3	12
CC	GO:0045121	membrane raft	20/527	286/19886	8.37214047342492e-05	0.0021858313793444	0.00176160752611638	THY1/PACSIN2/ADRA1B/PTGS2/CD24/SGCA/PLCG2/CD79A/FXYD1/ATP1A2/KCNA5/PODXL/CAV2/FYN/CD19/STOM/CD8A/HCK/SELE/OLR1	20
CC	GO:0098857	membrane microdomain	20/527	287/19886	8.78235822058019e-05	0.0021858313793444	0.00176160752611638	THY1/PACSIN2/ADRA1B/PTGS2/CD24/SGCA/PLCG2/CD79A/FXYD1/ATP1A2/KCNA5/PODXL/CAV2/FYN/CD19/STOM/CD8A/HCK/SELE/OLR1	20
CC	GO:0031838	haptoglobin-hemoglobin complex	4/527	11/19886	0.000138756305065687	0.00327172761418041	0.00263675416274408	HBB/HBA2/HBG2/HBG1	4
CC	GO:0098644	complex of collagen trimers	5/527	21/19886	0.000183568133782398	0.0039692999112626	0.00319894236269518	COL1A2/LUM/COL1A1/COL3A1/COL8A1	5
CC	GO:0005583	fibrillar collagen trimer	4/527	12/19886	0.000203781022229999	0.0039692999112626	0.00319894236269518	COL1A2/LUM/COL1A1/COL3A1	4
CC	GO:0005833	hemoglobin complex	4/527	12/19886	0.000203781022229999	0.0039692999112626	0.00319894236269518	HBB/HBA2/HBG2/HBG1	4
CC	GO:0098643	banded collagen fibril	4/527	12/19886	0.000203781022229999	0.0039692999112626	0.00319894236269518	COL1A2/LUM/COL1A1/COL3A1	4
CC	GO:0005788	endoplasmic reticulum lumen	20/527	313/19886	0.000279628496367364	0.00502217253676761	0.00404747457732916	COL13A1/PDGFA/ARSB/COL1A2/PTGS2/RCN1/CTSZ/CES1/MFGE8/SCG2/COL1A1/THBS1/C3/IGFBP3/COL3A1/COL8A1/IL6/MZB1/EDN1/SPON1	20
CC	GO:0005901	caveola	9/527	81/19886	0.00028874524820134	0.00502217253676761	0.00404747457732916	PACSIN2/ADRA1B/PTGS2/FXYD1/ATP1A2/KCNA5/CAV2/HCK/SELE	9
CC	GO:0030667	secretory granule membrane	20/527	314/19886	0.000291465370437406	0.00502217253676761	0.00404747457732916	SLC2A3/RAB5C/RAB37/UBR4/PCDH7/MOXD1/ITPR3/CD58/PGRMC1/PLAU/MFGE8/TBC1D10C/CAV2/ITGAL/STOM/SELL/ADAM8/CD300A/CD63/OLR1	20
CC	GO:0005581	collagen trimer	9/527	86/19886	0.000452949798731603	0.0075156114752503	0.0060569895113037	COL13A1/COL1A2/FCN1/C1QTNF6/GLDN/LUM/COL1A1/COL3A1/COL8A1	9
CC	GO:0035579	specific granule membrane	9/527	91/19886	0.000687155290889159	0.0109944846542265	0.008860686645676	SLC2A3/RAB37/UBR4/PGRMC1/PLAU/ITGAL/STOM/ADAM8/OLR1	9
CC	GO:0044853	plasma membrane raft	10/527	112/19886	0.000792296272710016	0.0122396113853134	0.0098641604914532	PACSIN2/ADRA1B/PTGS2/FXYD1/ATP1A2/KCNA5/CAV2/CD8A/HCK/SELE	10
CC	GO:0031252	cell leading edge	23/527	423/19886	0.000979258820622059	0.0146110770207099	0.0117753745726116	THY1/PACSIN2/CSPG4/LIMA1/ITGA8/ILK/ACTA1/ARHGEF6/ATF4/AIF1L/PLCG2/ACTC1/CORO1A/LAMP5/PODXL/LCP1/MYO1D/RAC2/ITGA5/MYH10/SPTBN1/ACTG2/CXCR4	23
CC	GO:0022625	cytosolic large ribosomal subunit	7/527	60/19886	0.00101103434741519	0.0146110770207099	0.0117753745726116	RPL10/NHP2/RPL7/RPL26/RPL35A/RPL39/RPL21	7
CC	GO:0005790	smooth endoplasmic reticulum	5/527	30/19886	0.0010561119978936	0.0147855679705103	0.0119160005025495	RPL10/RYR2/PGRMC1/MYO1D/SLMAP	5
CC	GO:0008305	integrin complex	5/527	31/19886	0.0012320947626888	0.0167266198086236	0.0134803350431342	ITGA10/ITGA8/TSPAN32/ITGAL/ITGA5	5
CC	GO:0101002	ficolin-1-rich granule	13/527	185/19886	0.00135375162974097	0.0178376685330574	0.0143757526006548	SLC2A3/HBB/UBR4/ARSB/CD58/CTSZ/FCN1/TBC1D10C/PGAM1/MMP9/ADAM8/CD300A/CRISPLD2	13
CC	GO:0031256	leading edge membrane	12/527	179/19886	0.00301483563143903	0.0385898960824196	0.0311004096716869	THY1/PACSIN2/CSPG4/ITGA8/ATF4/AIF1L/PLCG2/LAMP5/LCP1/MYO1D/ITGA5/SPTBN1	12
CC	GO:0070821	tertiary granule membrane	7/527	73/19886	0.00317815637012677	0.0395503903837998	0.0318744922501018	SLC2A3/UBR4/PLAU/STOM/ADAM8/CD300A/OLR1	7
CC	GO:0032982	myosin filament	4/527	24/19886	0.003399545569812	0.0411620652777237	0.0331733749771128	MYOM1/MYH10/MYH11/ACTG2	4
CC	GO:0098636	protein complex involved in cell adhesion	6/527	57/19886	0.00389093099903374	0.0458720286201873	0.0369692335919272	ITGA10/ITGA8/TSPAN32/PLAU/ITGAL/ITGA5	6
CC	GO:0022626	cytosolic ribosome	9/527	118/19886	0.00419322408416658	0.0481102391541199	0.0387730545814453	RPL10/NHP2/RPL7/RPS21/RPL26/RPL35A/RPL39/RPL21/APOD	9
CC	GO:0042383	sarcolemma	10/527	141/19886	0.00439117100241025	0.0481102391541199	0.0387730545814453	RYR2/SYNC/DYSF/SGCA/FXYD1/ATP1A2/CAV2/SLMAP/PGM5/FLNC	10
CC	GO:0070820	tertiary granule	11/527	164/19886	0.00440294599401544	0.0481102391541199	0.0387730545814453	SLC2A3/HBB/UBR4/CD58/PLAU/TBC1D10C/STOM/MMP9/ADAM8/CD300A/OLR1	11
CC	GO:0016460	myosin II complex	4/527	26/19886	0.0045873464664143	0.0489316956417525	0.0394350836586493	MYL6/MYH10/MYL9/MYH11	4
CC	GO:0032589	neuron projection membrane	6/527	60/19886	0.00502318075984334	0.0518286713295371	0.0417698173543967	THY1/ITGA8/ATF4/LAMP5/MYO1D/SPTBN1	6
CC	GO:0072562	blood microparticle	10/527	144/19886	0.00509031593415097	0.0518286713295371	0.0417698173543967	HBB/ACTA1/HBA2/ACTC1/F13A1/SERPINA3/STOM/C3/HBG2/ACTG2	10
CC	GO:0101003	ficolin-1-rich granule membrane	6/527	61/19886	0.00544936760260404	0.0542514819103691	0.0437224114080278	SLC2A3/UBR4/CD58/TBC1D10C/ADAM8/CD300A	6
CC	GO:0030139	endocytic vesicle	18/527	348/19886	0.00559997570159428	0.05453889378944	0.0439540426921473	BTC/HBB/WAS/CAMK2G/HCLS1/HBA2/HBEGF/DYSF/CD74/CSF3R/CORO1A/CD3D/RAC2/HLA-G/ADAM8/HLA-DPA1/CEMIP/HLA-DQA1	18
CC	GO:0001772	immunological synapse	5/527	45/19886	0.00654261406500397	0.0619657839736124	0.0499395298471547	DUSP3/CD37/ALCAM/CORO1A/GZMB	5
CC	GO:0030673	axolemma	3/527	15/19886	0.0066391911400299	0.0619657839736124	0.0499395298471547	THY1/MYO1D/SPTBN1	3
MF	GO:0005178	integrin binding	20/509	154/18496	8.97496487725409e-09	6.48889960625471e-06	5.71563552709339e-06	ITGA10/THY1/ITGA8/IL1B/FBLN5/JAML/S1PR3/SFRP2/ADAMTS8/MFGE8/CCN3/ITGAL/NRG1/THBS1/LCP1/THBS4/ITGA5/ICAM3/COL3A1/COMP	20
MF	GO:0008201	heparin binding	20/509	174/18496	7.23490313155151e-08	2.61541748205587e-05	2.30374547083614e-05	LGR6/FGF9/FGFRL1/COL13A1/MSTN/CXCL8/NELL2/HBEGF/MDK/NAV2/ADAMTS8/PCOLCE2/CCN3/SFRP1/THBS1/THBS4/SELL/SMOC2/CRISPLD2/COMP	20
MF	GO:0005539	glycosaminoglycan binding	23/509	240/18496	2.24803305857509e-07	5.41775967116597e-05	4.77214035241379e-05	LGR6/FGF9/FGFRL1/COL13A1/MSTN/CXCL8/NELL2/HBEGF/MDK/NAV2/ADAMTS8/PCOLCE2/CCN3/NLRP3/SFRP1/THBS1/THBS4/SELL/SMOC2/CEMIP/CRISPLD2/SPOCK2/COMP	23
MF	GO:1901681	sulfur compound binding	23/509	275/18496	2.43231020205586e-06	0.000439640069021596	0.000387249387432577	LGR6/FGF9/FGFRL1/COL13A1/ACADL/RYR2/PRMT1/MSTN/CXCL8/NELL2/HBEGF/MDK/NAV2/ADAMTS8/PCOLCE2/CCN3/SFRP1/THBS1/THBS4/SELL/SMOC2/CRISPLD2/COMP	23
MF	GO:0008307	structural constituent of muscle	8/509	42/18496	1.61204609531211e-05	0.00233101865382131	0.00205323765823964	CSRP1/MYOM1/MYL6/TPM2/CSRP2/SMTN/MYL9/MYH11	8
MF	GO:0031720	haptoglobin binding	4/509	10/18496	0.00010431785798937	0.0125703018877191	0.0110723340497489	HBB/HBA2/HBG2/HBG1	4
MF	GO:0048407	platelet-derived growth factor binding	4/509	11/18496	0.000160365963889187	0.0165635131274117	0.014589685436535	PDGFA/COL1A2/COL1A1/COL3A1	4
MF	GO:0003779	actin binding	26/509	438/18496	0.000215142999902766	0.0194435486162125	0.0171265151238386	LIMA1/WAS/ENC1/VASH1/HCLS1/ANKRD35/MARCKSL1/AIF1L/MAP1B/CORO1A/TPM2/LIMCH1/LCP1/MYO1D/SVIL/S100A4/SHROOM3/SMTN/PDLIM3/MYH10/SPTBN1/CAP2/CNN1/MYH11/FLNC/CXCR4	26
MF	GO:0030296	protein tyrosine kinase activator activity	6/509	33/18496	0.000248180972965856	0.0199372048282571	0.0175613437010927	BTC/HBEGF/CD24/CCL5/NRG1/GREM1	6
MF	GO:0005344	oxygen carrier activity	4/509	14/18496	0.000455472724468557	0.0311968621987173	0.027479219087463	HBB/HBA2/HBG2/HBG1	4
MF	GO:0023023	MHC protein complex binding	6/509	37/18496	0.00047464105696527	0.0311968621987173	0.027479219087463	HLA-DMA/CD74/CD8A/HLA-DPA1/HLA-DQA1/HLA-DOB	6
MF	GO:0051015	actin filament binding	15/509	208/18496	0.000667273393831465	0.037145718704562	0.0327191669451263	LIMA1/HCLS1/MARCKSL1/AIF1L/CORO1A/TPM2/LCP1/MYO1D/SVIL/SHROOM3/MYH10/SPTBN1/CNN1/MYH11/FLNC	15
MF	GO:0005201	extracellular matrix structural constituent	13/509	166/18496	0.000699225191753615	0.037145718704562	0.0327191669451263	COL13A1/COL1A2/FBLN5/MFGE8/LUM/COL1A1/THBS1/MFAP5/COL3A1/COL8A1/SBSPON/COMP/SPON1	13
MF	GO:0023026	MHC class II protein complex binding	5/509	27/18496	0.000756629113604906	0.037145718704562	0.0327191669451263	HLA-DMA/CD74/HLA-DPA1/HLA-DQA1/HLA-DOB	5
MF	GO:0140375	immune receptor activity	12/509	147/18496	0.00077065806441	0.037145718704562	0.0327191669451263	IL2RB/CCR7/CX3CR1/IL10RA/CD74/CSF3R/CMKLR1/FCER1A/HLA-DPA1/HLA-DQA1/HLA-DOB/CXCR4	12
MF	GO:0005125	cytokine activity	16/509	237/18496	0.000912017508918184	0.0412117911842405	0.0363006969010198	MSTN/CXCL8/IL1B/CMTM7/SCG2/CCL3L3/LTB/CCL5/NRG1/CXCL2/IL33/CCL3/CCL2/IL6/EDN1/GREM1	16
MF	GO:0030297	transmembrane receptor protein tyrosine kinase activator activity	4/509	18/18496	0.00127580016778318	0.0542590306651317	0.0477931332203606	BTC/HBEGF/NRG1/GREM1	4
