# Supplementary material for: Multi-omics and machine learning-based exploration of key genes associated with abdominal aortic aneurysm
Source: Front Mol Biosci. 2026 May 29;13:1786983. doi: 10.3389/fmolb.2026.1786983 (PMC13259990; doi:10.3389/fmolb.2026.1786983)
Supplement: Supplementary file 4 [file Table9.xlsx]

## Sheet: Pleiotropy test
Supplementary Table S9: MR-Egger intercept tests for directional pleiotropy
Gene	id.exposure	id.outcome	outcome	exposure	egger_intercept	se	pval
PLAU	eqtl-a-ENSG00000122861	k6k8rK	AAA	PLAU	-0.0113668	0.0279657411243659	0.754226778811596
CD58	10938_13_CD58_sLFA_3	C9JjyK	AAA	CD58	0.0260580446762859	0.0275843326328166	0.518108873164393
PCYOX1	6431_68_PCYOX1_PCYOX	RMnUYZ	AAA	PCYOX1	0.0139897440168681	0.0122740216939087	0.271152129004665
THBS4	3340_53_THBS4_TSP4	sMyJS4	AAA	THBS4	-0.00930773	0.0202091712909362	0.676440967021309
