# Supplementary material for: Multi-omics and machine learning-based exploration of key genes associated with abdominal aortic aneurysm
Source: Front Mol Biosci. 2026 May 29;13:1786983. doi: 10.3389/fmolb.2026.1786983 (PMC13259990; doi:10.3389/fmolb.2026.1786983)
Supplement: Supplementary file 5 [file Table6.xlsx]

## Sheet: pQTL genes 
Supplementary Table S6: AAA-associated proteins identified by pQTL-based Mendelian randomization
outcome	exposure	method	nsnp	b	se	pval	lo_ci	up_ci	or	or_lci95	or_uci95
AAA	IGF2	Inverse variance weighted	8	0.418939701088986	0.11126121482159	0.000166302269760214	0.20086772003867	0.637011682139303	1.52034867665661	1.22246305376205	1.8908220510208
AAA	SMPDL3A	Inverse variance weighted	8	-0.216866	0.0598958315131903	0.00029379044573264	-0.334262	-0.0994699	0.805038068995305	0.715866528741819	0.905317215585902
AAA	HTATIP2	Inverse variance weighted	9	0.39539594282042	0.113652333177414	0.000503297250848796	0.172637369792688	0.618154515848151	1.4849720385534	1.18843506448077	1.85550058323873
AAA	C1orf226	Inverse variance weighted	8	0.530245121096601	0.153730302066682	0.000562269560048436	0.228933729045904	0.831556513147299	1.69934880381289	1.25725871651425	2.29689110052597
AAA	TMEM38B	Inverse variance weighted	3	-0.241642	0.0705028276210543	0.000609373033253353	-0.379827	-0.103456	0.785337320026276	0.683979393281539	0.901715332777849
AAA	MSH2	Inverse variance weighted	6	0.405270009633798	0.122028669365455	0.000896618364368711	0.166093817677506	0.644446201590091	1.49970738083416	1.18068386554553	1.90493178890799
AAA	OTC	Inverse variance weighted	10	0.372268662683397	0.113211605350863	0.00100810372895547	0.150373916195705	0.594163409171088	1.45102276460031	1.16226875259844	1.81151481417805
AAA	LRRN1	Inverse variance weighted	9	0.14594746083581	0.0448244802646395	0.00113003046621424	0.058091479517117	0.233803442154504	1.15713539152739	1.05981194236063	1.26339613737776
AAA	MAGEA3	Inverse variance weighted	7	0.236057636023012	0.0748487362270862	0.00161161765068578	0.089354113017923	0.382761159028101	1.26624728952166	1.09346779895845	1.46632776909223
AAA	TMPRSS11D	Inverse variance weighted	8	0.253085233544673	0.0812186949718519	0.00183262731202293	0.0938965913998432	0.412273875689503	1.28799305236965	1.09844615126509	1.51024799990595
AAA	KITLG	Inverse variance weighted	18	-0.359719	0.116246456703771	0.00197178192256778	-0.587562	-0.131876	0.69787250989511	0.555680439745597	0.876449853606996
AAA	NCAN	Inverse variance weighted	15	0.241114818771659	0.0784747243682289	0.00212262702510756	0.0873043590099303	0.394925278533388	1.27266715299878	1.09122875448406	1.48427327970093
AAA	TSSC4	Inverse variance weighted	3	0.564407616731232	0.18644215214305	0.00246787080377773	0.198980998530854	0.92983423493161	1.75841	1.22015878087017	2.53408907935046
AAA	TBPL1	Inverse variance weighted	7	0.366157006310916	0.122957570734425	0.00290217904403369	0.125160167671444	0.607153844950388	1.44218165650141	1.13332996135145	1.83520069289351
AAA	SERPINB4	Inverse variance weighted	6	0.389924453776031	0.131232590764619	0.00296593045609007	0.132708575877377	0.647140331674685	1.47686921777542	1.14191716762712	1.91007084248059
AAA	MBL2	Inverse variance weighted	21	0.123150431519352	0.0415753428972624	0.00305545944626385	0.0416627594407181	0.204638103597987	1.13105455440554	1.04254283173163	1.22708090843296
AAA	ALDH2	Inverse variance weighted	7	0.467091004528355	0.157879548968311	0.00309112550377002	0.157647088550466	0.776534920506245	1.59534658057414	1.17075294967199	2.17392637179575
AAA	UCHL1	Inverse variance weighted	6	0.428445863437014	0.146058033949159	0.00335277356891797	0.142172116896663	0.714719609977365	1.53487027096298	1.15277504352599	2.04361359305645
AAA	APOB	Inverse variance weighted	14	0.279963242214445	0.0955144186155885	0.00337753450171098	0.0927549817278915	0.467171502700998	1.32308117790939	1.09719287002979	1.59547500822763
AAA	NCAM2	Inverse variance weighted	7	0.278300072947117	0.0950343059732986	0.00340692829406525	0.0920328332394515	0.464567312654782	1.32088249885065	1.09640081988051	1.5913254934998
AAA	EIF3J	Inverse variance weighted	3	0.483982716034844	0.168273562064746	0.0040253781735478	0.154166534387941	0.813798897681747	1.62252360176851	1.16668516380076	2.25646380015631
AAA	RNASE2	Inverse variance weighted	3	0.405125425761578	0.141361791745925	0.00415856547973262	0.128056313939565	0.682194537583591	1.4994905630084	1.13661700827635	1.97821423767094
AAA	PGD	Inverse variance weighted	4	0.545668545190983	0.190585130507643	0.00419488556442273	0.172121689396003	0.919215400985962	1.72576174651187	1.18782236980618	2.50732237532254
AAA	CFL1	Inverse variance weighted	3	0.547876059614919	0.191782075823201	0.00427984419829715	0.171983191001445	0.923768928228394	1.7295755984774	1.18765786970671	2.51876556974038
AAA	AIF1	Inverse variance weighted	5	0.567579866255795	0.199496217695232	0.00444022496238585	0.17656727957314	0.95859245293845	1.76399278291075	1.19311469630679	2.60802297364469
AAA	PAM	Inverse variance weighted	19	0.0884481297741038	0.0312166370471323	0.00460607453706267	0.0272635211617245	0.149632738386483	1.09247758408171	1.02763857159548	1.1614076239548
AAA	NPS	Inverse variance weighted	4	0.368595423041578	0.130517404736602	0.00474122060380388	0.112781309757838	0.624409536325318	1.44570258738508	1.11938710714152	1.8671431516744
AAA	RALB	Inverse variance weighted	4	0.240481339657188	0.0851957218682778	0.0047622197906083	0.073497724795364	0.407464954519013	1.27186120024175	1.07626608794351	1.50300277115606
AAA	ACP6	Inverse variance weighted	25	-0.108823	0.0387786123814787	0.00501184888804358	-0.184829	-0.0328172	0.896888880508224	0.831246095723773	0.967715419197114
AAA	IGLL1	Inverse variance weighted	25	-0.132453	0.0473631240031747	0.00516517073339161	-0.225285	-0.0396215	0.875943875860052	0.798288688594651	0.961153132468263
AAA	OXSM	Inverse variance weighted	6	0.440945517682967	0.157888815925927	0.00522605032693551	0.131483438468151	0.750407596897784	1.5541760249247	1.1405190188239	2.11786307513009
AAA	SLC14A2	Inverse variance weighted	5	0.484148851208774	0.174431662823956	0.00551035191619331	0.142262792073821	0.826034910343728	1.62279318240209	1.15287957634648	2.28424352975028
AAA	TNFAIP6	Inverse variance weighted	19	0.128252920921641	0.0463168655945072	0.00562229714705394	0.0374718643564067	0.219033977486875	1.13684049708514	1.03818278673003	1.24487357364446
AAA	IL36A	Inverse variance weighted	4	-0.279626	0.102054854442123	0.00614466314451466	-0.479654	-0.0795987	0.756066279228971	0.618997682396099	0.923486847922231
AAA	ARHGAP1	Inverse variance weighted	4	0.502931982076348	0.184210277961218	0.00632947858851654	0.141879837272362	0.863984126880335	1.65356238547753	1.15243816010385	2.37259460622144
AAA	POFUT1	Inverse variance weighted	12	0.172186715631905	0.0632903857680055	0.0065167009392111	0.0481375595266137	0.296235871737195	1.18789961193517	1.04931498867014	1.34478731674661
AAA	SPA17	Inverse variance weighted	3	0.51553734073304	0.189969591509106	0.00665185689662214	0.143196941375191	0.887877740090888	1.67453805759927	1.15395704117545	2.42996715327639
AAA	NCR1	Inverse variance weighted	8	0.187250424868471	0.0695632932187009	0.00710676957633149	0.0509063701598176	0.323594479577125	1.20592924191138	1.05222436907136	1.38208672906942
AAA	IL6R	Inverse variance weighted	15	-0.133764	0.0497060398597062	0.00712178168289932	-0.231188	-0.0363399	0.874796756955227	0.793590625667917	0.964312507264437
AAA	GLRX3	Inverse variance weighted	3	0.571741051609667	0.212523264636846	0.00713981678316048	0.155195452921449	0.988286650297885	1.77134837722521	1.16788620556967	2.68662739446254
AAA	PLA2G7	Inverse variance weighted	29	0.188614976727098	0.0708645400317376	0.0077763987044444	0.0497204782648926	0.327509475189304	1.20757591813185	1.05097728432044	1.38750819813853
AAA	POR	Inverse variance weighted	5	-0.284225	0.107609080751583	0.00825944066903814	-0.495139	-0.0733115	0.752597079672273	0.609486134422095	0.929311320376939
AAA	LPO	Inverse variance weighted	21	0.12374295775215	0.0468700893549039	0.00828751242504414	0.0318775826165384	0.215608332887762	1.13172493248844	1.03239111495009	1.24061637519796
AAA	ST3GAL1	Inverse variance weighted	5	0.198857683335297	0.0758497898165352	0.00874846620495214	0.0501920952948879	0.347523271375706	1.22000832602837	1.0514730600048	1.41555725219603
AAA	ROBO1	Inverse variance weighted	12	0.188010765086481	0.0717183718380495	0.00875399903698144	0.047442756283904	0.328578773889058	1.20684650708669	1.04858617443395	1.38899265237174
AAA	IL6ST	Inverse variance weighted	20	-0.149719	0.0573806739530189	0.00907462665422517	-0.262185	-0.0372532	0.860949553166639	0.769368301731205	0.963432118830394
AAA	LZIC	Inverse variance weighted	3	0.653904665772986	0.252103840596847	0.00949241786887479	0.159781138203165	1.14802819334281	1.92303499731534	1.1732540623978	3.15197169941334
AAA	IGFALS	Inverse variance weighted	11	0.251871033164228	0.0972055311765928	0.00956645926350268	0.0613481920581062	0.44239387427035	1.28643011976415	1.06326907158688	1.55642865692176
AAA	NEU1	Inverse variance weighted	7	-0.488203	0.188539409159697	0.00961451441936776	-0.85774	-0.118665	0.613728439434676	0.424119522123233	0.888104833008556
AAA	CHGA	Inverse variance weighted	10	-0.192033	0.0743038388048072	0.00975396145259189	-0.337669	-0.0463977	0.825279470239708	0.713431592758683	0.954662242199736
AAA	PDGFRA	Inverse variance weighted	14	0.209807709726364	0.0817207793716592	0.0102472364674252	0.0496349821579122	0.369980437294816	1.23344085847152	1.0508874336951	1.4477062933349
AAA	KIRREL2	Inverse variance weighted	19	-0.086332	0.0336540754506267	0.0103093786330607	-0.152294	-0.02037	0.917289650182617	0.858735794776123	0.979836065354085
AAA	CR1	Inverse variance weighted	20	-0.154813	0.0603715371096817	0.0103371564337966	-0.273141	-0.0364851	0.85657510065202	0.76098510472241	0.964172489716028
AAA	PYGL	Inverse variance weighted	9	-0.274905	0.107303771940953	0.0104091628072211	-0.48522	-0.0645896	0.759644292361631	0.61556152151291	0.93745211607659
AAA	CFHR4	Inverse variance weighted	25	-0.0746799	0.0293663382967353	0.010989174173017	-0.132238	-0.0171218	0.928040543939532	0.87613255533135	0.983023911113379
AAA	CD58	Inverse variance weighted	3	0.222289690348338	0.0879006644906519	0.0114429153090131	0.05000438794666	0.394574992750015	1.24893312933709	1.05127570930764	1.48375345092204
AAA	GALK1	Inverse variance weighted	3	0.439682868527505	0.174160933563675	0.0115837281997093	0.0983274387427017	0.781038298312309	1.55221488425625	1.10332399699027	2.18373846075958
AAA	PCSK9	Inverse variance weighted	9	0.24364097500455	0.0969462745174991	0.011965688777394	0.0536262769502518	0.433655673058848	1.27588617322188	1.05509021693062	1.54288751890289
AAA	ANGPTL1	Inverse variance weighted	8	-0.197881	0.0787797267316318	0.0120106209375299	-0.35229	-0.0434732	0.820467115213399	0.703076402368786	0.957458229117893
AAA	NBR1	Inverse variance weighted	5	0.554653450529892	0.221119245520581	0.0121282496407257	0.121259729309553	0.98804717175023	1.7413374206373	1.12891808740801	2.68598408186888
AAA	CD72	Inverse variance weighted	4	0.488092409134307	0.196556168026936	0.0130200273409966	0.102842319801511	0.873342498467102	1.62920539647683	1.10831663571011	2.39490244789889
AAA	OLR1	Inverse variance weighted	6	0.376130572909522	0.152403450045558	0.0135873163384675	0.0774198108202286	0.674841334998815	1.45663731872714	1.08049558492981	1.96372137739594
AAA	TNFRSF13C	Inverse variance weighted	5	0.281488464306801	0.114750455452902	0.0141651129827325	0.0565775716191128	0.506399356994489	1.3251007102781	1.05820869857861	1.65930585785021
AAA	A1CF	Inverse variance weighted	4	-0.223333	0.091704142835588	0.0148767353182403	-0.403073	-0.043593	0.799848337293753	0.668263135475685	0.957343490474282
AAA	MAN2B2	Inverse variance weighted	13	0.110297058851707	0.0458713044252699	0.0161950820681744	0.0203893021781776	0.200204815525236	1.11660971999794	1.02059858394955	1.22165294602791
AAA	ISOC1	Inverse variance weighted	8	-0.18617	0.0789004673238452	0.018296626986369	-0.340815	-0.0315255	0.830132146314754	0.711190256904585	0.96896628385278
AAA	CFB	Inverse variance weighted	12	-0.126395	0.0538575044518785	0.01893290010948	-0.231956	-0.0208347	0.881266274249603	0.79298088165788	0.979380794787991
AAA	PCYOX1	Inverse variance weighted	18	0.13172623475103	0.0561548691975228	0.0189879771975927	0.0216626911238856	0.241789778378175	1.14079596622176	1.0218990307159	1.27352644187961
AAA	SHANK3	Inverse variance weighted	12	0.136483038291269	0.0585033672671693	0.0196529163000559	0.0218164384476171	0.251149638134921	1.14623543549929	1.02205615703557	1.28550243012578
AAA	PHGDH	Inverse variance weighted	13	-0.145217	0.0622513577434045	0.0196608436015516	-0.26723	-0.0232047	0.864834291801109	0.76549697025883	0.977062459205073
AAA	TIRAP	Inverse variance weighted	5	-0.219048	0.0939104103118553	0.0196735361732702	-0.403112	-0.0349832	0.803283496103368	0.668237262351733	0.965621660847175
AAA	SHH	Inverse variance weighted	4	-0.437628	0.188342516100745	0.020148391125166	-0.806779	-0.0684763	0.645566156962663	0.446293301679717	0.933815635249275
AAA	CYB5R2	Inverse variance weighted	7	0.186169673471341	0.0801665542354078	0.020217536248701	0.0290432271699416	0.34329611977274	1.2046266362216	1.02946909454882	1.40958610644892
AAA	ASL	Inverse variance weighted	7	-0.240594	0.103856437214185	0.0205256753539153	-0.444152	-0.0370349	0.786161098045766	0.641367819572391	0.963642473506991
AAA	POMC	Inverse variance weighted	16	-0.173446	0.0758545545110849	0.0222213667399801	-0.322121	-0.0247713	0.840762394017925	0.724610424772081	0.975533029927213
AAA	TXNDC15	Inverse variance weighted	24	0.0914851479518709	0.0401780591245089	0.0227866606207339	0.0127361520678334	0.170234143835908	1.09580050168989	1.01281760227267	1.18558241563869
AAA	MYL6B	Inverse variance weighted	3	0.430079314428398	0.189564196491201	0.0232817537882403	0.0585334893056436	0.801625139551152	1.53737945508546	1.06028049315754	2.22916068358498
AAA	TBC1D5	Inverse variance weighted	5	0.469856236159943	0.207199371662308	0.0233503765586086	0.06374546770182	0.875967004618067	1.59976418844166	1.06582107834455	2.40119613940781
AAA	PTPRJ	Inverse variance weighted	10	-0.25712	0.114019421416454	0.024129709205127	-0.480598	-0.0336423	0.773275128478011	0.61841319989575	0.966917304519836
AAA	FAM3B	Inverse variance weighted	10	-0.213406	0.0950278617403712	0.0247220190354652	-0.39966	-0.0271513	0.807828201650246	0.670547675895044	0.973214026147211
AAA	SLC5A5	Inverse variance weighted	3	-0.591846	0.264071277969338	0.0250106967889643	-1.10943	-0.0742667	0.553304695096929	0.329748133315874	0.928424014224943
AAA	CACYBP	Inverse variance weighted	5	0.293565595597764	0.131137260076507	0.0251810975103522	0.0365365658478117	0.550594625347717	1.34120115341617	1.0372122298689	1.73428396052777
AAA	NDRG3	Inverse variance weighted	4	0.540428825172132	0.241457132228544	0.0252081582514858	0.0671728460041858	1.01368480434008	1.7167428869246	1.06948031759921	2.75573668005612
AAA	PMVK	Inverse variance weighted	8	0.380117679782795	0.169947885068862	0.0253077838619283	0.047019825047825	0.713215534517766	1.46245668089274	1.04814278835459	2.04054
AAA	FGF19	Inverse variance weighted	7	-0.171945	0.0769126522995974	0.0253785461490163	-0.322694	-0.0211965	0.842025258703368	0.724195377021548	0.979026598057636
AAA	CALCB	Inverse variance weighted	4	-0.217804	0.0983988966223158	0.0268643064015596	-0.410666	-0.0249425	0.804282770385193	0.663208270556024	0.9753659648969
AAA	TFRC	Inverse variance weighted	9	0.276210750589014	0.124972278611663	0.0270929389816015	0.0312650845101541	0.521156416667874	1.31812563050957	1.03175897096039	1.68397389962986
AAA	S100A4	Inverse variance weighted	5	0.337592820614882	0.152794035056721	0.0271424288769208	0.0381165119037088	0.637069129326055	1.4015696969155	1.03885226448256	1.89093067654837
AAA	VIT	Inverse variance weighted	8	-0.149979	0.0679117752944245	0.0272140964936226	-0.283086	-0.0168715	0.860726385015266	0.753455219951818	0.983269994345283
AAA	RNF24	Inverse variance weighted	10	0.139906263372763	0.0637750477425027	0.0282536664156009	0.0149071697974575	0.264905356948068	1.15016598112424	1.01501883583803	1.30330762093027
AAA	ITIH3	Inverse variance weighted	16	-0.125408	0.0571729070472227	0.0282721614706127	-0.237467	-0.0133492	0.882136788045632	0.78862288015156	0.986739457361311
AAA	PSME1	Inverse variance weighted	3	-0.431669	0.196985561758449	0.0284248904172521	-0.81776	-0.0455769	0.649424543488714	0.441419182859964	0.95544610216752
AAA	CDH1	Inverse variance weighted	3	-0.26454	0.121717796734357	0.0297508930112111	-0.503107	-0.0259735	0.767558655821346	0.60464893656274	0.974360913417632
AAA	FABP2	Inverse variance weighted	12	-0.0980168	0.0452776364115051	0.0304033662909944	-0.186761	-0.00927265	0.906633659772625	0.829642012849701	0.990770212093413
AAA	APCS	Inverse variance weighted	9	0.213100529859073	0.0985561872333047	0.0306009328757161	0.019930402881796	0.40627065683635	1.23750905160108	1.02013033942425	1.50120880990455
AAA	BOC	Inverse variance weighted	9	-0.157826	0.0735673796817387	0.0319270835166586	-0.302018	-0.0136337	0.853998584118737	0.739324899383352	0.986458838712324
AAA	CLIC1	Inverse variance weighted	3	0.527535686143335	0.246132232822433	0.0320888631057602	0.0451165098113667	1.0099548624753	1.69475076062837	1.04614973951731	2.74547708818019
AAA	L1CAM	Inverse variance weighted	14	-0.162167	0.0758077556024837	0.0324203483478656	-0.31075	-0.0135839	0.850299080300074	0.732896833043574	0.986507914022007
AAA	HOMER1	Inverse variance weighted	14	-0.111371	0.0521112738171075	0.0325833208334781	-0.213509	-0.0092331	0.894606615135482	0.807744656026805	0.990809397342032
AAA	SCG3	Inverse variance weighted	8	-0.151073	0.0708125942175553	0.0328902937413006	-0.289866	-0.0122803	0.85978493235984	0.748364077852962	0.987794780361248
AAA	DIXDC1	Inverse variance weighted	4	0.452685158505218	0.212456229435616	0.0331120529340858	0.0362709488114104	0.869099368199025	1.57252901118293	1.03693676521595	2.38476209346956
AAA	WNT5A	Inverse variance weighted	19	0.235942255205284	0.111585174840357	0.0344760998622425	0.0172353125181839	0.454649197892384	1.26610119730223	1.01738469751528	1.57562055506153
AAA	NCF1	Inverse variance weighted	7	-0.156992	0.0742922330526015	0.0345864297019098	-0.302605	-0.0113792	0.854710951123215	0.738891112814853	0.98868533847558
AAA	FKBP6	Inverse variance weighted	13	0.121241715693014	0.0574299275401983	0.0347616291030881	0.0086790577142256	0.233804373671803	1.12889775169363	1.0087168299323	1.26339731425367
AAA	RIPK2	Inverse variance weighted	3	0.484848625797391	0.231157503128278	0.035950958084759	0.0317799196659657	0.937917331928817	1.62392916925472	1.03229	2.55465537488196
AAA	NXPH3	Inverse variance weighted	5	0.419026817019252	0.20000279057309	0.0361616726933554	0.0270213474959957	0.811032286542507	1.52048112901518	1.02738973472764	2.25022966995495
AAA	DRGX	Inverse variance weighted	9	0.132263080413261	0.0631677117497642	0.0362742372279819	0.00845436538372281	0.256071795442798	1.1414085620077	1.00849020445842	1.2918454732281
AAA	THBS4	Inverse variance weighted	5	-0.178739	0.0859952098436623	0.0376655378609752	-0.34729	-0.0101884	0.836324167414127	0.706600672521933	0.989863355924305
AAA	MMP8	Inverse variance weighted	11	0.206119884907654	0.0996971190121472	0.038690754773218	0.0107135316438457	0.401526238171463	1.22890052179012	1.01077112702353	1.49410331585467
AAA	IMPA1	Inverse variance weighted	5	0.216898488107627	0.105226383187385	0.039278646713512	0.0106547770603526	0.423142199154901	1.24221799583773	1.01071174133156	1.52675138328772
AAA	THOC1	Inverse variance weighted	3	0.532167211209213	0.259463207763143	0.0402638796211234	0.0236193239934523	1.04071509842497	1.70261824642167	1.02390046935056	2.83124090653724
AAA	FOLR2	Inverse variance weighted	14	-0.204375	0.0998169761403846	0.040609390969903	-0.400016	-0.00873361	0.815156729626221	0.670309219666652	0.991304422435612
AAA	GRAP	Inverse variance weighted	7	0.279998018511963	0.137049071406505	0.0410475514783306	0.0113818385552141	0.548614198468712	1.32312719057414	1.01144685812627	1.7308527367219
AAA	FTMT	Inverse variance weighted	11	-0.0860432	0.0422325615677769	0.0416132997231466	-0.168819	-0.0032674	0.917554575295628	0.844661740487833	0.996737934595806
AAA	NPL	Inverse variance weighted	6	0.183351541582897	0.0900934692124249	0.0418382188583261	0.00676834192654435	0.35993474123925	1.20123661848652	1.00679129891712	1.43324
AAA	LAMTOR3	Inverse variance weighted	3	0.20442173044738	0.100776600788961	0.0425128899327438	0.0068995929010166	0.401943867993744	1.22681542979301	1.00692344992848	1.49472742827185
AAA	KERA	Inverse variance weighted	6	-0.207308	0.102311163075918	0.0427396384327834	-0.407837	-0.00677765	0.812769661743824	0.665087007796109	0.993245267623216
AAA	ZNF334	Inverse variance weighted	3	0.292376962716564	0.14510869686232	0.0439169701226847	0.00796391686641668	0.576790008566711	1.3396079047064	1.00799571320409	1.78031445456012
AAA	MAPKAPK5	Inverse variance weighted	21	0.074383774215673	0.0369292364618941	0.0439859646563986	0.0020024707503606	0.146765077680985	1.07722013549105	1.00200447703386	1.15808187179202
AAA	APOC1	Inverse variance weighted	7	-0.497018	0.248143895747501	0.0451835680040911	-0.98338	-0.0106557	0.608342211988487	0.37404478514647	0.989400899526318
AAA	IL2RB	Inverse variance weighted	12	0.153706663247703	0.0768363813544476	0.045452642822716	0.00310735579298582	0.304305970702421	1.16614876231142	1.00311218862748	1.35568379216004
AAA	HOMER2	Inverse variance weighted	12	-0.10997	0.0551275860206005	0.0460611301415581	-0.21802	-0.00192024	0.895860732109285	0.804109054076866	0.99808160008439
AAA	AMIGO2	Inverse variance weighted	13	-0.243382	0.12201923265403	0.0460844171147302	-0.48254	-0.00422422	0.783972044901756	0.617213915678122	0.995784689190257
AAA	CLSTN2	Inverse variance weighted	13	-0.155432	0.0779364883425224	0.0461141556522725	-0.308188	-0.00267688	0.856044947891255	0.734777231464935	0.997326701793851
AAA	B3GNT8	Inverse variance weighted	15	-0.176607	0.0890066334510242	0.0472334820985006	-0.35106	-0.00215401	0.838109083961637	0.703941504310918	0.997848304606805
AAA	C9	Inverse variance weighted	11	-0.273533	0.138149201421063	0.0477054145007259	-0.544306	-0.00276067	0.760687156946498	0.580244602955415	0.997243141592492
AAA	TGM2	Inverse variance weighted	5	0.480050858540406	0.242683596261547	0.0479181531120426	0.00439100986777369	0.955710707213038	1.61615659546827	1.00440066447759	2.60051813330304
AAA	JMJD6	Inverse variance weighted	3	0.489732559748337	0.24812700437721	0.048413897551604	0.00340363116900461	0.976061488327668	1.63187973126464	1.00340943009884	2.65398288817161
AAA	RAB13	Inverse variance weighted	5	0.49354481884282	0.251281049377499	0.0495167845061771	0.00103396206292106	0.986055675622719	1.6381127530093	1.00103449678597	2.68064027781997
