# Supplementary material for: Multi-omics and machine learning-based exploration of key genes associated with abdominal aortic aneurysm
Source: Front Mol Biosci. 2026 May 29;13:1786983. doi: 10.3389/fmolb.2026.1786983 (PMC13259990; doi:10.3389/fmolb.2026.1786983)
Supplement: Supplementary file 6 [file Table4.xlsx]

## Sheet: KEGG
Supplementary Table S4: KEGG pathway enrichment analysis of differentially expressed genes
category	subcategory	ID	Description	GeneRatio	BgRatio	pvalue	p.adjust	qvalue	geneID	Count
NA	NA	hsa04820	Cytoskeleton in muscle cells	27/302	232/8866	1.93452652883393e-08	5.64881746419506e-06	3.80796274623099e-06	ITGA10/SUN2/ITGA8/CSRP1/ACTA1/COL1A2/MYOM1/SGCA/ACTC1/ANKRD1/ATP1A2/TPM2/COL1A1/CSRP2/THBS1/THBS4/ITGA5/PDLIM3/MYH10/COL3A1/SPTBN1/MYL9/COMP/MYH11/FLNC/FHL1/ACTG2	27
Human Diseases	Immune disease	hsa05323	Rheumatoid arthritis	16/302	95/8866	1.07007643870753e-07	1.562311600513e-05	1.05318049493847e-05	CXCL8/HLA-DMA/IL1B/ATP6V1C1/CCL3L3/LTB/FOS/CCL5/ITGAL/CXCL2/HLA-DPA1/CCL3/CCL2/HLA-DQA1/IL6/HLA-DOB	16
Human Diseases	Endocrine and metabolic disease	hsa04933	AGE-RAGE signaling pathway in diabetic complications	16/302	101/8866	2.57704413994511e-07	2.48361573438569e-05	1.67424708842871e-05	CXCL8/IL1B/COL1A2/EGR1/PIK3CD/PLCG2/PIK3R1/PLCB2/COL1A1/PIM1/COL3A1/CCL2/SELE/IL6/EDN1/SERPINE1	16
Human Diseases	Infectious disease: parasitic	hsa05142	Chagas disease	16/302	103/8866	3.40221333477492e-07	2.48361573438569e-05	1.67424708842871e-05	CXCL8/GNA11/IL1B/PIK3CD/PIK3R1/PLCB2/CCL3L3/CD3D/FOS/CCL5/CD247/C3/CCL3/CCL2/IL6/SERPINE1	16
Environmental Information Processing	Signal transduction	hsa04668	TNF signaling pathway	17/302	119/8866	5.01414098298153e-07	2.92825833406121e-05	1.97398813435273e-05	IL1B/SOCS3/TNFAIP3/PTGS2/ATF4/PIK3CD/JUNB/PIK3R1/JAG1/FOS/CCL5/MMP9/CXCL2/CCL2/SELE/IL6/EDN1	17
Human Diseases	Infectious disease: parasitic	hsa05144	Malaria	11/302	50/8866	6.8117955241507e-07	3.31507382175334e-05	2.23474695265997e-05	HBB/CXCL8/IL1B/HBA2/ITGAL/THBS1/THBS4/CCL2/SELE/IL6/COMP	11
Organismal Systems	Immune system	hsa04640	Hematopoietic cell lineage	15/302	100/8866	1.26316346552998e-06	5.26919617049647e-05	3.55205365494896e-05	HLA-DMA/IL1B/CD24/CD37/CSF3R/CD7/CD3D/CD2/CD19/ITGA5/CD8A/HLA-DPA1/HLA-DQA1/IL6/HLA-DOB	15
Environmental Information Processing	Signaling molecules and interaction	hsa04514	Cell adhesion molecules	18/302	160/8866	7.86293530629885e-06	0.000286997138679908	0.000193469592404985	ITGA8/NECTIN3/HLA-DMA/CLDN23/CD58/JAML/ALCAM/NLGN4X/CD2/ITGAL/SELL/HLA-G/CD8A/HLA-DPA1/ICAM3/SELE/HLA-DQA1/HLA-DOB	18
Organismal Systems	Immune system	hsa04062	Chemokine signaling pathway	19/302	193/8866	3.01201235794724e-05	0.000977230676133993	0.000658767615129981	ITK/WAS/GNB4/CXCL8/CCR7/CX3CR1/PIK3CD/PLCG2/FOXO3/PIK3R1/PLCB2/CCL3L3/CCL5/RAC2/CXCL2/HCK/CCL3/CCL2/CXCR4	19
Organismal Systems	Circulatory system	hsa04270	Vascular smooth muscle contraction	15/302	134/8866	4.79482277435996e-05	0.00140008825011311	0.000943823009268749	EDNRA/PPP1R12C/ADRA1B/PPP1R14A/GNA11/ITPR3/RAMP1/MYL6/PLCB2/MYH10/KCNMB1/MYL9/EDN1/MYH11/ACTG2	15
Human Diseases	Infectious disease: viral	hsa05171	Coronavirus disease - COVID-19	21/302	238/8866	5.93539170397409e-05	0.00157445029553686	0.00106136339317012	RPL10/CXCL8/IL1B/MX2/HBEGF/RPL7/MX1/PIK3CD/RPS21/PLCG2/PIK3R1/F13A1/FOS/NLRP3/RPL26/C3/RPL35A/CCL2/RPL39/IL6/RPL21	21
Human Diseases	Cancer: overview	hsa05205	Proteoglycans in cancer	19/302	204/8866	6.47034368028845e-05	0.00157445029553686	0.00106136339317012	PPP1R12C/CAMK2G/HCLS1/PTPN11/COL1A2/HBEGF/ITPR3/PIK3CD/PLCG2/PLAU/PIK3R1/LUM/TIMP3/CAV2/COL1A1/THBS1/MMP9/ITGA5/CD63	19
Human Diseases	Infectious disease: viral	hsa05164	Influenza A	17/302	173/8866	8.09056488337126e-05	0.00181726534303416	0.00122504909570075	CXCL8/HLA-DMA/IL1B/SOCS3/MX2/MX1/PIK3CD/PIK3R1/SLC25A4/NLRP3/CCL5/HLA-DPA1/IL33/CCL2/HLA-DQA1/IL6/HLA-DOB	17
Human Diseases	Immune disease	hsa05332	Graft-versus-host disease	8/302	45/8866	0.000118582075990242	0.00245614589908675	0.00165572921099215	HLA-DMA/IL1B/GZMB/HLA-G/HLA-DPA1/HLA-DQA1/IL6/HLA-DOB	8
Human Diseases	Cardiovascular disease	hsa05417	Lipid and atherosclerosis	19/302	216/8866	0.000139088862204958	0.00245614589908675	0.00165572921099215	CAMK2G/CXCL8/IL1B/ATF4/PIK3CD/PIK3R1/PLCB2/CCL3L3/FOS/NLRP3/CCL5/XBP1/MMP9/CXCL2/CCL3/CCL2/SELE/IL6/OLR1	19
Environmental Information Processing	Signaling molecules and interaction	hsa04061	Viral protein interaction with cytokine and cytokine receptor	12/302	100/8866	0.000140610918768225	0.00245614589908675	0.00165572921099215	IL2RB/CXCL8/CCR7/CX3CR1/IL10RA/CCL3L3/CCL5/CXCL2/CCL3/CCL2/IL6/CXCR4	12
Organismal Systems	Immune system	hsa04670	Leukocyte transendothelial migration	13/302	116/8866	0.000151024956184711	0.00245614589908675	0.00165572921099215	THY1/ITK/RASSF5/PTPN11/CLDN23/PIK3CD/PLCG2/PIK3R1/ITGAL/MMP9/RAC2/MYL9/CXCR4	13
Human Diseases	Infectious disease: viral	hsa05168	Herpes simplex virus 1 infection	17/302	182/8866	0.000151406254053293	0.00245614589908675	0.00165572921099215	SRSF6/HLA-DMA/IL1B/SOCS3/PTPN11/PIK3CD/CD74/PIK3R1/CCL5/HLA-G/C3/ITGA5/HLA-DPA1/CCL2/HLA-DQA1/IL6/HLA-DOB	17
Human Diseases	Infectious disease: parasitic	hsa05146	Amoebiasis	12/302	103/8866	0.000186872525103363	0.00287193564895694	0.0019360200661678	RAB5C/CXCL8/GNA11/IL1B/COL1A2/PIK3CD/PIK3R1/PLCB2/COL1A1/CXCL2/COL3A1/IL6	12
Human Diseases	Cardiovascular disease	hsa05415	Diabetic cardiomyopathy	18/302	205/8866	0.000212815033432315	0.0031070994881118	0.00209454796062331	NDUFB4/NDUFS3/UQCRB/RYR2/PLN/CAMK2G/COL1A2/COX7A1/PIK3CD/COX5B/PIK3R1/GFPT2/PLCB2/SLC25A4/COL1A1/MMP9/RAC2/COL3A1	18
Human Diseases	Infectious disease: viral	hsa05163	Human cytomegalovirus infection	19/302	226/8866	0.000250573313131605	0.00348416225878232	0.00234873230855189	GNB4/CXCL8/GNA11/IL1B/PTGS2/ITPR3/ATF4/PIK3CD/IL10RA/PIK3R1/PLCB2/CCL3L3/CCL5/RAC2/HLA-G/CCL3/CCL2/IL6/CXCR4	19
Organismal Systems	Immune system	hsa04658	Th1 and Th2 cell differentiation	11/302	93/8866	0.000301930726499393	0.00400744418808285	0.00270148544762615	IL2RB/NOTCH2/HLA-DMA/JAG1/CD3D/FOS/CD247/HLA-DPA1/RUNX3/HLA-DQA1/HLA-DOB	11
Organismal Systems	Immune system	hsa04657	IL-17 signaling pathway	11/302	95/8866	0.000364073413545755	0.0046221494241461	0.00311586857359525	CXCL8/IL1B/TNFAIP3/FOSB/PTGS2/FOS/MMP9/CXCL2/S100A8/CCL2/IL6	11
Cellular Processes	Cellular community - eukaryotes	hsa04510	Focal adhesion	17/302	203/8866	0.000551652749656886	0.00669492215721204	0.00451315949314583	ITGA10/ITGA8/PPP1R12C/PDGFA/ILK/COL1A2/PIK3CD/PIK3R1/CAV2/COL1A1/FYN/THBS1/THBS4/RAC2/ITGA5/MYL9/COMP	17
Human Diseases	Cardiovascular disease	hsa05416	Viral myocarditis	9/302	70/8866	0.000573195390172264	0.00669492215721204	0.00451315949314583	HLA-DMA/SGCA/FYN/ITGAL/RAC2/HLA-G/HLA-DPA1/HLA-DQA1/HLA-DOB	9
Human Diseases	Endocrine and metabolic disease	hsa04940	Type I diabetes mellitus	7/302	44/8866	0.000643269778373875	0.00722441443404506	0.00487009913181841	HLA-DMA/IL1B/GZMB/HLA-G/HLA-DPA1/HLA-DQA1/HLA-DOB	7
Organismal Systems	Immune system	hsa04625	C-type lectin receptor signaling pathway	11/302	105/8866	0.000859406061765091	0.00918888772579333	0.00619438357867106	IL1B/PTPN11/PTGS2/ITPR3/PIK3CD/EGR2/PLCG2/PIK3R1/NLRP3/EGR3/IL6	11
Organismal Systems	Endocrine system	hsa04935	Growth hormone synthesis, secretion and action	12/302	122/8866	0.000891972598087679	0.00918888772579333	0.00619438357867106	MRAP2/GNA11/SOCS3/ITPR3/ATF4/PIK3CD/JUNB/PLCG2/PIK3R1/PLCB2/FOS/IGFBP3	12
Human Diseases	Endocrine and metabolic disease	hsa04932	Non-alcoholic fatty liver disease	14/302	157/8866	0.000912595013863036	0.00918888772579333	0.00619438357867106	NDUFB4/NDUFS3/UQCRB/CXCL8/IL1B/SOCS3/ATF4/COX7A1/PIK3CD/COX5B/PIK3R1/FOS/XBP1/IL6	14
Cellular Processes	Transport and catabolism	hsa04145	Phagosome	14/302	159/8866	0.00103310300968582	0.010055535960942	0.00677860571267537	RAB5C/HLA-DMA/ATP6V1C1/CORO1A/THBS1/THBS4/HLA-G/C3/ITGA5/HLA-DPA1/HLA-DQA1/COMP/OLR1/HLA-DOB	14
Organismal Systems	Immune system	hsa04659	Th17 cell differentiation	11/302	109/8866	0.00117348634171894	0.01105348425103	0.00745133941940378	AHR/IL2RB/HLA-DMA/IL1B/CD3D/FOS/CD247/HLA-DPA1/HLA-DQA1/IL6/HLA-DOB	11
Human Diseases	Infectious disease: parasitic	hsa05140	Leishmaniasis	9/302	79/8866	0.00138852719891602	0.0121653758356809	0.00820088421511292	HLA-DMA/IL1B/PTGS2/MARCKSL1/FOS/C3/HLA-DPA1/HLA-DQA1/HLA-DOB	9
Organismal Systems	Immune system	hsa04672	Intestinal immune network for IgA production	7/302	50/8866	0.00140844789056095	0.0121653758356809	0.00820088421511292	HLA-DMA/TNFRSF13B/HLA-DPA1/HLA-DQA1/IL6/HLA-DOB/CXCR4	7
Human Diseases	Infectious disease: parasitic	hsa05143	African trypanosomiasis	6/302	37/8866	0.0014165163644286	0.0121653758356809	0.00820088421511292	HBB/IL1B/HBA2/PLCB2/SELE/IL6	6
Human Diseases	Infectious disease: viral	hsa05169	Epstein-Barr virus infection	16/302	204/8866	0.00159907703157417	0.0132600504354294	0.00893882275207389	HLA-DMA/TNFAIP3/CD58/PIK3CD/PLCG2/PIK3R1/CD3D/CD19/ITGAL/CD247/HLA-G/HLA-DPA1/RUNX3/HLA-DQA1/IL6/HLA-DOB	16
Human Diseases	Immune disease	hsa05340	Primary immunodeficiency	6/302	38/8866	0.00163480073861458	0.0132600504354294	0.00893882275207389	CD79A/CD3D/CD19/TNFRSF13B/IGLL1/CD8A	6
Human Diseases	Immune disease	hsa05330	Allograft rejection	6/302	39/8866	0.00187773055785736	0.0148188465647121	0.00998963340880018	HLA-DMA/GZMB/HLA-G/HLA-DPA1/HLA-DQA1/HLA-DOB	6
NA	NA	hsa03273	Virion - Lassa virus and SFTS virus	4/302	17/8866	0.00220994492069407	0.0169816820221755	0.0114476371238169	PCDH20/PCDH7/MYH10/MYH11	4
Organismal Systems	Endocrine system	hsa04921	Oxytocin signaling pathway	13/302	155/8866	0.00239471741190534	0.0179296790840092	0.0120866978684561	RYR2/CAMK1D/PPP1R12C/CAMK2G/PTGS2/ITPR3/MYL6/PLCB2/FOS/CAMK1G/RGS2/MYL9/RCAN1	13
Human Diseases	Infectious disease: bacterial	hsa05135	Yersinia infection	12/302	138/8866	0.00258073431709467	0.0188393605147911	0.0126999294025448	WAS/CXCL8/IL1B/PIK3CD/PIK3R1/FOS/NLRP3/RAC2/ITGA5/CD8A/CCL2/IL6	12
Human Diseases	Infectious disease: viral	hsa05167	Kaposi sarcoma-associated herpesvirus infection	15/302	196/8866	0.00281316240365583	0.0200352054114025	0.0135060685361653	GNB4/CXCL8/PTGS2/ITPR3/PIK3CD/PLCG2/PIK3R1/FOS/LEF1/HLA-G/C3/CXCL2/HCK/IL6/RCAN1	15
Human Diseases	Neurodegenerative disease	hsa05020	Prion disease	19/302	278/8866	0.00300174674806562	0.0208692869151229	0.0140683368894304	NDUFB4/NDUFS3/UQCRB/RYR2/IL1B/EGR1/ITPR3/ATF4/COX7A1/PIK3CD/CSNK2A2/COX5B/PIK3R1/SLC25A4/CCL5/CAV2/FYN/RAC2/IL6	19
Organismal Systems	Development and regeneration	hsa04360	Axon guidance	14/302	184/8866	0.00405220028728194	0.0271851207137503	0.0183259465518071	CAMK2G/TRPC1/ILK/PTPN11/PLXNB1/PIK3CD/SEMA4A/PLCG2/PIK3R1/FYN/RAC2/NTN1/MYL9/CXCR4	14
Human Diseases	Infectious disease: viral	hsa05166	Human T-cell leukemia virus 1 infection	16/302	224/8866	0.00409638805275689	0.0271851207137503	0.0183259465518071	IL2RB/HLA-DMA/EGR1/ATF4/PIK3CD/EGR2/PIK3R1/SLC25A4/CD3D/FOS/ITGAL/HLA-G/HLA-DPA1/HLA-DQA1/IL6/HLA-DOB	16
Human Diseases	Immune disease	hsa05310	Asthma	5/302	32/8866	0.00419395080542791	0.0272140807818878	0.0183454690202344	HLA-DMA/FCER1A/HLA-DPA1/HLA-DQA1/HLA-DOB	5
Environmental Information Processing	Signal transduction	hsa04022	cGMP-PKG signaling pathway	13/302	166/8866	0.00433659647502881	0.0275279602327916	0.0185570604309013	EDNRA/PLN/ADRA1B/GNA11/ITPR3/ATF4/PDE5A/PLCB2/SLC25A4/ATP1A2/RGS2/KCNMB1/MYL9	13
Organismal Systems	Endocrine system	hsa04926	Relaxin signaling pathway	11/302	130/8866	0.0047344822458189	0.0285501264433214	0.0192461198446327	GNB4/COL1A2/ATF4/PIK3CD/PIK3R1/PLCB2/FOS/COL1A1/MMP9/COL3A1/EDN1	11
Human Diseases	Infectious disease: viral	hsa05165	Human papillomavirus infection	21/302	333/8866	0.00477296357619403	0.0285501264433214	0.0192461198446327	HES6/ITGA10/NOTCH2/ITGA8/UBR4/LLGL1/COL1A2/MX2/ATP6V1C1/PTGS2/MX1/PIK3CD/PIK3R1/JAG1/COL1A1/PPP2R3A/THBS1/THBS4/HLA-G/ITGA5/COMP	21
Human Diseases	Infectious disease: bacterial	hsa05100	Bacterial invasion of epithelial cells	8/302	78/8866	0.00488872028139066	0.0285501264433214	0.0192461198446327	SEPTIN6/HCLS1/ILK/PIK3CD/PIK3R1/ARHGAP10/CAV2/ITGA5	8
Human Diseases	Infectious disease: bacterial	hsa05133	Pertussis	8/302	78/8866	0.00488872028139066	0.0285501264433214	0.0192461198446327	CXCL8/IL1B/IRF8/FOS/NLRP3/C3/ITGA5/IL6	8
Cellular Processes	Cell motility	hsa04810	Regulation of actin cytoskeleton	16/302	232/8866	0.00573742345499706	0.0318091683263324	0.0214430947261145	ITGA10/FGF9/PIP4K2C/ITGA8/PPP1R12C/PDGFA/ARHGEF6/PIK3CD/PIK3R1/ITGAL/RAC2/ITGA5/MYH10/MYL9/MYH11/CXCR4	16
Organismal Systems	Endocrine system	hsa04928	Parathyroid hormone synthesis, secretion and action	10/302	115/8866	0.00574242440917994	0.0318091683263324	0.0214430947261145	GNA11/EGR1/HBEGF/ITPR3/PDE4B/PTH1R/ATF4/PLCB2/NR4A2/FOS	10
Human Diseases	Infectious disease: bacterial	hsa05131	Shigellosis	17/302	253/8866	0.0057885291083226	0.0318091683263324	0.0214430947261145	CXCL8/SEPTIN6/HCLS1/ILK/IL1B/ITPR3/PIK3CD/PLCG2/FOXO3/PIK3R1/PLCB2/CYTH4/NLRP3/CCL5/C3/ITGA5/MYL9	17
Environmental Information Processing	Signal transduction	hsa04020	Calcium signaling pathway	17/302	254/8866	0.00601712907847864	0.0318091683263324	0.0214430947261145	TBXA2R/FGF9/RYR2/EDNRA/CAMK1D/PLN/PDGFA/CAMK2G/ADRA1B/GNA11/ITPR3/MCOLN2/PLCG2/PLCB2/SLC25A4/CAMK1G/CXCR4	17
Organismal Systems	Endocrine system	hsa04925	Aldosterone synthesis and secretion	9/302	98/8866	0.00605572056578377	0.0318091683263324	0.0214430947261145	CAMK1D/CAMK2G/GNA11/ITPR3/ATF4/PLCB2/NR4A2/ATP1A2/CAMK1G	9
Organismal Systems	Nervous system	hsa04725	Cholinergic synapse	10/302	116/8866	0.00610038844614594	0.0318091683263324	0.0214430947261145	GNB4/CAMK2G/GNA11/ITPR3/ATF4/PIK3CD/PIK3R1/PLCB2/FOS/FYN	10
Human Diseases	Cardiovascular disease	hsa05410	Hypertrophic cardiomyopathy	9/302	99/8866	0.00646806707575299	0.0331346594056118	0.0223366305293778	ITGA10/RYR2/ITGA8/SGCA/ACTC1/TPM2/ITGA5/IL6/EDN1	9
Cellular Processes	Cell growth and death	hsa04218	Cellular senescence	12/302	157/8866	0.00728410203013823	0.0366716860827649	0.0247209996304147	CXCL8/RASSF5/ITPR3/PIK3CD/FOXO3/PIK3R1/SLC25A4/ZFP36L2/HLA-G/IGFBP3/IL6/SERPINE1	12
Human Diseases	Infectious disease: viral	hsa05162	Measles	11/302	139/8866	0.00777809011454981	0.0384949544652296	0.0259500954758397	IL2RB/IL1B/TNFAIP3/MX2/MX1/PIK3CD/CSNK2A2/PIK3R1/CD3D/FOS/IL6	11
Human Diseases	Cardiovascular disease	hsa05418	Fluid shear stress and atherosclerosis	11/302	141/8866	0.00862555690210644	0.0412710110045052	0.0278214818235129	PDGFA/IL1B/PIK3CD/PIK3R1/FOS/CAV2/MMP9/RAC2/CCL2/SELE/EDN1	11
Organismal Systems	Immune system	hsa04660	T cell receptor signaling pathway	10/302	122/8866	0.00862749779644323	0.0412710110045052	0.0278214818235129	ITK/PTPN11/PIK3CD/PIK3R1/CD3D/FOS/FYN/PPP2R3A/CD247/CD8A	10
Organismal Systems	Endocrine system	hsa04911	Insulin secretion	8/302	86/8866	0.00876302288451824	0.0412710110045052	0.0278214818235129	RYR2/CAMK2G/GNA11/ITPR3/ATF4/PLCB2/ATP1A2/KCNMB1	8
Environmental Information Processing	Signal transduction	hsa04064	NF-kappa B signaling pathway	9/302	105/8866	0.00941296467432309	0.0436283442047991	0.0294105997343094	CXCL8/IL1B/TNFAIP3/PTGS2/CSNK2A2/PLCG2/PLAU/LTB/CXCL2	9
Human Diseases	Immune disease	hsa05320	Autoimmune thyroid disease	6/302	54/8866	0.00971467383679758	0.044323199380389	0.0298790132809399	HLA-DMA/GZMB/HLA-G/HLA-DPA1/HLA-DQA1/HLA-DOB	6
Human Diseases	Infectious disease: bacterial	hsa05120	Epithelial cell signaling in Helicobacter pylori infection	7/302	71/8866	0.0102321716079651	0.0459660632234738	0.0309864953957808	CXCL8/PTPN11/ATP6V1C1/HBEGF/PLCG2/CCL5/CXCL2	7
Environmental Information Processing	Signaling molecules and interaction	hsa04512	ECM-receptor interaction	8/302	89/8866	0.0106901969160748	0.0462639463120404	0.0311873033898758	ITGA10/ITGA8/COL1A2/COL1A1/THBS1/THBS4/ITGA5/COMP	8
Organismal Systems	Immune system	hsa04611	Platelet activation	10/302	126/8866	0.0107138772552749	0.0462639463120404	0.0311873033898758	TBXA2R/COL1A2/ITPR3/PIK3CD/PLCG2/PIK3R1/PLCB2/COL1A1/FYN/COL3A1	10
Metabolism	Glycan biosynthesis and metabolism	hsa00533	Glycosaminoglycan biosynthesis - keratan sulfate	3/302	14/8866	0.0107737957165026	0.0462639463120404	0.0311873033898758	ST3GAL3/B4GALT3/FUT8	3
Organismal Systems	Immune system	hsa04620	Toll-like receptor signaling pathway	9/302	109/8866	0.0118761829122091	0.0502586291357255	0.0338801861873852	CXCL8/IL1B/PIK3CD/PIK3R1/CCL3L3/FOS/CCL5/CCL3/IL6	9
Organismal Systems	Immune system	hsa04662	B cell receptor signaling pathway	8/302	91/8866	0.0121386577863922	0.0506355439089505	0.0341342707677496	PIK3CD/PLCG2/PIK3R1/CD79A/FOS/CD19/RAC2/CD79B	8
Environmental Information Processing	Signaling molecules and interaction	hsa04060	Cytokine-cytokine receptor interaction	18/302	298/8866	0.013175066630552	0.0541847810721294	0.0365268711625386	IL2RB/MSTN/CXCL8/CCR7/IL1B/CX3CR1/IL10RA/CSF3R/CCL3L3/LTB/CCL5/TNFRSF13B/CXCL2/IL33/CCL3/CCL2/IL6/CXCR4	18
Human Diseases	Cancer: specific types	hsa05214	Glioma	7/302	76/8866	0.0145771141521206	0.0591182962836004	0.0398526366439556	CAMK1D/PDGFA/CAMK2G/PIK3CD/PLCG2/PIK3R1/CAMK1G	7
Organismal Systems	Immune system	hsa04650	Natural killer cell mediated cytotoxicity	10/302	134/8866	0.0160118426544777	0.0640473706179109	0.0431754084554771	PTPN11/PIK3CD/PLCG2/PIK3R1/FYN/ITGAL/GZMB/CD247/RAC2/HLA-G	10
