# Supplementary material for: Multi-omics and machine learning-based exploration of key genes associated with abdominal aortic aneurysm
Source: Front Mol Biosci. 2026 May 29;13:1786983. doi: 10.3389/fmolb.2026.1786983 (PMC13259990; doi:10.3389/fmolb.2026.1786983)
Supplement: Supplementary file 7 [file Table1.xlsx]

## Sheet: total 551 DEGs
Supplementary Table S1: Differentially expressed genes (DEGs) between abdominal aortic aneurysm (AAA) and control tissues
id	logFC	AveExpr	t	P.Value	adj.P.Val	B
LGR6	-1.23464	7.83826539506173	-11.5422	7.04341717031121e-19	1.34740570468053e-14	32.0579764129679
TBXA2R	-0.892146	8.77665887654321	-10.6104	4.56990276797511e-17	4.3366773565825e-13	28.1036209574075
BTC	-0.681321	7.42844435802469	-10.5224	6.80085314675771e-17	4.3366773565825e-13	27.7259858340404
KLF15	-0.852716	7.25929785185185	-10.2647	2.18530866123667e-16	1.04512386723644e-12	26.6163891726187
HES6	-0.796077	7.92165317283951	-9.72899	2.50719700968855e-15	9.5925357590684e-12	24.2934586691647
UBL5	-0.995575	10.0890327530864	-9.59109	4.70871691995016e-15	1.50129591131078e-11	23.6927358010987
AHR	1.01057526984127	11.4280303209877	9.3868974045896	1.19875952397833e-14	3.2760385276722e-11	22.8015726939284
ITGA10	-1.56336	8.64785679012346	-9.02431	6.31646839334738e-14	1.51042550455919e-10	21.2153913197608
GPRC5C	-1.27352	8.27119685185185	-8.98302	7.63343582804195e-14	1.62252919322714e-10	21.0345423739441
DENND11	0.768294984126976	9.62528265432099	8.81425323846324	1.65539965364149e-13	3.16677953741618e-10	20.2951291912895
KAAG1	-0.900247	8.14174382716049	-8.72745	2.46497907500654e-13	3.70789706580496e-10	19.9147140034821
CCNL1	1.19190605555555	9.53193320987654	8.72266	2.51974186385073e-13	3.70789706580496e-10	19.8937170799619
PNISR	1.00523565079365	8.89231961728395	8.58344842625894	4.77091308470635e-13	6.51911195074517e-10	19.2836090375008
CCDC71	-0.792433	7.21704701234568	-8.51455	6.54294491583251e-13	8.34443574932507e-10	18.9816879091322
NXPH3	-0.81577	7.15134362962963	-8.36464	1.300389852459e-12	1.41085235513824e-09	18.3249913288167
PLEKHB2	-0.810125	7.64288850617284	-8.36013	1.32751397765229e-12	1.41085235513824e-09	18.3052515992937
ALDH1L1	-0.69662	7.34862004938272	-8.31246	1.65137219737536e-12	1.66267105977846e-09	18.0965059297914
ST3GAL3	-0.624794	7.74054418518519	-8.2452	2.24669112249404e-12	2.14896005866554e-09	17.8021014247542
NR2F6	-1.10729	8.92375441975309	-8.14707	3.51939440550373e-12	3.20600071320411e-09	17.3728296393006
POLR2I	-0.61388	8.69620992592593	-8.07946	4.79365166101889e-12	4.16829801251324e-09	17.0772623311626
VTRNA1-3	-0.667067	7.34695082716049	-7.97145	7.84931000923225e-12	6.25655418652554e-09	16.6055290936349
ZNF385D	-0.97983	8.3328427037037	-7.78051	1.87377758717519e-11	1.43381460970646e-08	15.7730718735316
APLNR	1.04826324603174	9.42705080246914	7.76688951251102	1.99361288091228e-11	1.46683901584046e-08	15.7137591557973
SPDYE7P	0.633709706349205	12.3328646049383	7.57529049465704	4.76004099857822e-11	3.25212801081434e-08	14.8810359059431
OSBPL3	0.601617650793648	7.56914506172839	7.56387909195595	5.01280162976997e-11	3.30672052336205e-08	14.831530531507
THY1	1.16788643650794	10.0694018395062	7.5521655614936	5.28615690553742e-11	3.37080605343103e-08	14.7807258870012
DGLUCY	0.794046087301581	9.65079356790123	7.49422638193945	6.87259879746099e-11	4.24105854823963e-08	14.5296036366991
NDUFB4	0.747547468253966	8.09978486419753	7.44838067208162	8.45695486805277e-11	5.0556733320578e-08	14.3311119861571
P2RY8	1.1929176111111	8.36322308641975	7.43400298448009	9.02505457390426e-11	5.23179678784208e-08	14.2689035404461
FANCE	-0.597935	8.25780137037037	-7.37949	1.15457325041653e-10	6.31056750870519e-08	14.033228382107
NFIC	-1.19529	9.14127266666667	-7.35321	1.29999982818991e-10	6.90805464257582e-08	13.9197193428276
SLC2A3	1.52244835714285	10.7328173333333	7.28326075703015	1.78208841707243e-10	8.97140826805145e-08	13.6179283800513
FABP3	-0.790444	7.73693502469136	-7.27469	1.85221284987246e-10	9.08534149181028e-08	13.5810018963534
MTLN	-0.639466	7.96912359259259	-7.20819	2.49847002098406e-10	1.19489328753563e-07	13.294651137618
KDELR1	-0.590735	9.04009293827161	-7.19241	2.68214108818644e-10	1.24447730663157e-07	13.2267848001358
RAB5C	-0.947695	9.38731304938272	-7.18331	2.79416722881563e-10	1.24447730663157e-07	13.1876376240068
HBB	1.97100722222222	12.1054100617284	7.18009272448922	2.83481077905325e-10	1.24447730663157e-07	13.1738218301778
TENT5B	-1.12594	7.64198486419753	-7.17794	2.86236285895396e-10	1.24447730663157e-07	13.1645683824073
SINHCAF	0.975134626984122	9.77922332098765	7.15489861940052	3.17446619977606e-10	1.34950085337147e-07	13.0655587182376
IL2RB	1.0313298015873	8.20545456790123	7.14131912250456	3.37401005514393e-10	1.37329387989156e-07	13.0072375391407
COA3	-0.667195	9.6892779382716	-7.13385	3.48895644683551e-10	1.39049451724924e-07	12.9751886010328
CTPS1	-0.753645	8.04749162962963	-7.05621	4.94137219226261e-10	1.92915204159151e-07	12.6422448406244
ZBTB16	-1.44553	8.44875218518519	-7.04582	5.17676073581668e-10	1.9642094572556e-07	12.5977290577244
RBIS	-0.858142	9.19084786419753	-7.04325	5.23652286043051e-10	1.9642094572556e-07	12.5867493553455
FGF9	0.618574563492059	7.82978082716049	7.03507630716435	5.43165330065184e-10	1.99822168541288e-07	12.551752580404
PACSIN2	-0.751052	10.1501698395062	-7.02591	5.65913284221002e-10	2.04262662776373e-07	12.5125078640859
WDR11	0.728423555555556	8.29713565432099	6.98502416100277	6.79398666513956e-10	2.25680683204707e-07	12.3376862359293
MRPS28	-0.586298	7.85054074074074	-6.98344	6.84238349496759e-10	2.25680683204707e-07	12.3308967806527
DIDO1	0.61305025396825	8.44584608641975	6.96465840496479	7.44094793192767e-10	2.41263277860638e-07	12.250683758677
FGFRL1	-0.702972	8.35365880246914	-6.93479	8.5018106787036e-10	2.67929205700388e-07	12.1232065905346
MRAP2	-1.33324	7.92348806172839	-6.9337	8.54348225181582e-10	2.67929205700388e-07	12.1185300883655
COL13A1	-0.734803	8.3851702345679	-6.87339	1.11772353570905e-09	3.4487179416313e-07	11.8615382694974
HOXA10	-0.759505	7.72191830864198	-6.86055	1.18348288259218e-09	3.59365516571243e-07	11.8069
NDUFS3	-0.631783	9.82642356790123	-6.83891	1.30307892010353e-09	3.89498433462196e-07	11.7148050370627
SNORA70	0.640411714285711	8.33817533333333	6.79396117900564	1.59108440352412e-09	4.68268379067945e-07	11.5238551618162
NABP2	-0.728654	8.62405530864197	-6.78808	1.6331546404925e-09	4.73367398070024e-07	11.4989003522699
GBP5	0.878668373015871	8.38863090123457	6.77945117879802	1.69691769906381e-09	4.84507993777474e-07	11.462278142202
H2AJ	-0.902429	9.1099497037037	-6.75731	1.87205328707229e-09	5.26080435891299e-07	11.3683612733799
FAM210B	-0.64284	8.32658322222222	-6.73951	2.02571604794709e-09	5.45802084467999e-07	11.2929347747084
PEX16	-0.71534	8.89511797530864	-6.73518	2.0649221580315e-09	5.48638345599202e-07	11.2746068753355
ALDH4A1	-0.590975	7.84958528395062	-6.70508	2.35931008342537e-09	6.09913539134152e-07	11.1471845128102
HSPB7	-1.42052	8.45718313580247	-6.69868	2.4269949815352e-09	6.13728961150398e-07	11.1201433616009
HELZ2	0.853897523809522	9.50371518518519	6.69763831776395	2.43823319641559e-09	6.13728961150398e-07	11.115726678144
RAB37	0.741790087301581	8.11803734567901	6.68953632730908	2.5271902313544e-09	6.27859079555969e-07	11.0814682363318
UQCRB	-0.855682	8.14636185185185	-6.6702	2.75269612011524e-09	6.75116368946211e-07	10.9997570001643
FBXW7	0.790990801587299	8.5900802345679	6.63545253781833	3.20922565774209e-09	7.77120086488685e-07	10.8530700295468
SRSF6	0.744859230158728	11.0540842345679	6.63138217808181	3.26738687715367e-09	7.81313886999372e-07	10.8359013923029
DUSP3	-0.987631	10.1226760864198	-6.58131	4.07425813900107e-09	9.2786378808441e-07	10.6249515769626
LRFN3	-0.655268	9.30958	-6.56489	4.37971046333804e-09	9.85692484278315e-07	10.5558565478635
PIP4K2C	-0.595642	7.84008339506173	-6.53588	4.97572054942877e-09	1.0940865989721e-06	10.4339216582877
FNBP4	0.938372579365078	9.49082695061728	6.51429699451916	5.47051685948012e-09	1.17585379238039e-06	10.343324979899
PHF2	-0.739177	8.72184864197531	-6.50425	5.71714777332296e-09	1.21521152115187e-06	10.3011863433292
CSPG4	-1.14759	8.4230562345679	-6.5017	5.78143397616392e-09	1.21537177982435e-06	10.2905013916369
ITK	1.12610026984127	8.44232143209877	6.48873919002286	6.1198509251162e-09	1.25884675481154e-06	10.2361437562592
SUN2	-0.71561	10.6025039012346	-6.47291	6.55974087158202e-09	1.30716502993087e-06	10.1698182215787
ACADL	-0.657108	7.25105592592593	-6.46477	6.79780563247824e-09	1.34063939947741e-06	10.1357564476634
NOTCH2	-0.63429	8.16122864197531	-6.44412	7.44134324552963e-09	1.41415145083136e-06	10.0493351851468
RPL10	-0.650847	13.6065498395062	-6.44122	7.53647181647281e-09	1.41415145083136e-06	10.0371988351739
LIMA1	0.741227388888889	8.89023224691358	6.44110760718433	7.5401697848823e-09	1.41415145083136e-06	10.0367301551964
WAS	0.910004722222224	9.41547217283951	6.43697915809401	7.67765103048583e-09	1.42595596323489e-06	10.0194670911823
MT1X	-1.74231	9.42563627160494	-6.37115	1.02366569831525e-08	1.70284563554528e-06	9.7446647290254
RYR2	-0.59308	7.82989162962963	-6.36246	1.06322972959869e-08	1.75341247648474e-06	9.70844294487209
FKBP5	-1.00974	8.93703465432099	-6.35384	1.10394298733492e-08	1.7896974023489e-06	9.67255081676072
HRCT1	-1.0087	7.4489469382716	-6.33652	1.19049098293025e-08	1.91378928600467e-06	9.60046084218969
MAP4K1	0.987974103174599	8.38745769135802	6.31186544441973	1.32537903790373e-08	2.04237637333833e-06	9.49795259081387
MT1M	-1.32376	8.3821812962963	-6.3053	1.36380061036118e-08	2.06466438503577e-06	9.47066163725555
GNB4	-0.679025	7.73922422222222	-6.30414	1.37068675849212e-08	2.06466438503577e-06	9.46585181057521
EDNRA	-0.775944	8.30963619753086	-6.29615	1.41914281886436e-08	2.10814342424557e-06	9.43267494829303
BTG2	1.28139850793651	9.66811628395062	6.29202638467251	1.44480896850107e-08	2.11248515750043e-06	9.41555830039353
PTPRE	0.687333738095232	8.92394074074074	6.2917405682209	1.44660510001337e-08	2.11248515750043e-06	9.41437188539083
AVEN	-0.604633	7.75678	-6.27608	1.54845823063415e-08	2.17924129437482e-06	9.34939895652509
DENND6B	0.650237857142851	8.12346933333333	6.2759597698213	1.54927765831143e-08	2.17924129437482e-06	9.34889377121168
LSM2	-0.907414	10.4706034197531	-6.2374	1.83144273185198e-08	2.53880430871945e-06	9.18913682836295
HNRNPDL	0.639025984126982	8.49162032098765	6.23301495779153	1.86660069297334e-08	2.56892598968201e-06	9.17098230223302
ITGA8	-1.74212	8.27288454320988	-6.2243	1.93843708290983e-08	2.64083515957374e-06	9.13492886207532
ENC1	0.620451825396827	8.4280815308642	6.21821427822243	1.99021762765444e-08	2.68118755049503e-06	9.10976105055621
PRMT1	-0.61401	9.32352167901235	-6.2141	2.02595372863443e-08	2.69142325199837e-06	9.09277096357287
SNRNP70	0.69824979365079	10.723649617284	6.21149928264758	2.0489375264489e-08	2.69581691676987e-06	9.08200150014529
BBX	-0.687326	8.76424003703704	-6.20956	2.06620462180628e-08	2.69581691676987e-06	9.07398994287113
CAMK1D	0.806502174603171	9.6287374691358	6.2070873832505	2.08844643813041e-08	2.69581691676987e-06	9.06376840721239
PPP1R12C	-0.994801	8.44399792592593	-6.20657	2.09311617952882e-08	2.69581691676987e-06	9.06163620574972
RGS16	1.10346696825397	8.65578786419753	6.20473117016995	2.10985395381353e-08	2.69581691676987e-06	9.05403267027097
PLN	-1.46752	9.02395920987654	-6.20194	2.13551160763362e-08	2.70545278503517e-06	9.04249348441403
MSTN	-0.595714	7.85168785185185	-6.15423	2.6244966795922e-08	3.23913686971606e-06	8.84568309590459
SFRP4	1.65546023015872	11.1532320123457	6.13744313467317	2.82168614101282e-08	3.41638328339084e-06	8.77653964686134
PDGFA	-0.594755	7.36507430864197	-6.13019	2.91134684150925e-08	3.49420675026294e-06	8.74668571729546
NPTX2	-1.01751	7.90916902469136	-6.1293	2.92249388417183e-08	3.49420675026294e-06	8.74303862485354
ZNF831	0.971945253968254	8.22242775308642	6.12647584296459	2.95831938226654e-08	3.5150714150782e-06	8.73141081165323
MCAM	-0.984806	7.55372322222222	-6.1248	2.97979491592037e-08	3.51873313219485e-06	8.72450791940609
CAMK2G	-0.687006	8.44044730864197	-6.1009	3.30287711631656e-08	3.83468928344363e-06	8.62627375229738
PCDH20	-0.6092	7.09950565432099	-6.09541	3.38182848561016e-08	3.8739149059714e-06	8.60373232639497
VASH1	0.644940999999998	8.56242	6.07447069297262	3.70050212618705e-08	4.18879323514545e-06	8.51781
UBR4	0.881430476190477	8.93840037037037	6.07218814460183	3.73698399218353e-08	4.20520610414535e-06	8.50844638104553
GSDMB	0.847361992063489	8.51701993827161	6.06909729178244	3.78695145293605e-08	4.2365135260039e-06	8.49577333397379
TRPC1	-0.75266	8.10347750617284	-6.06089	3.92279696880651e-08	4.36297127984119e-06	8.46214759947889
DUSP26	-0.704505	7.54216093827161	-6.04132	4.26669844786165e-08	4.6376103015678e-06	8.38197471791439
ADRA1B	-0.638207	7.85424861728395	-6.01317	4.81386472587831e-08	5.14464984391353e-06	8.26687
FHL5	-0.944363	7.63363520987654	-6.00014	5.09009225405943e-08	5.3501903747339e-06	8.21365260627132
ARSB	-0.610456	8.64224616049383	-5.9968	5.16347785169045e-08	5.36833322298035e-06	8.19999940986946
CSRP1	-1.04612	10.4711904197531	-5.98689	5.3870342339019e-08	5.54053574701846e-06	8.15957382784638
CPNE8	-0.794298	8.39519739506173	-5.97106	5.76430048103067e-08	5.86548235117642e-06	8.09501758465518
CXCL8	1.76317751587302	10.5400809012346	5.96915842953949	5.81125658677294e-08	5.88197558227335e-06	8.08728035287711
ZNF271P	-0.651751	8.1981750617284	-5.96354	5.95250969363206e-08	5.99323739153586e-06	8.06437707067223
RASSF5	0.697763896825389	9.62115419753086	5.95532002582982	6.16508177755627e-08	6.174765152076e-06	8.03091558321255
FOXD2	-0.597113	7.8002297037037	-5.9315	6.82458920724101e-08	6.76447624531194e-06	7.93400481785997
SEPTIN6	0.773955452380948	8.61746751851852	5.92929002689824	6.8891459698882e-08	6.78380682950994e-06	7.92502767212967
PPP1R14A	-1.27053	9.62718567901235	-5.906	7.60758531210619e-08	7.31322145832118e-06	7.83044808858762
NELL2	0.660956261904764	7.72625303703704	5.90267448180028	7.7161359370946e-08	7.35369571628162e-06	7.81694081522316
CST6	-0.716841	7.42980095061728	-5.87465	8.69270542723613e-08	8.15154190308957e-06	7.70333611756055
GNA11	-0.80309	8.23948297530864	-5.86415	9.08898296403671e-08	8.40739450132558e-06	7.66084359303731
APPAT	0.594862333333332	8.22083225925926	5.86393711711419	9.09738976358805e-08	8.40739450132558e-06	7.6599623684532
CCR7	1.33614405555555	8.60326343209877	5.84863351642455	9.70786398465048e-08	8.75997349180961e-06	7.5980574814068
NECTIN3	-0.621395	7.87305032098765	-5.8342	1.032058129209e-07	9.22428127439766e-06	7.53972664192391
HCLS1	0.759792960317453	9.83963269135802	5.83313858103626	1.03670699111108e-07	9.22428127439766e-06	7.53544344657023
ILK	-0.672909	10.7282964320988	-5.81158	1.13581893855857e-07	9.83177207901606e-06	7.44843375716642
SYNC	-0.768355	7.68805	-5.80966	1.14507714528081e-07	9.84043152067852e-06	7.44069803475956
PCDH7	-0.699179	8.17552735802469	-5.77939	1.30142916656586e-07	1.09194473493004e-05	7.31874636364137
LDAF1	-0.595233	8.64556169135802	-5.76838	1.36335261060647e-07	1.13890547776864e-05	7.27446107372107
TRIM33	0.762096055555554	8.90042909876543	5.76106989704843	1.40604058009437e-07	1.1643963765024e-05	7.24508995827188
RASSF2	0.641422785714282	10.1831	5.75436782493119	1.44635222335744e-07	1.17739225671608e-05	7.21816235024697
SGSM2	0.608553023809518	9.71694051851852	5.75117799491098	1.46593602087292e-07	1.18827779997029e-05	7.20535072015197
ACTA1	-0.764193	7.06337043209877	-5.72956	1.60569469117616e-07	1.27456180258091e-05	7.11861187109959
HLA-DMA	0.813832039682531	10.6721019753086	5.71768293296556	1.68800935985068e-07	1.32810368419781e-05	7.07099682272305
IL1B	1.21871947619047	8.38945603703704	5.70583417340532	1.77424228655042e-07	1.3797258106386e-05	7.02354698349138
RBM33	0.619594555555553	8.77574520987654	5.69666380389761	1.84394535333494e-07	1.42236591166522e-05	6.98685108666647
NHP2	-0.713751	8.78805412345679	-5.69374	1.86669231049217e-07	1.43412947388415e-05	6.9751758074222
SRPRA	0.639515698412691	8.45050109876543	5.6910328800578	1.88807354130266e-07	1.43899788227569e-05	6.96433069201081
SOCS3	1.43756409523808	9.00999085185185	5.67378747425821	2.02978726781896e-07	1.51679025130377e-05	6.8954169935334
TSPAN32	0.758027769841266	8.41089954320988	5.66518970742817	2.10429783501036e-07	1.56635087874507e-05	6.86109251010173
TNFAIP3	1.0267533015873	8.72821167901234	5.65301555381081	2.21442463890515e-07	1.61518539937523e-05	6.81252763130229
CCDC117	0.703398349206346	8.48068504938272	5.64959896069855	2.24633684422338e-07	1.62774332689369e-05	6.79890614824012
ARL17A	0.961069444444442	8.55043812345679	5.63463860183529	2.39148183762581e-07	1.7242960901911e-05	6.73930233159544
MANBAL	-0.763706	9.47961454320988	-5.62268	2.51411163670759e-07	1.7832350813278e-05	6.69170292005184
HBA2	1.66884959523809	11.6845380740741	5.62250744786836	2.51591688079998e-07	1.7832350813278e-05	6.6910197084916
NET1	-0.897335	9.58935	-5.62125	2.52920383100057e-07	1.78537525044432e-05	6.68600619202025
AFF4	0.676642047619044	8.56169448148148	5.59951026437884	2.76953172650852e-07	1.91267660390281e-05	6.59961185159668
TRIM22	0.768938349206345	8.39548038271605	5.59405249749561	2.83331756029711e-07	1.94270125191698e-05	6.57794226081557
HNRNPH1	1.01652064285714	8.77213688888889	5.59084210331194	2.87151031559712e-07	1.96185686919189e-05	6.56519992145125
TGFB1I1	-0.950418	8.7832709382716	-5.58552	2.9359940671607e-07	1.9916867554888e-05	6.54406646372574
PTPN11	-0.747931	9.36474041975309	-5.5558	3.32273517751768e-07	2.22251482328368e-05	6.42632513915758
SMG1	0.596840246031741	8.35888402469136	5.54980407570585	3.40665179122684e-07	2.27070553192228e-05	6.40259591382786
MT1E	-0.788401	9.88943696296296	-5.53032	3.69397525992337e-07	2.44518154748561e-05	6.3255655029188
ARHGEF25	-0.587599	8.09708867901235	-5.52671	3.7497483545156e-07	2.47330699799064e-05	6.31131078808183
LLGL1	-0.642461	8.2727772345679	-5.52507	3.77525166447081e-07	2.47330699799064e-05	6.30486316440859
COL1A2	1.00819308730159	11.0214247901235	5.52340711101311	3.80146724964163e-07	2.48198185957831e-05	6.29828078233331
MX2	0.661233999999999	8.50005244444444	5.52018985488226	3.85255949620334e-07	2.5067844613051e-05	6.28558185511166
PASK	0.62798173015873	7.7260872345679	5.51322931330119	3.96541728874197e-07	2.5678480234473e-05	6.25811889110234
ATP6V1C1	-0.863544	9.12856343209877	-5.51214	3.98342370275707e-07	2.5678480234473e-05	6.25380973797162
RELCH	0.679728015873013	8.27254790123457	5.5119400663287	3.98667466264426e-07	2.5678480234473e-05	6.25303382369515
TCEAL2	-1.09483	7.9728332345679	-5.49698	4.24168505974821e-07	2.68686871499945e-05	6.19406449112517
FOSB	1.69266169047619	10.9630912592593	5.47578827445577	4.63051624696748e-07	2.88539986333837e-05	6.11065905311264
PTGS2	1.2318103015873	9.57085867901235	5.47282392846473	4.68762670378434e-07	2.91150320920112e-05	6.09900330398756
PTPRU	-0.613393	8.6524669382716	-5.46172	4.90772925109394e-07	3.01880580621952e-05	6.05537519500224
CD83	1.08537426190476	8.97766003703704	5.45943328813084	4.95434529226336e-07	3.0280072025878e-05	6.04638694234138
PDE8B	-0.800834	7.4566952962963	-5.4368	5.43948412855517e-07	3.27224312513397e-05	5.95757505958554
FBLN5	-0.787017	9.68268439506173	-5.422	5.78143022706583e-07	3.43474410694936e-05	5.89962310114221
EGR1	1.0032586031746	10.8243733580247	5.41491488610291	5.95267627254304e-07	3.5038368336538e-05	5.87187906329105
ARHGEF6	0.636787293650791	9.53388883950617	5.40784961595985	6.12830278922831e-07	3.55255855630114e-05	5.84424380947488
SGTA	-0.738208	7.87680366666667	-5.39183	6.54564112213497e-07	3.76030374373699e-05	5.78163434740637
ACOT2	-0.752092	7.60260025925926	-5.38603	6.70351496745629e-07	3.83946830321673e-05	5.75898726244152
BTG1	0.678835238095235	10.7980945185185	5.37824452576908	6.92116399363413e-07	3.95229454323048e-05	5.72862639347372
CX3CR1	0.935300317460313	8.2314224691358	5.37198432490802	7.1012807303509e-07	4.04308036820276e-05	5.70421586751566
LSM7	-0.605267	9.27501934567901	-5.36918	7.18348382827353e-07	4.07774616127218e-05	5.69328065263849
NCOA7	0.640302714285708	9.12783	5.35990420534629	7.46193643042066e-07	4.18612445495446e-05	5.65714894579547
TMEM119	1.13540378571428	9.77461611111111	5.3366778831473	8.20654276380029e-07	4.55046849482607e-05	5.56679283179525
ANKRD35	-0.768449	9.09041550617284	-5.33509	8.26005154781134e-07	4.56690133264829e-05	5.5606196388187
HERPUD1	0.978728507936504	11.0172652839506	5.3269100737721	8.54102025909175e-07	4.70863739355692e-05	5.52884861009394
ZNF462	-0.990212	8.59281101234568	-5.32542	8.59321586924043e-07	4.71335705772266e-05	5.52306201232231
PLXNB1	-0.594741	7.65565865432099	-5.32517	8.60212298921756e-07	4.71335705772266e-05	5.52207805506531
SMU1	-0.674169	7.87690533333333	-5.3231	8.67498457984237e-07	4.72799017129301e-05	5.51406725844095
KLHL30	-0.74523	7.89130486419753	-5.31455	8.9833738064168e-07	4.85457460216818e-05	5.48089159074846
WSB2	-0.593988	8.26949974074074	-5.3101	9.14805600293014e-07	4.91579526224869e-05	5.4636399673406
RIMS3	-0.729294	8.50279618518518	-5.30449	9.36011462914831e-07	5.01565806318227e-05	5.44187806651464
MYOM1	-0.924411	8.44664601234568	-5.28507	1.01313017789806e-06	5.36874800642378e-05	5.36670136180502
CLDN23	-0.629466	7.71431990123457	-5.2747	1.05684443934546e-06	5.55424014414247e-05	5.32659544267926
MOXD1	0.965863777777772	8.92965004938272	5.26671799080176	1.09174358117821e-06	5.67528660541827e-05	5.29575278778557
KLF9	-0.682681	10.2539321604938	-5.26478	1.1003736033011e-06	5.70464689191059e-05	5.28827825627893
TPRKB	-0.816748	8.50632949382716	-5.26078	1.11843081037987e-06	5.78258956826131e-05	5.27282700332208
HBEGF	1.17532715079365	9.01333550617284	5.25926328249688	1.12535033337586e-06	5.80268244676014e-05	5.26697224030946
RPL7	0.644901603174596	12.5950979135802	5.24951307468532	1.17083868316366e-06	5.9254349229949e-05	5.22935901345397
NUPR1	-1.13455	9.57962358024691	-5.24117	1.21116943394979e-06	6.08127854893949e-05	5.19721561307665
LARGE1	-0.639016	8.26221712345679	-5.2372	1.2308672932177e-06	6.16400296315564e-05	5.18190437750827
GALM	-0.607936	8.28499767901235	-5.2209	1.31495698762635e-06	6.49247770174197e-05	5.11918990381519
ITPR3	0.809710380952373	9.36502362962963	5.21727493782576	1.33443795090232e-06	6.56241593849907e-05	5.10523493663887
PDE4B	0.985455595238093	9.41517362962963	5.18957182960649	1.49274610819922e-06	7.16268426181698e-05	4.99886955420484
ACO2	0.683382166666664	8.77137318518519	5.18870460012617	1.4979876332436e-06	7.16412585598751e-05	4.99554432872153
PTH1R	-0.610054	7.75543966666667	-5.18157	1.54180858252246e-06	7.31880848229642e-05	4.9681921224095
SACS	-0.638217	7.92685512345679	-5.18001	1.55155714476107e-06	7.34685350972261e-05	4.96221326059275
MARCKSL1	0.640755071428568	8.83266544444444	5.15677373849789	1.70403555148527e-06	7.9526458897363e-05	4.87330245563625
RCN1	-0.724635	10.392896617284	-5.15223	1.7355170441389e-06	8.03884771292424e-05	4.85594171952704
AKNA	0.610605674603169	8.50923458024691	5.15126424406057	1.742289824888e-06	8.04940805602182e-05	4.85224808760818
MCOLN2	0.743379079365077	8.88327128395062	5.14674145211952	1.77431995782761e-06	8.13974599358323e-05	4.83497273352954
ATF4	-0.613186	11.3302898518519	-5.14244	1.80529614299537e-06	8.20316275902648e-05	4.81856060968076
CD58	-0.590093	8.53595795061728	-5.14086	1.81681102890016e-06	8.23592298172038e-05	4.81253154005952
NKG7	0.768321992063484	8.62229327160494	5.13348108746059	1.87158575562813e-06	8.46416915015748e-05	4.78436673854632
COX7A1	-0.747106	9.26320330864197	-5.13014	1.89692311544871e-06	8.51834253486708e-05	4.77161678641547
MKRN2	-0.621413	8.41118955555556	-5.11802	1.99157393325139e-06	8.88084133871773e-05	4.72545243718491
JAML	0.758740031746028	8.41186035802469	5.10870784587256	2.06746644228948e-06	9.1764809839902e-05	4.68999886310043
CTSZ	-1.25047	8.91023613580247	-5.10693	2.08229764169272e-06	9.22091525129207e-05	4.68322298741518
MX1	0.865946476190469	11.4172622592593	5.10240782913493	2.12039476979853e-06	9.34634837471104e-05	4.66603701754297
PIK3CD	0.585192936507933	8.20917750617284	5.09314639330165	2.20061607705716e-06	9.58947279136753e-05	4.63083862561078
DYSF	0.626280611111106	8.35124608641975	5.08039056048549	2.31598090129009e-06	9.9656562949829e-05	4.58241263916232
FCN1	0.903995246031741	9.70013202469136	5.07356215666496	2.38014573220807e-06	0.000101407990773141	4.55651474486914
MDK	0.746412682539679	9.00394886419753	5.06582034586736	2.45499651376752e-06	0.000104364629574161	4.52717403126933
CDC42SE2	0.687509277777776	9.15855449382716	5.05274299716276	2.58669046249534e-06	0.000108516202955122	4.47766406437027
PDE5A	-1.07631	10.9787510740741	-5.04174	2.70285576924945e-06	0.000112403545360309	4.43604624944751
AIF1L	-0.622521	8.45375835802469	-5.03502	2.77620089436589e-06	0.000114953946123852	4.41068305740291
TP53INP1	0.986612515873007	9.02479356790123	5.03209906920943	2.80875257368831e-06	0.000116050619297316	4.3996410002504
RASAL3	0.786360904761903	9.05081437037037	5.02389917903945	2.90203288464606e-06	0.000119132809191586	4.36869536913978
ZDHHC6	0.589914238095231	9.00693785185185	5.00984373902854	3.06901083717424e-06	0.000124915270883283	4.31571206183424
EFHD1	-0.943218	9.02306711111111	-5.00448	3.13521502285052e-06	0.00012647584187349	4.29550106934377
TCEAL1	-0.613083	8.12679040740741	-4.99642	3.23725844569546e-06	0.000129558062899904	4.26517214177879
AK4	-0.634158	9.70589161728395	-4.99381	3.27092323647696e-06	0.000130241488030672	4.25537636546731
UCP2	0.985122912698405	8.70430020987654	4.99168069863312	3.29873804526331e-06	0.000130381939681585	4.24735877921155
CD24	1.1311018015873	9.0771402345679	4.98930814312212	3.32995931157508e-06	0.000131344580681302	4.23843963466678
OSBPL10	0.612755817460315	8.44181280246914	4.96992	3.59620053477174e-06	0.000139447948584834	4.16562065920135
RPS21	-0.786558	8.23040888888889	-4.96531	3.66241714297454e-06	0.000141254112792546	4.14834966518064
CSDC2	-0.660742	7.46821808641975	-4.95533	3.80998727536295e-06	0.000144613207495423	4.11095988815112
CMTM7	0.701756301587299	10.4553999012346	4.95354615380883	3.83701935388475e-06	0.000145063597311888	4.10426843303669
C1QTNF6	0.676283658730156	8.13978367901235	4.94062009522916	4.0382333043759e-06	0.000152069691166754	4.05589751934234
NAV2	-0.65395	8.7561	-4.91994	4.38167465765249e-06	0.000161817444403267	3.97866455976895
ATP2B1-AS1	0.644998777777776	8.76090227160494	4.91713107967924	4.43054976897657e-06	0.000162680263110407	3.96816993807364
GLDN	-0.977576	8.15927383950617	-4.91194	4.52211457785787e-06	0.000164463976947568	3.94881765293131
TMEM71	0.638795174603169	8.50123780246914	4.90782275790448	4.59609668711878e-06	0.000166837437617803	3.93346636258253
B4GALT3	0.67869597619047	9.28360214814815	4.89996904623871	4.74045295661911e-06	0.00017078129013206	3.90421318432565
PCLAF	0.713122396825391	12.538410308642	4.89129105624458	4.90510306359231e-06	0.000175064592549479	3.8719188920472
JUNB	0.893590833333327	8.93186637037037	4.88813363624172	4.96638252816523e-06	0.000175613489397044	3.86017646660694
CSNK2A2	-0.595324	8.60375203703704	-4.87438	5.24213117800079e-06	0.000183666610687097	3.8090748583729
RAMP1	-0.80195	7.54123651851852	-4.86713	5.39340544573783e-06	0.00018727665649307	3.78217433106538
SEMA4A	0.780958984126983	8.42775809876543	4.85172360346351	5.72924485020164e-06	0.000195715096400638	3.72506271223456
ARHGDIB	0.776193650793651	11.5315667283951	4.84963788342708	5.77624336566576e-06	0.000196891313015422	3.71733934925162
ZC3H12A	0.854279857142851	8.12280444444444	4.84928371394538	5.78426126056807e-06	0.000196891313015422	3.71602804823048
EGR2	0.921747642857142	8.80115533333333	4.84762891503888	5.82186750240922e-06	0.000197819405543674	3.70990189664417
GALNT15	-0.739869	7.4120197654321	-4.84434	5.897416847521e-06	0.000199324353874694	3.69771377623327
MRPL33	-0.757627	10.9422920246914	-4.84053	5.98583803321612e-06	0.000201759031427152	3.68364643596824
PCYOX1	-0.789987	8.53236296296296	-4.83452	6.12839744673735e-06	0.00020567761957208	3.66139910421268
CAPN12	0.62678302380952	8.2868902962963	4.82155460829818	6.44683764752441e-06	0.000213001734364667	3.61352353848212
SGCA	-0.834388	7.91861067901235	-4.80836	6.78751249485083e-06	0.00022157869287798	3.56486321114458
RNF170	-0.657851	8.00020258024691	-4.80178	6.96384348401097e-06	0.000225373480074168	3.54063078043629
FRG1BP	-0.647297	8.87768222222222	-4.78956	7.30353829919678e-06	0.000232861146106057	3.49563545931354
IL10RA	0.679276571428568	8.44257411111111	4.78080221509931	7.55659112082187e-06	0.000238266721441352	3.46346067137203
PLCG2	0.730113087301577	9.08804590123457	4.77746911245308	7.65517145857644e-06	0.000240465402303066	3.45121818068375
SYF2	-0.588253	9.54994081481481	-4.77282	7.79482542396316e-06	0.000243254503034935	3.4341428822026
ACTC1	-1.33729	8.05269867901235	-4.77136	7.83906797358732e-06	0.000243910413249254	3.42879736911869
HDHD2	-0.6163	8.48768559259259	-4.76808	7.93979243411268e-06	0.000245343593207386	3.41673957907609
CD74	0.715537246031749	12.7849601358025	4.74963777772113	8.52866516614618e-06	0.000258154057956292	3.34917834480868
FOXO3	-0.73106	10.8944821604938	-4.74314	8.74603220029584e-06	0.000263068547156697	3.32541638778226
BACH2	0.820946523809517	7.54736474074074	4.73442974690037	9.04618811595143e-06	0.000271669668223157	3.2935603083413
COX5B	-0.793308	10.5117487654321	-4.72946	9.22179783525605e-06	0.00027564530091945	3.2754106722814
PGRMC1	-0.592994	9.52186855555555	-4.72581	9.35302027408868e-06	0.000278696694459994	3.26207350589593
PELI1	0.598803650793648	8.21772083950617	4.70689510721497	1.00619685060304e-05	0.000295348443191997	3.19311616733242
S1PR3	-0.773866	8.42255259259259	-4.70651	1.00770479340752e-05	0.000295348443191997	3.19170297072275
SMYD4	-0.62023	8.24245858024691	-4.7065	1.00774860750543e-05	0.000295348443191997	3.19166194125508
PLAU	0.753309833333331	9.16487725925926	4.70637788297427	1.00820728323622e-05	0.000295348443191997	3.19123252433854
RASL12	-1.00944	8.66384664197531	-4.70039	1.03176868665456e-05	0.000300422145748884	3.16943372303831
TMEM120A	-0.736397	8.39979385185185	-4.69947	1.03542778295178e-05	0.000301029384314097	3.16609323259961
CD37	0.871140849206343	8.34328616049383	4.68549536143901	1.09272095203749e-05	0.000315766643693009	3.11527948131043
MXRA7	-0.723378	9.25498048148148	-4.67939	1.11870883248446e-05	0.000320372753973468	3.09310590024597
C5ORF46	-1.03117	8.94762582716049	-4.67766	1.12617531011135e-05	0.000321548263916868	3.08683082258566
MAP3K7CL	-0.710695	8.79823367901234	-4.67652	1.1311199629184e-05	0.000321998882301027	3.08269810668852
TNK2	0.623043880952377	9.15661362962963	4.65903050463423	1.20976568672841e-05	0.000337851351636708	3.0192977021748
PIK3R1	-0.640079	9.52526271604938	-4.65767	1.21611437680487e-05	0.000339129271549229	3.01436148013249
JAG1	-0.79178	8.66254581481481	-4.6497	1.25385145804045e-05	0.000348636313841772	2.98554354861928
MAP1B	-1.0721	9.6925387654321	-4.64008	1.30096331512686e-05	0.000359125948317126	2.95076430951733
TAMALIN	0.811204388888886	8.0735374691358	4.63856896588668	1.30852363760191e-05	0.000360692466676147	2.94530102766617
SFRP2	1.07610714285714	9.97417088888889	4.63249573911564	1.33931367715636e-05	0.000367590683558123	2.9233738232043
PEBP1	-0.741079	9.35948198765432	-4.62952	1.35466942191841e-05	0.00037101662134916	2.91262654254338
GGA2	0.733701968253959	10.1575505308642	4.62423867242251	1.38230622672989e-05	0.000375618155075893	2.89358838435725
MBNL1	-0.747915	9.67528097530864	-4.61743	1.41875023296175e-05	0.000383457932538569	2.86905904245918
LINC00857	0.648425309523809	8.66467640740741	4.60905224855727	1.4649034958734e-05	0.000393589942079467	2.83888677866435
SLIRP	-0.718947	10.4438110493827	-4.59551	1.54259522020369e-05	0.000407497629418134	2.79018877977935
CPVL	0.764952404761903	10.0113417037037	4.59418254551653	1.55041105845241e-05	0.000408531178349789	2.78542671174035
BTN3A2	0.597615682539676	8.27635575308642	4.59279364667466	1.55864084875808e-05	0.000410134792802503	2.78043840182173
CES1	-0.926415	9.16318369135803	-4.56762	1.71533731795229e-05	0.000445242915772419	2.69019294766957
PGGHG	0.738523769841266	8.38091509876543	4.56179071509161	1.7537800301952e-05	0.000453375837535597	2.66931794154076
CD79A	1.39590553174602	9.53138535802469	4.55670180460987	1.78799722068509e-05	0.000460975563769619	2.65112025176689
MEG3	0.776639531746028	8.87826569135802	4.55435341181766	1.80400504781698e-05	0.000464469455604542	2.64272652240943
STARD5	0.659784595238094	7.97040918518519	4.55400307679336	1.80640499200094e-05	0.000464469455604542	2.64147455652112
ALCAM	-0.636339	8.79175928395062	-4.55094	1.82752304050821e-05	0.000468012259235904	2.63052946436831
ADAMTS8	-0.658552	7.60959582716049	-4.54184	1.89164886425418e-05	0.000477499175919083	2.59805601465525
ZNF503	-0.697566	8.32261455555556	-4.53697	1.92688622438244e-05	0.000484380203317162	2.58067907497913
TIMP4	-0.881608	7.68615359259259	-4.5347	1.94352468650154e-05	0.000487921617490478	2.57258456746564
ATOH8	-0.630562	7.69377451851852	-4.51344	2.10626219785489e-05	0.000521252210154775	2.49689331932017
MYL6	-0.627926	12.7219628395062	-4.5103	2.13138882469663e-05	0.000526788995044529	2.48573261591887
PADI4	0.896803579365077	7.94508928395062	4.50957311283264	2.13722836822431e-05	0.000526870859331585	2.48315773652949
ARHGAP30	0.641615015873011	8.60390090123457	4.46742958589235	2.50484300665982e-05	0.000599720234260354	2.33383853542006
SNF8	-0.608526	8.55409627160494	-4.46025	2.57334027405948e-05	0.000612288550283057	2.30846672220743
MFGE8	-0.604454	11.2452366666667	-4.44874	2.68687053132955e-05	0.000635350225764329	2.26787166374231
CPED1	-0.900716	8.89113538271605	-4.4369	2.8087043058457e-05	0.000657656222409157	2.22618053448127
FXYD1	-0.789291	8.06687732098765	-4.43432	2.83589612996128e-05	0.000660033570004185	2.21712368547792
CD69	1.00638833333333	8.90755814814815	4.42468302886931	2.93998994015912e-05	0.000675985667731298	2.18324083454889
PTPRCAP	0.990760404761899	8.34782948148148	4.42323831707441	2.95590676039746e-05	0.000678092479373893	2.17816630390667
F13A1	0.790258436507932	8.8398990617284	4.42051116864876	2.98618014205867e-05	0.000684139234941107	2.16858996230444
SCG2	0.658618198412695	8.08609787654321	4.41921636949893	3.00065820604514e-05	0.000685813518299207	2.16404454462021
ANKRD1	-0.662911	7.67280430864198	-4.40979	3.10811380264868e-05	0.000706455913596039	2.13098151602714
CD96	0.645258865079362	8.0915700617284	4.40891660296653	3.11827137641669e-05	0.000706783547758901	2.12791573477783
NFIA	-0.932911	8.89692822222222	-4.39715	3.25811096469255e-05	0.000732404967738759	2.08669954142594
ARHGAP10	-0.600388	8.39660716049383	-4.3922	3.318748136859e-05	0.00074167817591253	2.06937681428694
CSF3R	0.826868261904758	8.88297014814815	4.38755090267076	3.37663482030277e-05	0.000749362228682043	2.05313391154024
GFPT2	0.869444206349198	8.17459127160494	4.38364173523761	3.4260953756213e-05	0.000757701786539138	2.03947542488481
ATP13A1	0.71142592063492	8.48897549382716	4.38208373797819	3.44600248565421e-05	0.000761224336611606	2.03403391006366
CD7	0.728297936507934	8.40002883950617	4.37875365034072	3.4889279689341e-05	0.000769817670654088	2.02240709117048
TC2N	-0.628123	8.63085371604938	-4.37489	3.53940399843499e-05	0.00077915763509852	2.00891755761984
CMKLR1	0.604053015873014	9.29838934567901	4.37240557807734	3.57219242239754e-05	0.000783670195418177	2.00025810764125
EBF3	0.681706063492062	8.74503171604938	4.35509731895157	3.80909282211634e-05	0.000822437310237986	1.9399680840446
ARHGAP4	0.651945023809514	8.86667396296296	4.35404576900383	3.82396460436116e-05	0.000823788771187262	1.93630993876186
ADAM19	0.719206603174605	9.05416680246914	4.3516862036203	3.85753979913596e-05	0.000828223752609101	1.92810342859629
SLC4A5	0.631192476190472	9.75627314814815	4.34394773583718	3.96966463197169e-05	0.000844712841041361	1.90120843421012
CBX6	-0.624668	9.66830408641975	-4.34021	4.0249278574333e-05	0.000851735286644902	1.8882321191536
CORO1A	0.712929484126979	8.75908898765432	4.32953358339115	4.18696765509407e-05	0.000879531655475543	1.85119082729353
PLCB2	0.590195785714281	8.25552577777778	4.31901394489747	4.35276556475992e-05	0.000899514408093687	1.81475218165194
NR4A2	1.18982342063492	9.47615493827161	4.31592832712549	4.40258824376274e-05	0.00090737012257384	1.80407441981781
SIK1	1.27067392857143	8.97041	4.29679016726329	4.72413177317599e-05	0.0009644892296783	1.73795279798832
CCL3L3	0.917197325396824	9.37379441975309	4.28199869720259	4.98806128103468e-05	0.00101042833875447	1.68697423911655
STARD8	-0.588919	8.03070474074074	-4.28056	5.01441498283831e-05	0.00101401436175155	1.68203360173719
BAMBI	-0.654441	7.98265367901235	-4.28015	5.02198410373989e-05	0.00101447260722855	1.6806194096988
TENT5C	0.999560904761898	9.55085148148148	4.27969191083096	5.03048417728889e-05	0.00101511774590228	1.67903383206316
SLC25A4	-0.769909	9.21954365432099	-4.277	5.08046882817375e-05	0.00102107883301904	1.66976396703387
TBC1D10C	0.813604293650786	8.58928428395062	4.27442120641883	5.1287255896654e-05	0.00102735623591936	1.6609010857595
POLR2C	-0.596152	9.11501882716049	-4.27081	5.19715005319163e-05	0.00103888694375711	1.64847678463909
LTB	1.06618793650794	9.24860039506173	4.26397460026344	5.3289407943132e-05	0.00106079747549648	1.62500310742901
LUM	0.844889365079355	10.997231617284	4.26237029508333	5.36034854889009e-05	0.00106594041310049	1.61949506626488
LAMP5	0.597775873015871	7.68394867901235	4.25191079713775	5.56953643522965e-05	0.00109953799799735	1.58361652456686
HIGD1A	-0.643028	9.65825287654321	-4.24708	5.66869701110623e-05	0.00111369048481546	1.56707966016594
ATP1A2	-0.679643	8.67715883950617	-4.23432	5.9393180549724e-05	0.00115584083816503	1.5233864655816
PCOLCE2	-0.689995	8.55144620987654	-4.22655	6.10988554938017e-05	0.00118421591245839	1.49686381533289
UQCRBP1	-1.04107	8.86529532098765	-4.22186	6.21531359700663e-05	0.00120099948596704	1.48083973817899
KCNA5	-0.741353	7.91124811111111	-4.20775	6.5428809085885e-05	0.00124645103998011	1.43274125070145
MT1A	-0.610752	10.972738654321	-4.19723	6.79792177862816e-05	0.0012812240751247	1.39693939019824
IRF8	0.69435346031746	9.3711914691358	4.19222982522124	6.92231963597206e-05	0.00129954832812704	1.37996381109676
RHOC	-0.680387	11.0383372469136	-4.19033	6.97014899069068e-05	0.00130596425261423	1.37351840739891
PGAM1	0.682809714285712	9.30310277777778	4.18434563839597	7.12313320544152e-05	0.00132812415419197	1.35319706254292
LARP7	0.84606467460317	9.30014458024691	4.18163469008415	7.19346963891481e-05	0.00133732822344451	1.34400085140003
HACD1	-0.719681	7.91593514814815	-4.18112	7.20700687547845e-05	0.00133854409250391	1.34224128759884
PODXL	0.632187087301586	10.3093374567901	4.17831530007103	7.28050348055892e-05	0.00134566214089944	1.33275
AKR1C3	-0.634284	9.53096477777778	-4.17668	7.32367983443091e-05	0.0013510317765927	1.32721247545243
ANP32AP1	-0.726216	8.26155388888889	-4.16921	7.52449983545091e-05	0.00137350841462	1.30189956551371
XYLT1	0.653827579365074	8.26119783950617	4.15669	7.87285961651095e-05	0.00141660221077976	1.25955923388979
ADAMTSL2	0.585988206349207	8.03660438271605	4.15531568799954	7.91201205545528e-05	0.00141852662250103	1.25491879876193
CRYZL1	-0.62341	8.16818669135803	-4.15063	8.04704846050558e-05	0.00143734861857583	1.23908925472525
PA2G4	-0.645985	8.88883461728395	-4.14885	8.098859163418e-05	0.00144390657778366	1.23308656788471
C3ORF70	-0.614021	8.17647624691358	-4.14719	8.14755272271238e-05	0.00144853795153799	1.22748011760542
FRZB	-0.90999	9.18354140740741	-4.14617	8.17756689021933e-05	0.00145252418393589	1.22404112160163
AZIN2	0.666172142857141	8.28342344444444	4.13877260071459	8.39850164059305e-05	0.00148213409948842	1.19911046437238
NIBAN1	-0.64606	9.80955801234568	-4.136	8.48272480402961e-05	0.0014928659199732	1.18977978293158
NECAB3	-0.602343	8.04530607407407	-4.13233	8.59569301311093e-05	0.0015072008005574	1.17740978561721
CCN3	-1.08232	9.54208166666667	-4.11611	9.11201330969342e-05	0.0015789204222322	1.12287806784741
NLGN4X	0.757537968253965	9.1381475308642	4.11182645743772	9.25311720062056e-05	0.00159232338523743	1.10851543652419
CD3D	0.828643865079364	8.58438406172839	4.10703336130379	9.41364727426183e-05	0.00161086075824901	1.09244087681237
CYTH4	0.60160973015873	9.16351879012346	4.1067668536808	9.42265127276863e-05	0.00161086075824901	1.09154745029596
TPPP3	0.606892142857139	8.06534077777778	4.1031751911051	9.54480679727094e-05	0.00162159994699639	1.07951062157323
MT1IP	-0.716347	8.87811255555556	-4.09414	9.85869707014033e-05	0.0016660501320829	1.04927754443786
RGS5	-0.997326	9.37796024691358	-4.08175	0.000103057296027361	0.00172634507268251	1.00785119352263
TSHZ2	0.778680714285711	8.58396122222222	4.06245119141528	0.000110407807718449	0.00182549815181843	0.94351231489898
BHLHE40	0.692282325396816	10.3292370864198	4.05971899709012	0.000111488277585772	0.00184177094146444	0.934419916260983
DACT3	-0.866967	8.75963933333333	-4.04682	0.000116727973678986	0.00191018489005902	0.89154759106692
RAX2	0.703713428571419	9.66581988888889	4.03720361905476	0.000120787158443038	0.00195984592113259	0.859644828277528
USF1	-0.609651	7.5611044691358	-4.03552	0.000121510438080442	0.00196824274384323	0.854073675814082
FOS	1.10120053174603	11.0534152469136	4.02851720473684	0.0001245700433622	0.00200422618126063	0.830869978004333
NLRP3	0.58593667460317	8.51810013580247	4.02519677055228	0.000126045901964079	0.00201441779830646	0.819881440030611
CD2	0.641966206349206	8.37279660493827	4.02099894829367	0.000127935768597468	0.0020421933260008	0.805997882795318
CCL5	0.855831507936504	10.3366547283951	4.01775252658386	0.000129415927809331	0.00205625141112334	0.795267492740906
SFRP1	0.792721126984126	8.55570743209877	4.01668061603861	0.000129908248204588	0.00205894348645714	0.791725770230444
SERPINA3	-0.757322	9.31380588888889	-4.00494	0.000135421487344363	0.00212519528539596	0.752961408694402
TPM2	-0.60306	11.3706786049383	-3.99767	0.000138943585916371	0.00216272644310836	0.72901963525421
LIMCH1	-0.751477	8.77823622222222	-3.98984	0.000142836632896058	0.00221431506264311	0.703256715504032
C12ORF75	-0.701174	8.60302793827161	-3.98811	0.000143713052103229	0.00222429667211552	0.697554335812226
TIMP3	0.751305238095229	10.1665938518519	3.97880709144354	0.000148503581765997	0.00227269881534681	0.666990516956156
ACP4	0.703867555555553	7.64184454320988	3.96922748134196	0.000153596758052227	0.00233027564524348	0.63556531525336
CAV2	-0.737521	9.09673697530864	-3.95831	0.000159604665328465	0.00238945536293317	0.599817209221121
XBP1	0.903303182539677	10.6406178641975	3.95013782628047	0.000164249742927637	0.00244141226278609	0.573094518607929
ID1	-0.630965	9.00155675308642	-3.94723	0.000165934313699815	0.0024607158302926	0.563590881189106
COL1A1	0.938896071428571	10.2603314444444	3.93809805436427	0.00017132871079111	0.00252116787494918	0.533798523733942
FYN	0.635936912698412	9.00602187654321	3.93688309730996	0.000172059077459637	0.00252687533116438	0.52983757447764
PPP2R3A	0.608046055555551	8.59000832098766	3.93687218436117	0.000172065651227122	0.00252687533116438	0.52980200029672
ADIRF	-0.609744	11.0031561481481	-3.93202	0.000175013723295294	0.00255964260446405	0.513984711147621
XPA	-0.68143	8.34315403703704	-3.92286	0.000180709126839389	0.00262487896464504	0.484172622172713
CD19	1.11185959523809	8.26248718518518	3.91704228559799	0.00018441659265659	0.00266684379323413	0.465270207776359
ITGAL	0.619062650793648	8.50924139506173	3.91466820642213	0.00018595093210572	0.00268066415311411	0.457559087014486
STOM	-0.649196	11.341974691358	-3.911	0.000188346847810774	0.00270628560815798	0.445645124684519
CSRP2	-0.658391	8.46325971604938	-3.89572	0.000198644983547618	0.00281278944135154	0.396116146388683
PRRX2	-0.655346	9.13043864197531	-3.89147	0.000201598902914879	0.00284477247806982	0.382385774921717
CAMK1G	1.04806711904762	8.64244792592593	3.88608638734195	0.000205408726266158	0.00288507263837856	0.364973077100476
TNFRSF13B	0.643565730158727	8.0391322345679	3.88156004488726	0.000208663450998419	0.00292226652913542	0.350353081857354
GZMB	0.891124341269838	8.65270943209877	3.87660609818382	0.00021228216117035	0.00296636796434536	0.334365248461356
MCM5	0.837192841269837	8.54209409876543	3.87027464016122	0.00021699451472647	0.0030192201655799	0.313952071777709
SELENOP	0.725477031746031	9.73563113580247	3.87025221519367	0.000217011381477907	0.0030192201655799	0.313879812213587
NRG1	0.593736460317455	8.46610869135803	3.86237222276738	0.000223016491895106	0.00307814248914386	0.288505980396593
RCAN2	-0.831911	9.01884367901235	-3.86213	0.000223206969994661	0.003078550350395	0.287712441088477
THBS1	0.831311912698411	10.3982353209877	3.86044061765594	0.000224512569499802	0.0030898744277203	0.282291548501106
GFOD1	-0.678894	9.6508184691358	-3.85726	0.000226996211659227	0.00311062860246491	0.272066454551577
MRPS12	-0.594771	9.97250765432099	-3.8437	0.000237883922587623	0.00322517323820072	0.228532625252796
NR4A3	0.678750015873016	7.93905490123457	3.81444016113686	0.000263109149656185	0.00346883393033963	0.134928662052171
PPP1R3C	-0.895096	8.57675348148148	-3.80727	0.000269666145230311	0.00352853170879333	0.112077450294177
OAF	0.648172888888885	9.1089334691358	3.80076299862706	0.000275756360094912	0.00357933498378497	0.0913488777802369
RTKN	0.614552920634919	8.8783689382716	3.79273320371412	0.000283449566254301	0.00365071210567071	0.0658139321297311
NBPF10	-0.762275	9.69793665432099	-3.78992	0.000286194717774926	0.00367017429435166	0.0568710390989562
MMP9	1.10550272222222	10.3023227283951	3.78357195678541	0.00029247683573203	0.00372508779464296	0.036726730803041
LCP1	0.692635515873009	10.6588487901235	3.7661057591004	0.000310452765484568	0.00390207713779224	-0.0185933
MYO1D	-0.669105	10.3090425061728	-3.76292	0.000313847022304684	0.00392800525326713	-0.0286758
IGLL1	1.08491103174602	12.3820578024691	3.76281731304571	0.000313952955161811	0.00392800525326713	-0.0289887
THBS4	1.01390176190476	9.85050414814815	3.76094424673209	0.000315963410216984	0.0039432562318313	-0.0349069
ACAP1	0.596092658730156	8.09971279012346	3.75874594227665	0.00031833861237779	0.00395956934641555	-0.0418502
HNRNPA1P10	0.73207349206349	10.6733306049383	3.75325182864426	0.000324349476571693	0.00401086327525306	-0.0591909
FBXO32	-0.631037	8.80768422222222	-3.75237	0.000325328307639643	0.0040151809839654	-0.061984
PIM1	0.701539666666664	8.89976407407407	3.74598365725659	0.000332467593407282	0.00407954707251223	-0.0821036
CD247	0.719823817460313	8.89044069135802	3.74358068987547	0.000335193886306129	0.00409941719014592	-0.089672
TMEM14B	-0.629575	9.30131909876543	-3.72477	0.000357281590450134	0.00429861435554155	-0.148795
SELL	0.727865380952378	7.90131762962963	3.71680657029282	0.00036704702513508	0.0043885059942713	-0.17377
SLMAP	-0.689387	9.22796395061728	-3.71153	0.000373654810251249	0.00445636940156258	-0.190292
COX17	-0.630066	9.33736749382716	-3.70943	0.000376313595584314	0.00447413243227341	-0.196857
DUSP5	0.808118777777779	9.19137860493827	3.7055865376059	0.000381234913073364	0.00450464724341782	-0.208886
EGR3	0.697268833333331	7.9750307037037	3.70425184553767	0.000382956973908647	0.00451941203631858	-0.213058
TMIGD3	-0.677586	7.91821611111111	-3.68095	0.000414247885130226	0.0047767100919477	-0.285744
IGFBP2	-0.908799	8.98694169135802	-3.6789	0.000417109594631635	0.00480391724581768	-0.292113
RPL26	-1.38837	8.96116103703704	-3.66705	0.000434040050913765	0.0049689923243449	-0.328914
FCER1A	0.62194325396825	8.06067519753086	3.65556579631285	0.000451081305586547	0.00513641986658967	-0.364522
LEF1	0.586057761904756	8.1661587037037	3.64860717556984	0.000461711765474692	0.00522635862339104	-0.386054
ZFP36L2	0.602237333333331	8.47871837037037	3.64793218942132	0.000462755488957554	0.00522889102407443	-0.388141
RAC2	0.638827531746033	9.82033402469136	3.64717405983405	0.000463930448694088	0.00523289474264027	-0.390485
CD79B	0.906979198412698	9.13803165432099	3.64562767488647	0.000466335849230137	0.00525383085734542	-0.395265
HLA-G	0.740838984126977	9.0705787654321	3.62822890143441	0.000494228938208379	0.00549047595117671	-0.448942
C3	0.800103333333338	8.85954681481481	3.62604710926532	0.000497836465559937	0.00551134929754722	-0.45566
ITGA5	-0.73921	9.51764	-3.61897	0.000509717850183961	0.00561687930531058	-0.477444
NNMT	-0.664729	9.94824245679012	-3.61341	0.000519223517640866	0.00569864939327009	-0.494507
ADAM8	0.791388222222218	8.29907495061728	3.60987655882135	0.000525363841535416	0.00573969748062393	-0.505362
CXCL2	0.825021515873015	8.4443392345679	3.59646094490863	0.000549291547277141	0.00593334121931774	-0.546475
TSPAN13	0.600401865079363	8.44522872839506	3.59149913663802	0.000558400348715456	0.00599786562095827	-0.561653
IGDCC4	0.620632293650792	7.72338739506173	3.58767194112722	0.000565523912190631	0.00605059979877336	-0.57335
S100A8	0.906552833333333	10.4214984814815	3.57061528000287	0.000598332303937604	0.00630072419938751	-0.625369
VPREB3	0.895894198412698	7.87862065432099	3.56083470369452	0.000617950668926254	0.0064597793970269	-0.655117
NR2F1	0.599478515873015	8.82084179012346	3.56000602923627	0.000619640578247938	0.00647390729758768	-0.657634
IGFBP3	-0.675113	9.9092272345679	-3.54207	0.000657304763458924	0.00676034415320925	-0.712019
MFAP5	0.746453896825392	10.4714351975309	3.53783954975869	0.000666503390880134	0.00682559414750373	-0.724823
SLC1A3	-0.614386	8.49140749382716	-3.52993	0.000684032557089786	0.00695299830878194	-0.748737
CD8A	0.6004803015873	8.50567967901235	3.52077839472383	0.000704837498650287	0.00710407868766069	-0.776329
SMOC2	-0.598558	9.31320997530864	-3.51271	0.00072368895402856	0.00723685840041944	-0.800629
MSRB3	-0.690127	9.45499382716049	-3.51254	0.000724090185382309	0.00723685840041944	-0.80114
FCMR	0.81630992857143	8.45394455555556	3.48511236570784	0.000791815338252463	0.0077639299952689	-0.883412
RGS2	0.672385896825393	10.3877939753086	3.48473157198584	0.000792796501713081	0.00776558990157258	-0.884551
SVIL	-0.632195	9.71419451851852	-3.47971	0.000805834008156063	0.00784865279213472	-0.899551
RNA18SN5	-1.03477	8.07194206172839	-3.47278	0.000824193352720075	0.00797616100487529	-0.920265
GZMK	0.655875539682534	8.40484486419753	3.45964059965985	0.000860039011778465	0.00821523178991713	-0.959396
S100A4	-0.772545	10.8323306790123	-3.4511	0.000884122757400095	0.00836048855613634	-0.984773
HLA-DPA1	0.664923476190474	11.002133037037	3.45011150312029	0.000886959985453131	0.00837076690760651	-0.987717
HCK	0.604528460317459	8.91373135802469	3.44933187414013	0.00088919738899975	0.00837948081357892	-0.990031
GEM	0.718857309523804	9.21337140740741	3.44336828012625	0.00090648895775639	0.00849639086814294	-1.00772
SHROOM3	-0.598115	7.80139332098765	-3.44225	0.000909753421668882	0.0085144730707073	-1.01102
KCNAB1	-0.664861	8.10858598765432	-3.43951	0.000917838865429898	0.00858174853160995	-1.01915
RUNX3	0.585766246031739	8.67795902469136	3.4351097276773	0.000930959339344698	0.00866208762726852	-1.03218
CEMIP	0.955414626984121	9.10012387654321	3.42175828045045	0.000971842594381419	0.00895163330626584	-1.07164
ICAM3	0.64252021428571	9.23099677777778	3.4142293266376	0.000995637429005353	0.00907410386701878	-1.09384
ASB9	0.597873682539678	8.15058697530864	3.41254029991718	0.00100105040785718	0.00909764084457881	-1.09881
KIFC2	0.608727031746031	8.29674202469136	3.4085997811174	0.00101378699539211	0.00918283651807371	-1.11041
SMTN	-0.713278	9.3637942345679	-3.40314	0.00103168482857578	0.00929196363966793	-1.12647
PDLIM3	-0.722815	9.76638324691358	-3.40103	0.00103867099023157	0.00934608468632639	-1.13266
MYH10	-0.80534	10.584135617284	-3.35221	0.0012136045951963	0.0104108770879396	-1.27529
RPL35A	-0.993664	10.3757953209877	-3.33844	0.00126774621152397	0.010732876556658	-1.31524
KCNMB1	-0.76589	9.0387537654321	-3.33604	0.00127744149051291	0.0107939292020813	-1.32222
COL3A1	0.610619769841264	10.8783538765432	3.33462625050318	0.00128315142223468	0.0108039994310517	-1.3263
TXNIP	-0.752687	12.1096412962963	-3.33414	0.00128514661120815	0.0108144127949928	-1.32772
CD300A	0.603868555555552	8.44495254320988	3.32922919599115	0.00130523360570508	0.0109274043225987	-1.34191
PGM5	-0.735188	9.40637919753086	-3.32116	0.00133890018307052	0.0111200853387394	-1.3652
IL33	0.597531071428566	9.98813422222222	3.31377359548839	0.00137046241779747	0.0113052807470744	-1.38651
NTN1	-0.591537	7.64804672839506	-3.31136	0.00138091840033414	0.0113719194999536	-1.39346
SPTBN1	0.637388817460311	8.85292869135803	3.30545498034927	0.00140682550557823	0.0115010991118425	-1.41045
LPP	-0.600094	10.7623092716049	-3.29762	0.00144190963328656	0.0117028982964666	-1.43296
COL8A1	-0.669768	11.1712375679012	-3.29508	0.00145346752508223	0.011756800741997	-1.44025
EIF1AY	0.621789357142857	8.49316266666667	3.29410468681957	0.00145790376497004	0.0117741052374034	-1.44304
CCL3	0.768220293650794	8.70772761728395	3.28805804577697	0.0014858201913863	0.0119527923722539	-1.46037
TMEM154	0.593801261904758	8.23952359259259	3.27615761152079	0.00154223354191308	0.0122311525495489	-1.4944
CRISPLD2	0.696014857142847	9.67334	3.26430982852423	0.00160038773694844	0.0125834021404947	-1.52818
AOC3	-0.747898	8.55546139506173	-3.26231	0.00161038537162497	0.0126412278043437	-1.53387
POU2AF1	0.716872507936507	7.84168717283951	3.24646337720901	0.0016918777468898	0.01313006949209	-1.5789
CCL2	0.616530626984128	10.6199249876543	3.23745902182562	0.00173987663805955	0.0134154937872145	-1.60441
MYL9	-0.711578	9.80382367901235	-3.23208	0.00176914453798141	0.0135864050628601	-1.61962
FUT8	0.588919825396825	8.13735130864197	3.21932718513049	0.00184042401399044	0.0139490140204584	-1.65561
PLTP	-0.628888	11.0705742098765	-3.20947	0.00189733260275644	0.0143127827254819	-1.68335
RNASE4	-0.589406	9.94339541975309	-3.20543	0.0019211546889498	0.0144520995672865	-1.69471
SELE	0.667367753968252	7.96017008641975	3.20518651421643	0.00192258465619587	0.0144571715695861	-1.69539
CD63	-0.783484	10.6319316419753	-3.19872	0.00196130759126933	0.014684858794905	-1.71354
C2CD4B	0.70642629365079	8.08064061728395	3.19655980372232	0.00197437911043086	0.0147538563994306	-1.71959
CAP2	-0.602909	8.25277612345679	-3.19381	0.00199116572725271	0.0148618807500368	-1.72729
HAS1	0.640333134920634	7.43665082716049	3.19302437141174	0.0019959801352232	0.0148825046986143	-1.72949
HBG2	0.90925009523809	8.11157451851852	3.17476362942521	0.0021111105599201	0.0154438030635838	-1.7805
RPL39	-0.778854	10.5056374567901	-3.16993	0.0021426063923089	0.0156323647158159	-1.79397
KLF4	0.700446714285702	9.90773811111111	3.16119534443523	0.00220063990517064	0.0159886978298194	-1.81826
ATF3	0.895699912698412	9.41685998765432	3.14893247804282	0.00228459188047368	0.0164779904400572	-1.85228
RNA28SN5	-1.40744	9.34176237037037	-3.14721	0.00229662654085816	0.0165167164385777	-1.85705
SBSPON	-0.680411	8.18968028395062	-3.14601	0.00230506922768003	0.0165649790854692	-1.86038
HLA-DQA1	0.71982561111111	9.82732675308642	3.13996806131137	0.00234784239665273	0.0168029274403168	-1.87708
MMP11	0.593791460317459	7.89844158024691	3.1341616100457	0.00238967842099527	0.0170132296961815	-1.89312
IL6	1.12378136507936	9.84211561728395	3.12773100250495	0.00243682194167197	0.0172143292999205	-1.91085
CD52	0.695990587301578	9.66366079012346	3.12436362568998	0.0024618529333773	0.0173325669397009	-1.92012
SEL1L3	0.611400341269833	9.02942665432099	3.12396315863781	0.00246484564455398	0.0173325669397009	-1.92122
CNN1	-0.909005	8.90716809876543	-3.11489	0.00253358634872764	0.017701792129715	-1.94618
ALAS2	0.672980380952378	8.24658985185185	3.10674796562696	0.00259674683463712	0.0180442306380705	-1.96851
G0S2	0.655377317460312	7.81619924691358	3.0939330231149	0.00269916846724677	0.0184740940173276	-2.00358
MZB1	1.00194207142857	9.85158466666667	3.05485614034216	0.00303515506040738	0.0201956578454237	-2.1098
ASB16	0.594904769841267	7.63103320987654	3.04911403303352	0.00308767994373933	0.0204314483997694	-2.12532
SCRG1	-0.800019	8.80493818518518	-3.04895	0.00308920701630635	0.0204344848623584	-2.12576
SPOCK2	0.648315309523802	8.91559562962963	3.02376609596488	0.00332978659614262	0.0216588975124816	-2.19355
RCAN1	0.595369428571427	10.3207194444444	2.99847773196474	0.00358876706904732	0.0229532310367353	-2.26116
TCAF1	-0.715138	12.9428818765432	-2.9974	0.00360020728712065	0.023018705014244	-2.26403
MAOA	-0.671643	9.28059920987654	-2.99226	0.0036552110048608	0.0232212301780112	-2.27771
ECRG4	-0.651356	9.15180333333333	-2.98046	0.00378456095897889	0.0237528383022526	-2.30907
RPL21	-0.995324	9.32049748148148	-2.97844	0.0038070798952345	0.0238643907002248	-2.31442
FER1L4	0.609990793650791	8.02125017283951	2.97222738045647	0.00387723718618656	0.0241601131504068	-2.33087
COMP	0.65929564285714	9.80491066666667	2.95182763772897	0.00411606490944422	0.0252130392948024	-2.38471
EDN1	-0.7008	8.46478298765432	-2.92448	0.00445754819621424	0.026589615526529	-2.4564
CDK12	0.831262293650788	9.06453361728395	2.90376518656262	0.00473346906204202	0.0277764610910626	-2.51036
OLR1	0.673109619047613	9.10483692592593	2.89227948648091	0.00489313900016316	0.028486229176239	-2.54014
SPON1	0.687073476190475	8.82514537037037	2.88990577189469	0.00492674999073553	0.0286122426602218	-2.54629
MYH11	-0.777258	11.4664	-2.87288	0.00517419173972212	0.0295469516360848	-2.59024
ADH1A	-0.648398	9.44097482716049	-2.87211	0.00518557099439491	0.0295892828861956	-2.59221
HLA-DOB	0.607183261904757	8.08274914814815	2.86269833636068	0.00532747785951944	0.0300988338607817	-2.6164
CRYAB	-0.698018	10.4569542098765	-2.84267	0.00564132272661025	0.0313899080163043	-2.66766
ITM2A	0.620627007936502	10.117643617284	2.83889361104991	0.00570244899037998	0.0316468332056459	-2.67731
HLA-DRB6	0.669470103174602	9.99781013580247	2.83877828813227	0.00570432313432576	0.0316468332056459	-2.6776
HBG1	0.804384563492062	7.98763416049383	2.80519778242363	0.00627474702256564	0.033971962809125	-2.76281
FKBP11	0.619527857142854	9.74295133333333	2.80451133615804	0.00628693473502872	0.0339839111277478	-2.76454
TIMD4	0.603773634920635	7.48373382716049	2.78768980415425	0.00659246143250339	0.0351389766519336	-2.8069
FLNC	-0.757084	9.28833201234568	-2.76687	0.00698947403816957	0.0366124420455049	-2.85905
FHL1	-0.671272	10.3426487654321	-2.75181	0.00728996387576108	0.0376300617763922	-2.89655
SERPINE1	0.811851150793652	10.1036682839506	2.73223366635922	0.00769849188352478	0.0390228271679462	-2.94507
ACTG2	-0.801876	10.8037631111111	-2.71747	0.00802018221265065	0.0401638967874364	-2.98146
CXCR4	0.693292912698404	10.1469978765432	2.69612192342054	0.0085071414862792	0.0419422392547021	-3.0338
FCGBP	-0.780099	10.5154	-2.66937	0.00915537727285454	0.0442213894048041	-3.09891
GREM1	0.618579563492065	8.42409060493827	2.63987669973952	0.00992155875806016	0.0468872082612873	-3.17003
PRUNE2	-0.628552	9.58813017283951	-2.63327	0.0101010843212002	0.0474659157613756	-3.18589
APOD	1.0954844047619	10.9072293703704	2.61610393813431	0.0105810759565434	0.0491546377604868	-3.22689

## Sheet: 277 DEGs upregulated
Supplementary Table S1: Upregulated DEGs in AAA tissues relative to controls
id	logFC	AveExpr	t	P.Value	adj.P.Val	B
AHR	1.01057526984127	11.4280303209877	9.3868974045896	1.19875952397833e-14	3.27603852767220e-11	22.8015726939284
DENND11	0.768294984126976	9.62528265432099	8.81425323846324	1.65539965364149e-13	3.16677953741618e-10	20.2951291912895
CCNL1	1.19190605555555	9.53193320987654	8.72266	2.51974186385073e-13	3.70789706580496e-10	19.8937170799619
PNISR	1.00523565079365	8.89231961728395	8.58344842625894	4.77091308470635e-13	6.51911195074517e-10	19.2836090375008
APLNR	1.04826324603174	9.42705080246914	7.76688951251102	1.99361288091228e-11	1.46683901584046e-08	15.7137591557973
SPDYE7P	0.633709706349205	12.3328646049383	7.57529049465704	4.76004099857822e-11	3.25212801081434e-08	14.8810359059431
OSBPL3	0.601617650793648	7.56914506172839	7.56387909195595	5.01280162976997e-11	3.30672052336205e-08	14.831530531507
THY1	1.16788643650794	10.0694018395062	7.5521655614936	5.28615690553742e-11	3.37080605343103e-08	14.7807258870012
DGLUCY	0.794046087301581	9.65079356790123	7.49422638193945	6.87259879746099e-11	4.24105854823963e-08	14.5296036366991
NDUFB4	0.747547468253966	8.09978486419753	7.44838067208162	8.45695486805277e-11	5.0556733320578e-08	14.3311119861571
P2RY8	1.1929176111111	8.36322308641975	7.43400298448009	9.02505457390426e-11	5.23179678784208e-08	14.2689035404461
SLC2A3	1.52244835714285	10.7328173333333	7.28326075703015	1.78208841707243e-10	8.97140826805145e-08	13.6179283800513
HBB	1.97100722222222	12.1054100617284	7.18009272448922	2.83481077905325e-10	1.24447730663157e-07	13.1738218301778
SINHCAF	0.975134626984122	9.77922332098765	7.15489861940052	3.17446619977606e-10	1.34950085337147e-07	13.0655587182376
IL2RB	1.0313298015873	8.20545456790123	7.14131912250456	3.37401005514393e-10	1.37329387989156e-07	13.0072375391407
FGF9	0.618574563492059	7.82978082716049	7.03507630716435	5.43165330065184e-10	1.99822168541288e-07	12.551752580404
WDR11	0.728423555555556	8.29713565432099	6.98502416100277	6.79398666513956e-10	2.25680683204707e-07	12.3376862359293
DIDO1	0.61305025396825	8.44584608641975	6.96465840496479	7.44094793192767e-10	2.41263277860638e-07	12.250683758677
SNORA70	0.640411714285711	8.33817533333333	6.79396117900564	1.59108440352412e-09	4.68268379067945e-07	11.5238551618162
GBP5	0.878668373015871	8.38863090123457	6.77945117879802	1.69691769906381e-09	4.84507993777474e-07	11.462278142202
HELZ2	0.853897523809522	9.50371518518519	6.69763831776395	2.43823319641559e-09	6.13728961150398e-07	11.115726678144
RAB37	0.741790087301581	8.11803734567901	6.68953632730908	2.5271902313544e-09	6.27859079555969e-07	11.0814682363318
FBXW7	0.790990801587299	8.5900802345679	6.63545253781833	3.20922565774209e-09	7.77120086488685e-07	10.8530700295468
SRSF6	0.744859230158728	11.0540842345679	6.63138217808181	3.26738687715367e-09	7.81313886999372e-07	10.8359013923029
FNBP4	0.938372579365078	9.49082695061728	6.51429699451916	5.47051685948012e-09	1.17585379238039e-06	10.343324979899
ITK	1.12610026984127	8.44232143209877	6.48873919002286	6.1198509251162e-09	1.25884675481154e-06	10.2361437562592
LIMA1	0.741227388888889	8.89023224691358	6.44110760718433	7.5401697848823e-09	1.41415145083136e-06	10.0367301551964
WAS	0.910004722222224	9.41547217283951	6.43697915809401	7.67765103048583e-09	1.42595596323489e-06	10.0194670911823
MAP4K1	0.987974103174599	8.38745769135802	6.31186544441973	1.32537903790373e-08	2.04237637333833e-06	9.49795259081387
BTG2	1.28139850793651	9.66811628395062	6.29202638467251	1.44480896850107e-08	2.11248515750043e-06	9.41555830039353
PTPRE	0.687333738095232	8.92394074074074	6.2917405682209	1.44660510001337e-08	2.11248515750043e-06	9.41437188539083
DENND6B	0.650237857142851	8.12346933333333	6.2759597698213	1.54927765831143e-08	2.17924129437482e-06	9.34889377121168
HNRNPDL	0.639025984126982	8.49162032098765	6.23301495779153	1.86660069297334e-08	2.56892598968201e-06	9.17098230223302
ENC1	0.620451825396827	8.4280815308642	6.21821427822243	1.99021762765444e-08	2.68118755049503e-06	9.10976105055621
SNRNP70	0.69824979365079	10.723649617284	6.21149928264758	2.0489375264489e-08	2.69581691676987e-06	9.08200150014529
CAMK1D	0.806502174603171	9.6287374691358	6.2070873832505	2.08844643813041e-08	2.69581691676987e-06	9.06376840721239
RGS16	1.10346696825397	8.65578786419753	6.20473117016995	2.10985395381353e-08	2.69581691676987e-06	9.05403267027097
SFRP4	1.65546023015872	11.1532320123457	6.13744313467317	2.82168614101282e-08	3.41638328339084e-06	8.77653964686134
ZNF831	0.971945253968254	8.22242775308642	6.12647584296459	2.95831938226654e-08	3.5150714150782e-06	8.73141081165323
VASH1	0.644940999999998	8.56242	6.07447069297262	3.70050212618705e-08	4.18879323514545e-06	8.51781
UBR4	0.881430476190477	8.93840037037037	6.07218814460183	3.73698399218353e-08	4.20520610414535e-06	8.50844638104553
GSDMB	0.847361992063489	8.51701993827161	6.06909729178244	3.78695145293605e-08	4.2365135260039e-06	8.49577333397379
CXCL8	1.76317751587302	10.5400809012346	5.96915842953949	5.81125658677294e-08	5.88197558227335e-06	8.08728035287711
RASSF5	0.697763896825389	9.62115419753086	5.95532002582982	6.16508177755627e-08	6.174765152076e-06	8.03091558321255
SEPTIN6	0.773955452380948	8.61746751851852	5.92929002689824	6.8891459698882e-08	6.78380682950994e-06	7.92502767212967
NELL2	0.660956261904764	7.72625303703704	5.90267448180028	7.7161359370946e-08	7.35369571628162e-06	7.81694081522316
APPAT	0.594862333333332	8.22083225925926	5.86393711711419	9.09738976358805e-08	8.40739450132558e-06	7.6599623684532
CCR7	1.33614405555555	8.60326343209877	5.84863351642455	9.70786398465048e-08	8.75997349180961e-06	7.5980574814068
HCLS1	0.759792960317453	9.83963269135802	5.83313858103626	1.03670699111108e-07	9.22428127439766e-06	7.53544344657023
TRIM33	0.762096055555554	8.90042909876543	5.76106989704843	1.40604058009437e-07	1.1643963765024e-05	7.24508995827188
RASSF2	0.641422785714282	10.1831	5.75436782493119	1.44635222335744e-07	1.17739225671608e-05	7.21816235024697
SGSM2	0.608553023809518	9.71694051851852	5.75117799491098	1.46593602087292e-07	1.18827779997029e-05	7.20535072015197
HLA-DMA	0.813832039682531	10.6721019753086	5.71768293296556	1.68800935985068e-07	1.32810368419781e-05	7.07099682272305
IL1B	1.21871947619047	8.38945603703704	5.70583417340532	1.77424228655042e-07	1.3797258106386e-05	7.02354698349138
RBM33	0.619594555555553	8.77574520987654	5.69666380389761	1.84394535333494e-07	1.42236591166522e-05	6.98685108666647
SRPRA	0.639515698412691	8.45050109876543	5.6910328800578	1.88807354130266e-07	1.43899788227569e-05	6.96433069201081
SOCS3	1.43756409523808	9.00999085185185	5.67378747425821	2.02978726781896e-07	1.51679025130377e-05	6.8954169935334
TSPAN32	0.758027769841266	8.41089954320988	5.66518970742817	2.10429783501036e-07	1.56635087874507e-05	6.86109251010173
TNFAIP3	1.0267533015873	8.72821167901234	5.65301555381081	2.21442463890515e-07	1.61518539937523e-05	6.81252763130229
CCDC117	0.703398349206346	8.48068504938272	5.64959896069855	2.24633684422338e-07	1.62774332689369e-05	6.79890614824012
ARL17A	0.961069444444442	8.55043812345679	5.63463860183529	2.39148183762581e-07	1.7242960901911e-05	6.73930233159544
HBA2	1.66884959523809	11.6845380740741	5.62250744786836	2.51591688079998e-07	1.7832350813278e-05	6.6910197084916
AFF4	0.676642047619044	8.56169448148148	5.59951026437884	2.76953172650852e-07	1.91267660390281e-05	6.59961185159668
TRIM22	0.768938349206345	8.39548038271605	5.59405249749561	2.83331756029711e-07	1.94270125191698e-05	6.57794226081557
HNRNPH1	1.01652064285714	8.77213688888889	5.59084210331194	2.87151031559712e-07	1.96185686919189e-05	6.56519992145125
SMG1	0.596840246031741	8.35888402469136	5.54980407570585	3.40665179122684e-07	2.27070553192228e-05	6.40259591382786
COL1A2	1.00819308730159	11.0214247901235	5.52340711101311	3.80146724964163e-07	2.48198185957831e-05	6.29828078233331
MX2	0.661233999999999	8.50005244444444	5.52018985488226	3.85255949620334e-07	2.5067844613051e-05	6.28558185511166
PASK	0.62798173015873	7.7260872345679	5.51322931330119	3.96541728874197e-07	2.5678480234473e-05	6.25811889110234
RELCH	0.679728015873013	8.27254790123457	5.5119400663287	3.98667466264426e-07	2.5678480234473e-05	6.25303382369515
FOSB	1.69266169047619	10.9630912592593	5.47578827445577	4.63051624696748e-07	2.88539986333837e-05	6.11065905311264
PTGS2	1.2318103015873	9.57085867901235	5.47282392846473	4.68762670378434e-07	2.91150320920112e-05	6.09900330398756
CD83	1.08537426190476	8.97766003703704	5.45943328813084	4.95434529226336e-07	3.0280072025878e-05	6.04638694234138
EGR1	1.0032586031746	10.8243733580247	5.41491488610291	5.95267627254304e-07	3.5038368336538e-05	5.87187906329105
ARHGEF6	0.636787293650791	9.53388883950617	5.40784961595985	6.12830278922831e-07	3.55255855630114e-05	5.84424380947488
BTG1	0.678835238095235	10.7980945185185	5.37824452576908	6.92116399363413e-07	3.95229454323048e-05	5.72862639347372
CX3CR1	0.935300317460313	8.2314224691358	5.37198432490802	7.1012807303509e-07	4.04308036820276e-05	5.70421586751566
NCOA7	0.640302714285708	9.12783	5.35990420534629	7.46193643042066e-07	4.18612445495446e-05	5.65714894579547
TMEM119	1.13540378571428	9.77461611111111	5.3366778831473	8.20654276380029e-07	4.55046849482607e-05	5.56679283179525
HERPUD1	0.978728507936504	11.0172652839506	5.3269100737721	8.54102025909175e-07	4.70863739355692e-05	5.52884861009394
MOXD1	0.965863777777772	8.92965004938272	5.26671799080176	1.09174358117821e-06	5.67528660541827e-05	5.29575278778557
HBEGF	1.17532715079365	9.01333550617284	5.25926328249688	1.12535033337586e-06	5.80268244676014e-05	5.26697224030946
RPL7	0.644901603174596	12.5950979135802	5.24951307468532	1.17083868316366e-06	5.9254349229949e-05	5.22935901345397
ITPR3	0.809710380952373	9.36502362962963	5.21727493782576	1.33443795090232e-06	6.56241593849907e-05	5.10523493663887
PDE4B	0.985455595238093	9.41517362962963	5.18957182960649	1.49274610819922e-06	7.16268426181698e-05	4.99886955420484
ACO2	0.683382166666664	8.77137318518519	5.18870460012617	1.4979876332436e-06	7.16412585598751e-05	4.99554432872153
MARCKSL1	0.640755071428568	8.83266544444444	5.15677373849789	1.70403555148527e-06	7.9526458897363e-05	4.87330245563625
AKNA	0.610605674603169	8.50923458024691	5.15126424406057	1.742289824888e-06	8.04940805602182e-05	4.85224808760818
MCOLN2	0.743379079365077	8.88327128395062	5.14674145211952	1.77431995782761e-06	8.13974599358323e-05	4.83497273352954
NKG7	0.768321992063484	8.62229327160494	5.13348108746059	1.87158575562813e-06	8.46416915015748e-05	4.78436673854632
JAML	0.758740031746028	8.41186035802469	5.10870784587256	2.06746644228948e-06	9.1764809839902e-05	4.68999886310043
MX1	0.865946476190469	11.4172622592593	5.10240782913493	2.12039476979853e-06	9.34634837471104e-05	4.66603701754297
PIK3CD	0.585192936507933	8.20917750617284	5.09314639330165	2.20061607705716e-06	9.58947279136753e-05	4.63083862561078
DYSF	0.626280611111106	8.35124608641975	5.08039056048549	2.31598090129009e-06	9.9656562949829e-05	4.58241263916232
FCN1	0.903995246031741	9.70013202469136	5.07356215666496	2.38014573220807e-06	0.000101407990773141	4.55651474486914
MDK	0.746412682539679	9.00394886419753	5.06582034586736	2.45499651376752e-06	0.000104364629574161	4.52717403126933
CDC42SE2	0.687509277777776	9.15855449382716	5.05274299716276	2.58669046249534e-06	0.000108516202955122	4.47766406437027
TP53INP1	0.986612515873007	9.02479356790123	5.03209906920943	2.80875257368831e-06	0.000116050619297316	4.3996410002504
RASAL3	0.786360904761903	9.05081437037037	5.02389917903945	2.90203288464606e-06	0.000119132809191586	4.36869536913978
ZDHHC6	0.589914238095231	9.00693785185185	5.00984373902854	3.06901083717424e-06	0.000124915270883283	4.31571206183424
UCP2	0.985122912698405	8.70430020987654	4.99168069863312	3.29873804526331e-06	0.000130381939681585	4.24735877921155
CD24	1.1311018015873	9.0771402345679	4.98930814312212	3.32995931157508e-06	0.000131344580681302	4.23843963466678
OSBPL10	0.612755817460315	8.44181280246914	4.96992	3.59620053477174e-06	0.000139447948584834	4.16562065920135
CMTM7	0.701756301587299	10.4553999012346	4.95354615380883	3.83701935388475e-06	0.000145063597311888	4.10426843303669
C1QTNF6	0.676283658730156	8.13978367901235	4.94062009522916	4.0382333043759e-06	0.000152069691166754	4.05589751934234
ATP2B1-AS1	0.644998777777776	8.76090227160494	4.91713107967924	4.43054976897657e-06	0.000162680263110407	3.96816993807364
TMEM71	0.638795174603169	8.50123780246914	4.90782275790448	4.59609668711878e-06	0.000166837437617803	3.93346636258253
B4GALT3	0.67869597619047	9.28360214814815	4.89996904623871	4.74045295661911e-06	0.00017078129013206	3.90421318432565
PCLAF	0.713122396825391	12.538410308642	4.89129105624458	4.90510306359231e-06	0.000175064592549479	3.8719188920472
JUNB	0.893590833333327	8.93186637037037	4.88813363624172	4.96638252816523e-06	0.000175613489397044	3.86017646660694
SEMA4A	0.780958984126983	8.42775809876543	4.85172360346351	5.72924485020164e-06	0.000195715096400638	3.72506271223456
ARHGDIB	0.776193650793651	11.5315667283951	4.84963788342708	5.77624336566576e-06	0.000196891313015422	3.71733934925162
ZC3H12A	0.854279857142851	8.12280444444444	4.84928371394538	5.78426126056807e-06	0.000196891313015422	3.71602804823048
EGR2	0.921747642857142	8.80115533333333	4.84762891503888	5.82186750240922e-06	0.000197819405543674	3.70990189664417
CAPN12	0.62678302380952	8.2868902962963	4.82155460829818	6.44683764752441e-06	0.000213001734364667	3.61352353848212
IL10RA	0.679276571428568	8.44257411111111	4.78080221509931	7.55659112082187e-06	0.000238266721441352	3.46346067137203
PLCG2	0.730113087301577	9.08804590123457	4.77746911245308	7.65517145857644e-06	0.000240465402303066	3.45121818068375
CD74	0.715537246031749	12.7849601358025	4.74963777772113	8.52866516614618e-06	0.000258154057956292	3.34917834480868
BACH2	0.820946523809517	7.54736474074074	4.73442974690037	9.04618811595143e-06	0.000271669668223157	3.2935603083413
PELI1	0.598803650793648	8.21772083950617	4.70689510721497	1.00619685060304e-05	0.000295348443191997	3.19311616733242
PLAU	0.753309833333331	9.16487725925926	4.70637788297427	1.00820728323622e-05	0.000295348443191997	3.19123252433854
CD37	0.871140849206343	8.34328616049383	4.68549536143901	1.09272095203749e-05	0.000315766643693009	3.11527948131043
TNK2	0.623043880952377	9.15661362962963	4.65903050463423	1.20976568672841e-05	0.000337851351636708	3.0192977021748
TAMALIN	0.811204388888886	8.0735374691358	4.63856896588668	1.30852363760191e-05	0.000360692466676147	2.94530102766617
SFRP2	1.07610714285714	9.97417088888889	4.63249573911564	1.33931367715636e-05	0.000367590683558123	2.9233738232043
GGA2	0.733701968253959	10.1575505308642	4.62423867242251	1.38230622672989e-05	0.000375618155075893	2.89358838435725
LINC00857	0.648425309523809	8.66467640740741	4.60905224855727	1.4649034958734e-05	0.000393589942079467	2.83888677866435
CPVL	0.764952404761903	10.0113417037037	4.59418254551653	1.55041105845241e-05	0.000408531178349789	2.78542671174035
BTN3A2	0.597615682539676	8.27635575308642	4.59279364667466	1.55864084875808e-05	0.000410134792802503	2.78043840182173
PGGHG	0.738523769841266	8.38091509876543	4.56179071509161	1.7537800301952e-05	0.000453375837535597	2.66931794154076
CD79A	1.39590553174602	9.53138535802469	4.55670180460987	1.78799722068509e-05	0.000460975563769619	2.65112025176689
MEG3	0.776639531746028	8.87826569135802	4.55435341181766	1.80400504781698e-05	0.000464469455604542	2.64272652240943
STARD5	0.659784595238094	7.97040918518519	4.55400307679336	1.80640499200094e-05	0.000464469455604542	2.64147455652112
PADI4	0.896803579365077	7.94508928395062	4.50957311283264	2.13722836822431e-05	0.000526870859331585	2.48315773652949
ARHGAP30	0.641615015873011	8.60390090123457	4.46742958589235	2.50484300665982e-05	0.000599720234260354	2.33383853542006
CD69	1.00638833333333	8.90755814814815	4.42468302886931	2.93998994015912e-05	0.000675985667731298	2.18324083454889
PTPRCAP	0.990760404761899	8.34782948148148	4.42323831707441	2.95590676039746e-05	0.000678092479373893	2.17816630390667
F13A1	0.790258436507932	8.8398990617284	4.42051116864876	2.98618014205867e-05	0.000684139234941107	2.16858996230444
SCG2	0.658618198412695	8.08609787654321	4.41921636949893	3.00065820604514e-05	0.000685813518299207	2.16404454462021
CD96	0.645258865079362	8.0915700617284	4.40891660296653	3.11827137641669e-05	0.000706783547758901	2.12791573477783
CSF3R	0.826868261904758	8.88297014814815	4.38755090267076	3.37663482030277e-05	0.000749362228682043	2.05313391154024
GFPT2	0.869444206349198	8.17459127160494	4.38364173523761	3.4260953756213e-05	0.000757701786539138	2.03947542488481
ATP13A1	0.71142592063492	8.48897549382716	4.38208373797819	3.44600248565421e-05	0.000761224336611606	2.03403391006366
CD7	0.728297936507934	8.40002883950617	4.37875365034072	3.4889279689341e-05	0.000769817670654088	2.02240709117048
CMKLR1	0.604053015873014	9.29838934567901	4.37240557807734	3.57219242239754e-05	0.000783670195418177	2.00025810764125
EBF3	0.681706063492062	8.74503171604938	4.35509731895157	3.80909282211634e-05	0.000822437310237986	1.9399680840446
ARHGAP4	0.651945023809514	8.86667396296296	4.35404576900383	3.82396460436116e-05	0.000823788771187262	1.93630993876186
ADAM19	0.719206603174605	9.05416680246914	4.3516862036203	3.85753979913596e-05	0.000828223752609101	1.92810342859629
SLC4A5	0.631192476190472	9.75627314814815	4.34394773583718	3.96966463197169e-05	0.000844712841041361	1.90120843421012
CORO1A	0.712929484126979	8.75908898765432	4.32953358339115	4.18696765509407e-05	0.000879531655475543	1.85119082729353
PLCB2	0.590195785714281	8.25552577777778	4.31901394489747	4.35276556475992e-05	0.000899514408093687	1.81475218165194
NR4A2	1.18982342063492	9.47615493827161	4.31592832712549	4.40258824376274e-05	0.00090737012257384	1.80407441981781
SIK1	1.27067392857143	8.97041	4.29679016726329	4.72413177317599e-05	0.0009644892296783	1.73795279798832
CCL3L3	0.917197325396824	9.37379441975309	4.28199869720259	4.98806128103468e-05	0.00101042833875447	1.68697423911655
TENT5C	0.999560904761898	9.55085148148148	4.27969191083096	5.03048417728889e-05	0.00101511774590228	1.67903383206316
TBC1D10C	0.813604293650786	8.58928428395062	4.27442120641883	5.1287255896654e-05	0.00102735623591936	1.6609010857595
LTB	1.06618793650794	9.24860039506173	4.26397460026344	5.3289407943132e-05	0.00106079747549648	1.62500310742901
LUM	0.844889365079355	10.997231617284	4.26237029508333	5.36034854889009e-05	0.00106594041310049	1.61949506626488
LAMP5	0.597775873015871	7.68394867901235	4.25191079713775	5.56953643522965e-05	0.00109953799799735	1.58361652456686
IRF8	0.69435346031746	9.3711914691358	4.19222982522124	6.92231963597206e-05	0.00129954832812704	1.37996381109676
PGAM1	0.682809714285712	9.30310277777778	4.18434563839597	7.12313320544152e-05	0.00132812415419197	1.35319706254292
LARP7	0.84606467460317	9.30014458024691	4.18163469008415	7.19346963891481e-05	0.00133732822344451	1.34400085140003
PODXL	0.632187087301586	10.3093374567901	4.17831530007103	7.28050348055892e-05	0.00134566214089944	1.33275
XYLT1	0.653827579365074	8.26119783950617	4.15669	7.87285961651095e-05	0.00141660221077976	1.25955923388979
ADAMTSL2	0.585988206349207	8.03660438271605	4.15531568799954	7.91201205545528e-05	0.00141852662250103	1.25491879876193
AZIN2	0.666172142857141	8.28342344444444	4.13877260071459	8.39850164059305e-05	0.00148213409948842	1.19911046437238
NLGN4X	0.757537968253965	9.1381475308642	4.11182645743772	9.25311720062056e-05	0.00159232338523743	1.10851543652419
CD3D	0.828643865079364	8.58438406172839	4.10703336130379	9.41364727426183e-05	0.00161086075824901	1.09244087681237
CYTH4	0.60160973015873	9.16351879012346	4.1067668536808	9.42265127276863e-05	0.00161086075824901	1.09154745029596
TPPP3	0.606892142857139	8.06534077777778	4.1031751911051	9.54480679727094e-05	0.00162159994699639	1.07951062157323
TSHZ2	0.778680714285711	8.58396122222222	4.06245119141528	0.000110407807718449	0.00182549815181843	0.94351231489898
BHLHE40	0.692282325396816	10.3292370864198	4.05971899709012	0.000111488277585772	0.00184177094146444	0.934419916260983
RAX2	0.703713428571419	9.66581988888889	4.03720361905476	0.000120787158443038	0.00195984592113259	0.859644828277528
FOS	1.10120053174603	11.0534152469136	4.02851720473684	0.0001245700433622	0.00200422618126063	0.830869978004333
NLRP3	0.58593667460317	8.51810013580247	4.02519677055228	0.000126045901964079	0.00201441779830646	0.819881440030611
CD2	0.641966206349206	8.37279660493827	4.02099894829367	0.000127935768597468	0.0020421933260008	0.805997882795318
CCL5	0.855831507936504	10.3366547283951	4.01775252658386	0.000129415927809331	0.00205625141112334	0.795267492740906
SFRP1	0.792721126984126	8.55570743209877	4.01668061603861	0.000129908248204588	0.00205894348645714	0.791725770230444
TIMP3	0.751305238095229	10.1665938518519	3.97880709144354	0.000148503581765997	0.00227269881534681	0.666990516956156
ACP4	0.703867555555553	7.64184454320988	3.96922748134196	0.000153596758052227	0.00233027564524348	0.63556531525336
XBP1	0.903303182539677	10.6406178641975	3.95013782628047	0.000164249742927637	0.00244141226278609	0.573094518607929
COL1A1	0.938896071428571	10.2603314444444	3.93809805436427	0.00017132871079111	0.00252116787494918	0.533798523733942
FYN	0.635936912698412	9.00602187654321	3.93688309730996	0.000172059077459637	0.00252687533116438	0.52983757447764
PPP2R3A	0.608046055555551	8.59000832098766	3.93687218436117	0.000172065651227122	0.00252687533116438	0.52980200029672
CD19	1.11185959523809	8.26248718518518	3.91704228559799	0.00018441659265659	0.00266684379323413	0.465270207776359
ITGAL	0.619062650793648	8.50924139506173	3.91466820642213	0.00018595093210572	0.00268066415311411	0.457559087014486
CAMK1G	1.04806711904762	8.64244792592593	3.88608638734195	0.000205408726266158	0.00288507263837856	0.364973077100476
TNFRSF13B	0.643565730158727	8.0391322345679	3.88156004488726	0.000208663450998419	0.00292226652913542	0.350353081857354
GZMB	0.891124341269838	8.65270943209877	3.87660609818382	0.00021228216117035	0.00296636796434536	0.334365248461356
MCM5	0.837192841269837	8.54209409876543	3.87027464016122	0.00021699451472647	0.0030192201655799	0.313952071777709
SELENOP	0.725477031746031	9.73563113580247	3.87025221519367	0.000217011381477907	0.0030192201655799	0.313879812213587
NRG1	0.593736460317455	8.46610869135803	3.86237222276738	0.000223016491895106	0.00307814248914386	0.288505980396593
THBS1	0.831311912698411	10.3982353209877	3.86044061765594	0.000224512569499802	0.0030898744277203	0.282291548501106
NR4A3	0.678750015873016	7.93905490123457	3.81444016113686	0.000263109149656185	0.00346883393033963	0.134928662052171
OAF	0.648172888888885	9.1089334691358	3.80076299862706	0.000275756360094912	0.00357933498378497	0.0913488777802369
RTKN	0.614552920634919	8.8783689382716	3.79273320371412	0.000283449566254301	0.00365071210567071	0.0658139321297311
MMP9	1.10550272222222	10.3023227283951	3.78357195678541	0.00029247683573203	0.00372508779464296	0.036726730803041
LCP1	0.692635515873009	10.6588487901235	3.7661057591004	0.000310452765484568	0.00390207713779224	-0.0185933
IGLL1	1.08491103174602	12.3820578024691	3.76281731304571	0.000313952955161811	0.00392800525326713	-0.0289887
THBS4	1.01390176190476	9.85050414814815	3.76094424673209	0.000315963410216984	0.0039432562318313	-0.0349069
ACAP1	0.596092658730156	8.09971279012346	3.75874594227665	0.00031833861237779	0.00395956934641555	-0.0418502
HNRNPA1P10	0.73207349206349	10.6733306049383	3.75325182864426	0.000324349476571693	0.00401086327525306	-0.0591909
PIM1	0.701539666666664	8.89976407407407	3.74598365725659	0.000332467593407282	0.00407954707251223	-0.0821036
CD247	0.719823817460313	8.89044069135802	3.74358068987547	0.000335193886306129	0.00409941719014592	-0.089672
SELL	0.727865380952378	7.90131762962963	3.71680657029282	0.00036704702513508	0.0043885059942713	-0.17377
DUSP5	0.808118777777779	9.19137860493827	3.7055865376059	0.000381234913073364	0.00450464724341782	-0.208886
EGR3	0.697268833333331	7.9750307037037	3.70425184553767	0.000382956973908647	0.00451941203631858	-0.213058
FCER1A	0.62194325396825	8.06067519753086	3.65556579631285	0.000451081305586547	0.00513641986658967	-0.364522
LEF1	0.586057761904756	8.1661587037037	3.64860717556984	0.000461711765474692	0.00522635862339104	-0.386054
ZFP36L2	0.602237333333331	8.47871837037037	3.64793218942132	0.000462755488957554	0.00522889102407443	-0.388141
RAC2	0.638827531746033	9.82033402469136	3.64717405983405	0.000463930448694088	0.00523289474264027	-0.390485
CD79B	0.906979198412698	9.13803165432099	3.64562767488647	0.000466335849230137	0.00525383085734542	-0.395265
HLA-G	0.740838984126977	9.0705787654321	3.62822890143441	0.000494228938208379	0.00549047595117671	-0.448942
C3	0.800103333333338	8.85954681481481	3.62604710926532	0.000497836465559937	0.00551134929754722	-0.45566
ADAM8	0.791388222222218	8.29907495061728	3.60987655882135	0.000525363841535416	0.00573969748062393	-0.505362
CXCL2	0.825021515873015	8.4443392345679	3.59646094490863	0.000549291547277141	0.00593334121931774	-0.546475
TSPAN13	0.600401865079363	8.44522872839506	3.59149913663802	0.000558400348715456	0.00599786562095827	-0.561653
IGDCC4	0.620632293650792	7.72338739506173	3.58767194112722	0.000565523912190631	0.00605059979877336	-0.57335
S100A8	0.906552833333333	10.4214984814815	3.57061528000287	0.000598332303937604	0.00630072419938751	-0.625369
VPREB3	0.895894198412698	7.87862065432099	3.56083470369452	0.000617950668926254	0.0064597793970269	-0.655117
NR2F1	0.599478515873015	8.82084179012346	3.56000602923627	0.000619640578247938	0.00647390729758768	-0.657634
MFAP5	0.746453896825392	10.4714351975309	3.53783954975869	0.000666503390880134	0.00682559414750373	-0.724823
CD8A	0.6004803015873	8.50567967901235	3.52077839472383	0.000704837498650287	0.00710407868766069	-0.776329
FCMR	0.81630992857143	8.45394455555556	3.48511236570784	0.000791815338252463	0.0077639299952689	-0.883412
RGS2	0.672385896825393	10.3877939753086	3.48473157198584	0.000792796501713081	0.00776558990157258	-0.884551
GZMK	0.655875539682534	8.40484486419753	3.45964059965985	0.000860039011778465	0.00821523178991713	-0.959396
HLA-DPA1	0.664923476190474	11.002133037037	3.45011150312029	0.000886959985453131	0.00837076690760651	-0.987717
HCK	0.604528460317459	8.91373135802469	3.44933187414013	0.00088919738899975	0.00837948081357892	-0.990031
GEM	0.718857309523804	9.21337140740741	3.44336828012625	0.00090648895775639	0.00849639086814294	-1.00772
RUNX3	0.585766246031739	8.67795902469136	3.4351097276773	0.000930959339344698	0.00866208762726852	-1.03218
CEMIP	0.955414626984121	9.10012387654321	3.42175828045045	0.000971842594381419	0.00895163330626584	-1.07164
ICAM3	0.64252021428571	9.23099677777778	3.4142293266376	0.000995637429005353	0.00907410386701878	-1.09384
ASB9	0.597873682539678	8.15058697530864	3.41254029991718	0.00100105040785718	0.00909764084457881	-1.09881
KIFC2	0.608727031746031	8.29674202469136	3.4085997811174	0.00101378699539211	0.00918283651807371	-1.11041
COL3A1	0.610619769841264	10.8783538765432	3.33462625050318	0.00128315142223468	0.0108039994310517	-1.3263
CD300A	0.603868555555552	8.44495254320988	3.32922919599115	0.00130523360570508	0.0109274043225987	-1.34191
IL33	0.597531071428566	9.98813422222222	3.31377359548839	0.00137046241779747	0.0113052807470744	-1.38651
SPTBN1	0.637388817460311	8.85292869135803	3.30545498034927	0.00140682550557823	0.0115010991118425	-1.41045
EIF1AY	0.621789357142857	8.49316266666667	3.29410468681957	0.00145790376497004	0.0117741052374034	-1.44304
CCL3	0.768220293650794	8.70772761728395	3.28805804577697	0.0014858201913863	0.0119527923722539	-1.46037
TMEM154	0.593801261904758	8.23952359259259	3.27615761152079	0.00154223354191308	0.0122311525495489	-1.4944
CRISPLD2	0.696014857142847	9.67334	3.26430982852423	0.00160038773694844	0.0125834021404947	-1.52818
POU2AF1	0.716872507936507	7.84168717283951	3.24646337720901	0.0016918777468898	0.01313006949209	-1.5789
CCL2	0.616530626984128	10.6199249876543	3.23745902182562	0.00173987663805955	0.0134154937872145	-1.60441
FUT8	0.588919825396825	8.13735130864197	3.21932718513049	0.00184042401399044	0.0139490140204584	-1.65561
SELE	0.667367753968252	7.96017008641975	3.20518651421643	0.00192258465619587	0.0144571715695861	-1.69539
C2CD4B	0.70642629365079	8.08064061728395	3.19655980372232	0.00197437911043086	0.0147538563994306	-1.71959
HAS1	0.640333134920634	7.43665082716049	3.19302437141174	0.0019959801352232	0.0148825046986143	-1.72949
HBG2	0.90925009523809	8.11157451851852	3.17476362942521	0.0021111105599201	0.0154438030635838	-1.7805
KLF4	0.700446714285702	9.90773811111111	3.16119534443523	0.00220063990517064	0.0159886978298194	-1.81826
ATF3	0.895699912698412	9.41685998765432	3.14893247804282	0.00228459188047368	0.0164779904400572	-1.85228
HLA-DQA1	0.71982561111111	9.82732675308642	3.13996806131137	0.00234784239665273	0.0168029274403168	-1.87708
MMP11	0.593791460317459	7.89844158024691	3.1341616100457	0.00238967842099527	0.0170132296961815	-1.89312
IL6	1.12378136507936	9.84211561728395	3.12773100250495	0.00243682194167197	0.0172143292999205	-1.91085
CD52	0.695990587301578	9.66366079012346	3.12436362568998	0.0024618529333773	0.0173325669397009	-1.92012
SEL1L3	0.611400341269833	9.02942665432099	3.12396315863781	0.00246484564455398	0.0173325669397009	-1.92122
ALAS2	0.672980380952378	8.24658985185185	3.10674796562696	0.00259674683463712	0.0180442306380705	-1.96851
G0S2	0.655377317460312	7.81619924691358	3.0939330231149	0.00269916846724677	0.0184740940173276	-2.00358
MZB1	1.00194207142857	9.85158466666667	3.05485614034216	0.00303515506040738	0.0201956578454237	-2.1098
ASB16	0.594904769841267	7.63103320987654	3.04911403303352	0.00308767994373933	0.0204314483997694	-2.12532
SPOCK2	0.648315309523802	8.91559562962963	3.02376609596488	0.00332978659614262	0.0216588975124816	-2.19355
RCAN1	0.595369428571427	10.3207194444444	2.99847773196474	0.00358876706904732	0.0229532310367353	-2.26116
FER1L4	0.609990793650791	8.02125017283951	2.97222738045647	0.00387723718618656	0.0241601131504068	-2.33087
COMP	0.65929564285714	9.80491066666667	2.95182763772897	0.00411606490944422	0.0252130392948024	-2.38471
CDK12	0.831262293650788	9.06453361728395	2.90376518656262	0.00473346906204202	0.0277764610910626	-2.51036
OLR1	0.673109619047613	9.10483692592593	2.89227948648091	0.00489313900016316	0.028486229176239	-2.54014
SPON1	0.687073476190475	8.82514537037037	2.88990577189469	0.00492674999073553	0.0286122426602218	-2.54629
HLA-DOB	0.607183261904757	8.08274914814815	2.86269833636068	0.00532747785951944	0.0300988338607817	-2.6164
ITM2A	0.620627007936502	10.117643617284	2.83889361104991	0.00570244899037998	0.0316468332056459	-2.67731
HLA-DRB6	0.669470103174602	9.99781013580247	2.83877828813227	0.00570432313432576	0.0316468332056459	-2.6776
HBG1	0.804384563492062	7.98763416049383	2.80519778242363	0.00627474702256564	0.033971962809125	-2.76281
FKBP11	0.619527857142854	9.74295133333333	2.80451133615804	0.00628693473502872	0.0339839111277478	-2.76454
TIMD4	0.603773634920635	7.48373382716049	2.78768980415425	0.00659246143250339	0.0351389766519336	-2.8069
SERPINE1	0.811851150793652	10.1036682839506	2.73223366635922	0.00769849188352478	0.0390228271679462	-2.94507
CXCR4	0.693292912698404	10.1469978765432	2.69612192342054	0.0085071414862792	0.0419422392547021	-3.0338
GREM1	0.618579563492065	8.42409060493827	2.63987669973952	0.00992155875806016	0.0468872082612873	-3.17003
APOD	1.0954844047619	10.9072293703704	2.61610393813431	0.0105810759565434	0.0491546377604868	-3.22689

## Sheet: 274 DEGs downregulated
Supplementary Table S1: Downregulated DEGs in AAA tissues relative to controls
id	logFC	AveExpr	t	P.Value	adj.P.Val	B
LGR6	-1.23464	7.83826539506173	-11.5422	7.04341717031121e-19	1.34740570468053e-14	32.0579764129679
TBXA2R	-0.892146	8.77665887654321	-10.6104	4.56990276797511e-17	4.3366773565825e-13	28.1036209574075
BTC	-0.681321	7.42844435802469	-10.5224	6.80085314675771e-17	4.3366773565825e-13	27.7259858340404
KLF15	-0.852716	7.25929785185185	-10.2647	2.18530866123667e-16	1.04512386723644e-12	26.6163891726187
HES6	-0.796077	7.92165317283951	-9.72899	2.50719700968855e-15	9.59253575906840e-12	24.2934586691647
UBL5	-0.995575	10.0890327530864	-9.59109	4.70871691995016e-15	1.50129591131078e-11	23.6927358010987
ITGA10	-1.56336	8.64785679012346	-9.02431	6.31646839334738e-14	1.51042550455919e-10	21.2153913197608
GPRC5C	-1.27352	8.27119685185185	-8.98302	7.63343582804195e-14	1.62252919322714e-10	21.0345423739441
KAAG1	-0.900247	8.14174382716049	-8.72745	2.46497907500654e-13	3.70789706580496e-10	19.9147140034821
CCDC71	-0.792433	7.21704701234568	-8.51455	6.54294491583251e-13	8.34443574932507e-10	18.9816879091322
NXPH3	-0.81577	7.15134362962963	-8.36464	1.300389852459e-12	1.41085235513824e-09	18.3249913288167
PLEKHB2	-0.810125	7.64288850617284	-8.36013	1.32751397765229e-12	1.41085235513824e-09	18.3052515992937
ALDH1L1	-0.69662	7.34862004938272	-8.31246	1.65137219737536e-12	1.66267105977846e-09	18.0965059297914
ST3GAL3	-0.624794	7.74054418518519	-8.2452	2.24669112249404e-12	2.14896005866554e-09	17.8021014247542
NR2F6	-1.10729	8.92375441975309	-8.14707	3.51939440550373e-12	3.20600071320411e-09	17.3728296393006
POLR2I	-0.61388	8.69620992592593	-8.07946	4.79365166101889e-12	4.16829801251324e-09	17.0772623311626
VTRNA1-3	-0.667067	7.34695082716049	-7.97145	7.84931000923225e-12	6.25655418652554e-09	16.6055290936349
ZNF385D	-0.97983	8.3328427037037	-7.78051	1.87377758717519e-11	1.43381460970646e-08	15.7730718735316
FANCE	-0.597935	8.25780137037037	-7.37949	1.15457325041653e-10	6.31056750870519e-08	14.033228382107
NFIC	-1.19529	9.14127266666667	-7.35321	1.29999982818991e-10	6.90805464257582e-08	13.9197193428276
FABP3	-0.790444	7.73693502469136	-7.27469	1.85221284987246e-10	9.08534149181028e-08	13.5810018963534
MTLN	-0.639466	7.96912359259259	-7.20819	2.49847002098406e-10	1.19489328753563e-07	13.294651137618
KDELR1	-0.590735	9.04009293827161	-7.19241	2.68214108818644e-10	1.24447730663157e-07	13.2267848001358
RAB5C	-0.947695	9.38731304938272	-7.18331	2.79416722881563e-10	1.24447730663157e-07	13.1876376240068
TENT5B	-1.12594	7.64198486419753	-7.17794	2.86236285895396e-10	1.24447730663157e-07	13.1645683824073
COA3	-0.667195	9.6892779382716	-7.13385	3.48895644683551e-10	1.39049451724924e-07	12.9751886010328
CTPS1	-0.753645	8.04749162962963	-7.05621	4.94137219226261e-10	1.92915204159151e-07	12.6422448406244
ZBTB16	-1.44553	8.44875218518519	-7.04582	5.17676073581668e-10	1.9642094572556e-07	12.5977290577244
RBIS	-0.858142	9.19084786419753	-7.04325	5.23652286043051e-10	1.9642094572556e-07	12.5867493553455
PACSIN2	-0.751052	10.1501698395062	-7.02591	5.65913284221002e-10	2.04262662776373e-07	12.5125078640859
MRPS28	-0.586298	7.85054074074074	-6.98344	6.84238349496759e-10	2.25680683204707e-07	12.3308967806527
FGFRL1	-0.702972	8.35365880246914	-6.93479	8.5018106787036e-10	2.67929205700388e-07	12.1232065905346
MRAP2	-1.33324	7.92348806172839	-6.9337	8.54348225181582e-10	2.67929205700388e-07	12.1185300883655
COL13A1	-0.734803	8.3851702345679	-6.87339	1.11772353570905e-09	3.4487179416313e-07	11.8615382694974
HOXA10	-0.759505	7.72191830864198	-6.86055	1.18348288259218e-09	3.59365516571243e-07	11.8069
NDUFS3	-0.631783	9.82642356790123	-6.83891	1.30307892010353e-09	3.89498433462196e-07	11.7148050370627
NABP2	-0.728654	8.62405530864197	-6.78808	1.6331546404925e-09	4.73367398070024e-07	11.4989003522699
H2AJ	-0.902429	9.1099497037037	-6.75731	1.87205328707229e-09	5.26080435891299e-07	11.3683612733799
FAM210B	-0.64284	8.32658322222222	-6.73951	2.02571604794709e-09	5.45802084467999e-07	11.2929347747084
PEX16	-0.71534	8.89511797530864	-6.73518	2.0649221580315e-09	5.48638345599202e-07	11.2746068753355
ALDH4A1	-0.590975	7.84958528395062	-6.70508	2.35931008342537e-09	6.09913539134152e-07	11.1471845128102
HSPB7	-1.42052	8.45718313580247	-6.69868	2.4269949815352e-09	6.13728961150398e-07	11.1201433616009
UQCRB	-0.855682	8.14636185185185	-6.6702	2.75269612011524e-09	6.75116368946211e-07	10.9997570001643
DUSP3	-0.987631	10.1226760864198	-6.58131	4.07425813900107e-09	9.2786378808441e-07	10.6249515769626
LRFN3	-0.655268	9.30958	-6.56489	4.37971046333804e-09	9.85692484278315e-07	10.5558565478635
PIP4K2C	-0.595642	7.84008339506173	-6.53588	4.97572054942877e-09	1.0940865989721e-06	10.4339216582877
PHF2	-0.739177	8.72184864197531	-6.50425	5.71714777332296e-09	1.21521152115187e-06	10.3011863433292
CSPG4	-1.14759	8.4230562345679	-6.5017	5.78143397616392e-09	1.21537177982435e-06	10.2905013916369
SUN2	-0.71561	10.6025039012346	-6.47291	6.55974087158202e-09	1.30716502993087e-06	10.1698182215787
ACADL	-0.657108	7.25105592592593	-6.46477	6.79780563247824e-09	1.34063939947741e-06	10.1357564476634
NOTCH2	-0.63429	8.16122864197531	-6.44412	7.44134324552963e-09	1.41415145083136e-06	10.0493351851468
RPL10	-0.650847	13.6065498395062	-6.44122	7.53647181647281e-09	1.41415145083136e-06	10.0371988351739
MT1X	-1.74231	9.42563627160494	-6.37115	1.02366569831525e-08	1.70284563554528e-06	9.7446647290254
RYR2	-0.59308	7.82989162962963	-6.36246	1.06322972959869e-08	1.75341247648474e-06	9.70844294487209
FKBP5	-1.00974	8.93703465432099	-6.35384	1.10394298733492e-08	1.7896974023489e-06	9.67255081676072
HRCT1	-1.0087	7.4489469382716	-6.33652	1.19049098293025e-08	1.91378928600467e-06	9.60046084218969
MT1M	-1.32376	8.3821812962963	-6.3053	1.36380061036118e-08	2.06466438503577e-06	9.47066163725555
GNB4	-0.679025	7.73922422222222	-6.30414	1.37068675849212e-08	2.06466438503577e-06	9.46585181057521
EDNRA	-0.775944	8.30963619753086	-6.29615	1.41914281886436e-08	2.10814342424557e-06	9.43267494829303
AVEN	-0.604633	7.75678	-6.27608	1.54845823063415e-08	2.17924129437482e-06	9.34939895652509
LSM2	-0.907414	10.4706034197531	-6.2374	1.83144273185198e-08	2.53880430871945e-06	9.18913682836295
ITGA8	-1.74212	8.27288454320988	-6.2243	1.93843708290983e-08	2.64083515957374e-06	9.13492886207532
PRMT1	-0.61401	9.32352167901235	-6.2141	2.02595372863443e-08	2.69142325199837e-06	9.09277096357287
BBX	-0.687326	8.76424003703704	-6.20956	2.06620462180628e-08	2.69581691676987e-06	9.07398994287113
PPP1R12C	-0.994801	8.44399792592593	-6.20657	2.09311617952882e-08	2.69581691676987e-06	9.06163620574972
PLN	-1.46752	9.02395920987654	-6.20194	2.13551160763362e-08	2.70545278503517e-06	9.04249348441403
MSTN	-0.595714	7.85168785185185	-6.15423	2.6244966795922e-08	3.23913686971606e-06	8.84568309590459
PDGFA	-0.594755	7.36507430864197	-6.13019	2.91134684150925e-08	3.49420675026294e-06	8.74668571729546
NPTX2	-1.01751	7.90916902469136	-6.1293	2.92249388417183e-08	3.49420675026294e-06	8.74303862485354
MCAM	-0.984806	7.55372322222222	-6.1248	2.97979491592037e-08	3.51873313219485e-06	8.72450791940609
CAMK2G	-0.687006	8.44044730864197	-6.1009	3.30287711631656e-08	3.83468928344363e-06	8.62627375229738
PCDH20	-0.6092	7.09950565432099	-6.09541	3.38182848561016e-08	3.8739149059714e-06	8.60373232639497
TRPC1	-0.75266	8.10347750617284	-6.06089	3.92279696880651e-08	4.36297127984119e-06	8.46214759947889
DUSP26	-0.704505	7.54216093827161	-6.04132	4.26669844786165e-08	4.6376103015678e-06	8.38197471791439
ADRA1B	-0.638207	7.85424861728395	-6.01317	4.81386472587831e-08	5.14464984391353e-06	8.26687
FHL5	-0.944363	7.63363520987654	-6.00014	5.09009225405943e-08	5.3501903747339e-06	8.21365260627132
ARSB	-0.610456	8.64224616049383	-5.9968	5.16347785169045e-08	5.36833322298035e-06	8.19999940986946
CSRP1	-1.04612	10.4711904197531	-5.98689	5.3870342339019e-08	5.54053574701846e-06	8.15957382784638
CPNE8	-0.794298	8.39519739506173	-5.97106	5.76430048103067e-08	5.86548235117642e-06	8.09501758465518
ZNF271P	-0.651751	8.1981750617284	-5.96354	5.95250969363206e-08	5.99323739153586e-06	8.06437707067223
FOXD2	-0.597113	7.8002297037037	-5.9315	6.82458920724101e-08	6.76447624531194e-06	7.93400481785997
PPP1R14A	-1.27053	9.62718567901235	-5.906	7.60758531210619e-08	7.31322145832118e-06	7.83044808858762
CST6	-0.716841	7.42980095061728	-5.87465	8.69270542723613e-08	8.15154190308957e-06	7.70333611756055
GNA11	-0.80309	8.23948297530864	-5.86415	9.08898296403671e-08	8.40739450132558e-06	7.66084359303731
NECTIN3	-0.621395	7.87305032098765	-5.8342	1.032058129209e-07	9.22428127439766e-06	7.53972664192391
ILK	-0.672909	10.7282964320988	-5.81158	1.13581893855857e-07	9.83177207901606e-06	7.44843375716642
SYNC	-0.768355	7.68805	-5.80966	1.14507714528081e-07	9.84043152067852e-06	7.44069803475956
PCDH7	-0.699179	8.17552735802469	-5.77939	1.30142916656586e-07	1.09194473493004e-05	7.31874636364137
LDAF1	-0.595233	8.64556169135802	-5.76838	1.36335261060647e-07	1.13890547776864e-05	7.27446107372107
ACTA1	-0.764193	7.06337043209877	-5.72956	1.60569469117616e-07	1.27456180258091e-05	7.11861187109959
NHP2	-0.713751	8.78805412345679	-5.69374	1.86669231049217e-07	1.43412947388415e-05	6.9751758074222
MANBAL	-0.763706	9.47961454320988	-5.62268	2.51411163670759e-07	1.7832350813278e-05	6.69170292005184
NET1	-0.897335	9.58935	-5.62125	2.52920383100057e-07	1.78537525044432e-05	6.68600619202025
TGFB1I1	-0.950418	8.7832709382716	-5.58552	2.9359940671607e-07	1.9916867554888e-05	6.54406646372574
PTPN11	-0.747931	9.36474041975309	-5.5558	3.32273517751768e-07	2.22251482328368e-05	6.42632513915758
MT1E	-0.788401	9.88943696296296	-5.53032	3.69397525992337e-07	2.44518154748561e-05	6.3255655029188
ARHGEF25	-0.587599	8.09708867901235	-5.52671	3.7497483545156e-07	2.47330699799064e-05	6.31131078808183
LLGL1	-0.642461	8.2727772345679	-5.52507	3.77525166447081e-07	2.47330699799064e-05	6.30486316440859
ATP6V1C1	-0.863544	9.12856343209877	-5.51214	3.98342370275707e-07	2.5678480234473e-05	6.25380973797162
TCEAL2	-1.09483	7.9728332345679	-5.49698	4.24168505974821e-07	2.68686871499945e-05	6.19406449112517
PTPRU	-0.613393	8.6524669382716	-5.46172	4.90772925109394e-07	3.01880580621952e-05	6.05537519500224
PDE8B	-0.800834	7.4566952962963	-5.4368	5.43948412855517e-07	3.27224312513397e-05	5.95757505958554
FBLN5	-0.787017	9.68268439506173	-5.422	5.78143022706583e-07	3.43474410694936e-05	5.89962310114221
SGTA	-0.738208	7.87680366666667	-5.39183	6.54564112213497e-07	3.76030374373699e-05	5.78163434740637
ACOT2	-0.752092	7.60260025925926	-5.38603	6.70351496745629e-07	3.83946830321673e-05	5.75898726244152
LSM7	-0.605267	9.27501934567901	-5.36918	7.18348382827353e-07	4.07774616127218e-05	5.69328065263849
ANKRD35	-0.768449	9.09041550617284	-5.33509	8.26005154781134e-07	4.56690133264829e-05	5.5606196388187
ZNF462	-0.990212	8.59281101234568	-5.32542	8.59321586924043e-07	4.71335705772266e-05	5.52306201232231
PLXNB1	-0.594741	7.65565865432099	-5.32517	8.60212298921756e-07	4.71335705772266e-05	5.52207805506531
SMU1	-0.674169	7.87690533333333	-5.3231	8.67498457984237e-07	4.72799017129301e-05	5.51406725844095
KLHL30	-0.74523	7.89130486419753	-5.31455	8.9833738064168e-07	4.85457460216818e-05	5.48089159074846
WSB2	-0.593988	8.26949974074074	-5.3101	9.14805600293014e-07	4.91579526224869e-05	5.4636399673406
RIMS3	-0.729294	8.50279618518518	-5.30449	9.36011462914831e-07	5.01565806318227e-05	5.44187806651464
MYOM1	-0.924411	8.44664601234568	-5.28507	1.01313017789806e-06	5.36874800642378e-05	5.36670136180502
CLDN23	-0.629466	7.71431990123457	-5.2747	1.05684443934546e-06	5.55424014414247e-05	5.32659544267926
KLF9	-0.682681	10.2539321604938	-5.26478	1.1003736033011e-06	5.70464689191059e-05	5.28827825627893
TPRKB	-0.816748	8.50632949382716	-5.26078	1.11843081037987e-06	5.78258956826131e-05	5.27282700332208
NUPR1	-1.13455	9.57962358024691	-5.24117	1.21116943394979e-06	6.08127854893949e-05	5.19721561307665
LARGE1	-0.639016	8.26221712345679	-5.2372	1.2308672932177e-06	6.16400296315564e-05	5.18190437750827
GALM	-0.607936	8.28499767901235	-5.2209	1.31495698762635e-06	6.49247770174197e-05	5.11918990381519
PTH1R	-0.610054	7.75543966666667	-5.18157	1.54180858252246e-06	7.31880848229642e-05	4.9681921224095
SACS	-0.638217	7.92685512345679	-5.18001	1.55155714476107e-06	7.34685350972261e-05	4.96221326059275
RCN1	-0.724635	10.392896617284	-5.15223	1.7355170441389e-06	8.03884771292424e-05	4.85594171952704
ATF4	-0.613186	11.3302898518519	-5.14244	1.80529614299537e-06	8.20316275902648e-05	4.81856060968076
CD58	-0.590093	8.53595795061728	-5.14086	1.81681102890016e-06	8.23592298172038e-05	4.81253154005952
COX7A1	-0.747106	9.26320330864197	-5.13014	1.89692311544871e-06	8.51834253486708e-05	4.77161678641547
MKRN2	-0.621413	8.41118955555556	-5.11802	1.99157393325139e-06	8.88084133871773e-05	4.72545243718491
CTSZ	-1.25047	8.91023613580247	-5.10693	2.08229764169272e-06	9.22091525129207e-05	4.68322298741518
PDE5A	-1.07631	10.9787510740741	-5.04174	2.70285576924945e-06	0.000112403545360309	4.43604624944751
AIF1L	-0.622521	8.45375835802469	-5.03502	2.77620089436589e-06	0.000114953946123852	4.41068305740291
EFHD1	-0.943218	9.02306711111111	-5.00448	3.13521502285052e-06	0.00012647584187349	4.29550106934377
TCEAL1	-0.613083	8.12679040740741	-4.99642	3.23725844569546e-06	0.000129558062899904	4.26517214177879
AK4	-0.634158	9.70589161728395	-4.99381	3.27092323647696e-06	0.000130241488030672	4.25537636546731
RPS21	-0.786558	8.23040888888889	-4.96531	3.66241714297454e-06	0.000141254112792546	4.14834966518064
CSDC2	-0.660742	7.46821808641975	-4.95533	3.80998727536295e-06	0.000144613207495423	4.11095988815112
NAV2	-0.65395	8.7561	-4.91994	4.38167465765249e-06	0.000161817444403267	3.97866455976895
GLDN	-0.977576	8.15927383950617	-4.91194	4.52211457785787e-06	0.000164463976947568	3.94881765293131
CSNK2A2	-0.595324	8.60375203703704	-4.87438	5.24213117800079e-06	0.000183666610687097	3.8090748583729
RAMP1	-0.80195	7.54123651851852	-4.86713	5.39340544573783e-06	0.00018727665649307	3.78217433106538
GALNT15	-0.739869	7.4120197654321	-4.84434	5.897416847521e-06	0.000199324353874694	3.69771377623327
MRPL33	-0.757627	10.9422920246914	-4.84053	5.98583803321612e-06	0.000201759031427152	3.68364643596824
PCYOX1	-0.789987	8.53236296296296	-4.83452	6.12839744673735e-06	0.00020567761957208	3.66139910421268
SGCA	-0.834388	7.91861067901235	-4.80836	6.78751249485083e-06	0.00022157869287798	3.56486321114458
RNF170	-0.657851	8.00020258024691	-4.80178	6.96384348401097e-06	0.000225373480074168	3.54063078043629
FRG1BP	-0.647297	8.87768222222222	-4.78956	7.30353829919678e-06	0.000232861146106057	3.49563545931354
SYF2	-0.588253	9.54994081481481	-4.77282	7.79482542396316e-06	0.000243254503034935	3.4341428822026
ACTC1	-1.33729	8.05269867901235	-4.77136	7.83906797358732e-06	0.000243910413249254	3.42879736911869
HDHD2	-0.6163	8.48768559259259	-4.76808	7.93979243411268e-06	0.000245343593207386	3.41673957907609
FOXO3	-0.73106	10.8944821604938	-4.74314	8.74603220029584e-06	0.000263068547156697	3.32541638778226
COX5B	-0.793308	10.5117487654321	-4.72946	9.22179783525605e-06	0.00027564530091945	3.2754106722814
PGRMC1	-0.592994	9.52186855555555	-4.72581	9.35302027408868e-06	0.000278696694459994	3.26207350589593
S1PR3	-0.773866	8.42255259259259	-4.70651	1.00770479340752e-05	0.000295348443191997	3.19170297072275
SMYD4	-0.62023	8.24245858024691	-4.7065	1.00774860750543e-05	0.000295348443191997	3.19166194125508
RASL12	-1.00944	8.66384664197531	-4.70039	1.03176868665456e-05	0.000300422145748884	3.16943372303831
TMEM120A	-0.736397	8.39979385185185	-4.69947	1.03542778295178e-05	0.000301029384314097	3.16609323259961
MXRA7	-0.723378	9.25498048148148	-4.67939	1.11870883248446e-05	0.000320372753973468	3.09310590024597
C5ORF46	-1.03117	8.94762582716049	-4.67766	1.12617531011135e-05	0.000321548263916868	3.08683082258566
MAP3K7CL	-0.710695	8.79823367901234	-4.67652	1.1311199629184e-05	0.000321998882301027	3.08269810668852
PIK3R1	-0.640079	9.52526271604938	-4.65767	1.21611437680487e-05	0.000339129271549229	3.01436148013249
JAG1	-0.79178	8.66254581481481	-4.6497	1.25385145804045e-05	0.000348636313841772	2.98554354861928
MAP1B	-1.0721	9.6925387654321	-4.64008	1.30096331512686e-05	0.000359125948317126	2.95076430951733
PEBP1	-0.741079	9.35948198765432	-4.62952	1.35466942191841e-05	0.00037101662134916	2.91262654254338
MBNL1	-0.747915	9.67528097530864	-4.61743	1.41875023296175e-05	0.000383457932538569	2.86905904245918
SLIRP	-0.718947	10.4438110493827	-4.59551	1.54259522020369e-05	0.000407497629418134	2.79018877977935
CES1	-0.926415	9.16318369135803	-4.56762	1.71533731795229e-05	0.000445242915772419	2.69019294766957
ALCAM	-0.636339	8.79175928395062	-4.55094	1.82752304050821e-05	0.000468012259235904	2.63052946436831
ADAMTS8	-0.658552	7.60959582716049	-4.54184	1.89164886425418e-05	0.000477499175919083	2.59805601465525
ZNF503	-0.697566	8.32261455555556	-4.53697	1.92688622438244e-05	0.000484380203317162	2.58067907497913
TIMP4	-0.881608	7.68615359259259	-4.5347	1.94352468650154e-05	0.000487921617490478	2.57258456746564
ATOH8	-0.630562	7.69377451851852	-4.51344	2.10626219785489e-05	0.000521252210154775	2.49689331932017
MYL6	-0.627926	12.7219628395062	-4.5103	2.13138882469663e-05	0.000526788995044529	2.48573261591887
SNF8	-0.608526	8.55409627160494	-4.46025	2.57334027405948e-05	0.000612288550283057	2.30846672220743
MFGE8	-0.604454	11.2452366666667	-4.44874	2.68687053132955e-05	0.000635350225764329	2.26787166374231
CPED1	-0.900716	8.89113538271605	-4.4369	2.8087043058457e-05	0.000657656222409157	2.22618053448127
FXYD1	-0.789291	8.06687732098765	-4.43432	2.83589612996128e-05	0.000660033570004185	2.21712368547792
ANKRD1	-0.662911	7.67280430864198	-4.40979	3.10811380264868e-05	0.000706455913596039	2.13098151602714
NFIA	-0.932911	8.89692822222222	-4.39715	3.25811096469255e-05	0.000732404967738759	2.08669954142594
ARHGAP10	-0.600388	8.39660716049383	-4.3922	3.318748136859e-05	0.00074167817591253	2.06937681428694
TC2N	-0.628123	8.63085371604938	-4.37489	3.53940399843499e-05	0.00077915763509852	2.00891755761984
CBX6	-0.624668	9.66830408641975	-4.34021	4.0249278574333e-05	0.000851735286644902	1.8882321191536
STARD8	-0.588919	8.03070474074074	-4.28056	5.01441498283831e-05	0.00101401436175155	1.68203360173719
BAMBI	-0.654441	7.98265367901235	-4.28015	5.02198410373989e-05	0.00101447260722855	1.6806194096988
SLC25A4	-0.769909	9.21954365432099	-4.277	5.08046882817375e-05	0.00102107883301904	1.66976396703387
POLR2C	-0.596152	9.11501882716049	-4.27081	5.19715005319163e-05	0.00103888694375711	1.64847678463909
HIGD1A	-0.643028	9.65825287654321	-4.24708	5.66869701110623e-05	0.00111369048481546	1.56707966016594
ATP1A2	-0.679643	8.67715883950617	-4.23432	5.9393180549724e-05	0.00115584083816503	1.5233864655816
PCOLCE2	-0.689995	8.55144620987654	-4.22655	6.10988554938017e-05	0.00118421591245839	1.49686381533289
UQCRBP1	-1.04107	8.86529532098765	-4.22186	6.21531359700663e-05	0.00120099948596704	1.48083973817899
KCNA5	-0.741353	7.91124811111111	-4.20775	6.5428809085885e-05	0.00124645103998011	1.43274125070145
MT1A	-0.610752	10.972738654321	-4.19723	6.79792177862816e-05	0.0012812240751247	1.39693939019824
RHOC	-0.680387	11.0383372469136	-4.19033	6.97014899069068e-05	0.00130596425261423	1.37351840739891
HACD1	-0.719681	7.91593514814815	-4.18112	7.20700687547845e-05	0.00133854409250391	1.34224128759884
AKR1C3	-0.634284	9.53096477777778	-4.17668	7.32367983443091e-05	0.0013510317765927	1.32721247545243
ANP32AP1	-0.726216	8.26155388888889	-4.16921	7.52449983545091e-05	0.00137350841462	1.30189956551371
CRYZL1	-0.62341	8.16818669135803	-4.15063	8.04704846050558e-05	0.00143734861857583	1.23908925472525
PA2G4	-0.645985	8.88883461728395	-4.14885	8.098859163418e-05	0.00144390657778366	1.23308656788471
C3ORF70	-0.614021	8.17647624691358	-4.14719	8.14755272271238e-05	0.00144853795153799	1.22748011760542
FRZB	-0.90999	9.18354140740741	-4.14617	8.17756689021933e-05	0.00145252418393589	1.22404112160163
NIBAN1	-0.64606	9.80955801234568	-4.136	8.48272480402961e-05	0.0014928659199732	1.18977978293158
NECAB3	-0.602343	8.04530607407407	-4.13233	8.59569301311093e-05	0.0015072008005574	1.17740978561721
CCN3	-1.08232	9.54208166666667	-4.11611	9.11201330969342e-05	0.0015789204222322	1.12287806784741
MT1IP	-0.716347	8.87811255555556	-4.09414	9.85869707014033e-05	0.0016660501320829	1.04927754443786
RGS5	-0.997326	9.37796024691358	-4.08175	0.000103057296027361	0.00172634507268251	1.00785119352263
DACT3	-0.866967	8.75963933333333	-4.04682	0.000116727973678986	0.00191018489005902	0.89154759106692
USF1	-0.609651	7.5611044691358	-4.03552	0.000121510438080442	0.00196824274384323	0.854073675814082
SERPINA3	-0.757322	9.31380588888889	-4.00494	0.000135421487344363	0.00212519528539596	0.752961408694402
TPM2	-0.60306	11.3706786049383	-3.99767	0.000138943585916371	0.00216272644310836	0.72901963525421
LIMCH1	-0.751477	8.77823622222222	-3.98984	0.000142836632896058	0.00221431506264311	0.703256715504032
C12ORF75	-0.701174	8.60302793827161	-3.98811	0.000143713052103229	0.00222429667211552	0.697554335812226
CAV2	-0.737521	9.09673697530864	-3.95831	0.000159604665328465	0.00238945536293317	0.599817209221121
ID1	-0.630965	9.00155675308642	-3.94723	0.000165934313699815	0.0024607158302926	0.563590881189106
ADIRF	-0.609744	11.0031561481481	-3.93202	0.000175013723295294	0.00255964260446405	0.513984711147621
XPA	-0.68143	8.34315403703704	-3.92286	0.000180709126839389	0.00262487896464504	0.484172622172713
STOM	-0.649196	11.341974691358	-3.911	0.000188346847810774	0.00270628560815798	0.445645124684519
CSRP2	-0.658391	8.46325971604938	-3.89572	0.000198644983547618	0.00281278944135154	0.396116146388683
PRRX2	-0.655346	9.13043864197531	-3.89147	0.000201598902914879	0.00284477247806982	0.382385774921717
RCAN2	-0.831911	9.01884367901235	-3.86213	0.000223206969994661	0.003078550350395	0.287712441088477
GFOD1	-0.678894	9.6508184691358	-3.85726	0.000226996211659227	0.00311062860246491	0.272066454551577
MRPS12	-0.594771	9.97250765432099	-3.8437	0.000237883922587623	0.00322517323820072	0.228532625252796
PPP1R3C	-0.895096	8.57675348148148	-3.80727	0.000269666145230311	0.00352853170879333	0.112077450294177
NBPF10	-0.762275	9.69793665432099	-3.78992	0.000286194717774926	0.00367017429435166	0.0568710390989562
MYO1D	-0.669105	10.3090425061728	-3.76292	0.000313847022304684	0.00392800525326713	-0.0286758
FBXO32	-0.631037	8.80768422222222	-3.75237	0.000325328307639643	0.0040151809839654	-0.061984
TMEM14B	-0.629575	9.30131909876543	-3.72477	0.000357281590450134	0.00429861435554155	-0.148795
SLMAP	-0.689387	9.22796395061728	-3.71153	0.000373654810251249	0.00445636940156258	-0.190292
COX17	-0.630066	9.33736749382716	-3.70943	0.000376313595584314	0.00447413243227341	-0.196857
TMIGD3	-0.677586	7.91821611111111	-3.68095	0.000414247885130226	0.0047767100919477	-0.285744
IGFBP2	-0.908799	8.98694169135802	-3.6789	0.000417109594631635	0.00480391724581768	-0.292113
RPL26	-1.38837	8.96116103703704	-3.66705	0.000434040050913765	0.0049689923243449	-0.328914
ITGA5	-0.73921	9.51764	-3.61897	0.000509717850183961	0.00561687930531058	-0.477444
NNMT	-0.664729	9.94824245679012	-3.61341	0.000519223517640866	0.00569864939327009	-0.494507
IGFBP3	-0.675113	9.9092272345679	-3.54207	0.000657304763458924	0.00676034415320925	-0.712019
SLC1A3	-0.614386	8.49140749382716	-3.52993	0.000684032557089786	0.00695299830878194	-0.748737
SMOC2	-0.598558	9.31320997530864	-3.51271	0.00072368895402856	0.00723685840041944	-0.800629
MSRB3	-0.690127	9.45499382716049	-3.51254	0.000724090185382309	0.00723685840041944	-0.80114
SVIL	-0.632195	9.71419451851852	-3.47971	0.000805834008156063	0.00784865279213472	-0.899551
RNA18SN5	-1.03477	8.07194206172839	-3.47278	0.000824193352720075	0.00797616100487529	-0.920265
S100A4	-0.772545	10.8323306790123	-3.4511	0.000884122757400095	0.00836048855613634	-0.984773
SHROOM3	-0.598115	7.80139332098765	-3.44225	0.000909753421668882	0.0085144730707073	-1.01102
KCNAB1	-0.664861	8.10858598765432	-3.43951	0.000917838865429898	0.00858174853160995	-1.01915
SMTN	-0.713278	9.3637942345679	-3.40314	0.00103168482857578	0.00929196363966793	-1.12647
PDLIM3	-0.722815	9.76638324691358	-3.40103	0.00103867099023157	0.00934608468632639	-1.13266
MYH10	-0.80534	10.584135617284	-3.35221	0.0012136045951963	0.0104108770879396	-1.27529
RPL35A	-0.993664	10.3757953209877	-3.33844	0.00126774621152397	0.010732876556658	-1.31524
KCNMB1	-0.76589	9.0387537654321	-3.33604	0.00127744149051291	0.0107939292020813	-1.32222
TXNIP	-0.752687	12.1096412962963	-3.33414	0.00128514661120815	0.0108144127949928	-1.32772
PGM5	-0.735188	9.40637919753086	-3.32116	0.00133890018307052	0.0111200853387394	-1.3652
NTN1	-0.591537	7.64804672839506	-3.31136	0.00138091840033414	0.0113719194999536	-1.39346
LPP	-0.600094	10.7623092716049	-3.29762	0.00144190963328656	0.0117028982964666	-1.43296
COL8A1	-0.669768	11.1712375679012	-3.29508	0.00145346752508223	0.011756800741997	-1.44025
AOC3	-0.747898	8.55546139506173	-3.26231	0.00161038537162497	0.0126412278043437	-1.53387
MYL9	-0.711578	9.80382367901235	-3.23208	0.00176914453798141	0.0135864050628601	-1.61962
PLTP	-0.628888	11.0705742098765	-3.20947	0.00189733260275644	0.0143127827254819	-1.68335
RNASE4	-0.589406	9.94339541975309	-3.20543	0.0019211546889498	0.0144520995672865	-1.69471
CD63	-0.783484	10.6319316419753	-3.19872	0.00196130759126933	0.014684858794905	-1.71354
CAP2	-0.602909	8.25277612345679	-3.19381	0.00199116572725271	0.0148618807500368	-1.72729
RPL39	-0.778854	10.5056374567901	-3.16993	0.0021426063923089	0.0156323647158159	-1.79397
RNA28SN5	-1.40744	9.34176237037037	-3.14721	0.00229662654085816	0.0165167164385777	-1.85705
SBSPON	-0.680411	8.18968028395062	-3.14601	0.00230506922768003	0.0165649790854692	-1.86038
CNN1	-0.909005	8.90716809876543	-3.11489	0.00253358634872764	0.017701792129715	-1.94618
SCRG1	-0.800019	8.80493818518518	-3.04895	0.00308920701630635	0.0204344848623584	-2.12576
TCAF1	-0.715138	12.9428818765432	-2.9974	0.00360020728712065	0.023018705014244	-2.26403
MAOA	-0.671643	9.28059920987654	-2.99226	0.0036552110048608	0.0232212301780112	-2.27771
ECRG4	-0.651356	9.15180333333333	-2.98046	0.00378456095897889	0.0237528383022526	-2.30907
RPL21	-0.995324	9.32049748148148	-2.97844	0.0038070798952345	0.0238643907002248	-2.31442
EDN1	-0.7008	8.46478298765432	-2.92448	0.00445754819621424	0.026589615526529	-2.4564
MYH11	-0.777258	11.4664	-2.87288	0.00517419173972212	0.0295469516360848	-2.59024
ADH1A	-0.648398	9.44097482716049	-2.87211	0.00518557099439491	0.0295892828861956	-2.59221
CRYAB	-0.698018	10.4569542098765	-2.84267	0.00564132272661025	0.0313899080163043	-2.66766
FLNC	-0.757084	9.28833201234568	-2.76687	0.00698947403816957	0.0366124420455049	-2.85905
FHL1	-0.671272	10.3426487654321	-2.75181	0.00728996387576108	0.0376300617763922	-2.89655
ACTG2	-0.801876	10.8037631111111	-2.71747	0.00802018221265065	0.0401638967874364	-2.98146
FCGBP	-0.780099	10.5154	-2.66937	0.00915537727285454	0.0442213894048041	-3.09891
PRUNE2	-0.628552	9.58813017283951	-2.63327	0.0101010843212002	0.0474659157613756	-3.18589
