# Supplementary material for: Multi-omics and machine learning-based exploration of key genes associated with abdominal aortic aneurysm
Source: Front Mol Biosci. 2026 May 29;13:1786983. doi: 10.3389/fmolb.2026.1786983 (PMC13259990; doi:10.3389/fmolb.2026.1786983)
Supplement: Supplementary file 8 [file Table10.xlsx]

## Sheet: Colocalization analysis
Supplementary Table S10: Summary of colocalization posterior probabilities (PPH0-PPH4) for candidate genes
Symbol	PP.H0	PP.H1	PP.H2	PP.H3	PP.H4
PLAU	1.37621204828152e-163	0.003932678903999	4.98046000650413e-163	0.0132494001622078	0.982817920933799
CD58	7.19564697182967e-121	0.643501276698392	2.33158996784798e-121	0.208364196180762	0.148134527120856
PCYOX1	0	0.694547642256381	0	0.289792407269056	0.0156599504743392
THBS4	1.48264237365029e-125	0.724171314347472	4.58566407515747e-126	0.223927018636405	0.051901667016097
