# Supplementary material for: Multi-omics and machine learning-based exploration of key genes associated with abdominal aortic aneurysm
Source: Front Mol Biosci. 2026 May 29;13:1786983. doi: 10.3389/fmolb.2026.1786983 (PMC13259990; doi:10.3389/fmolb.2026.1786983)
Supplement: Supplementary file 9 [file Table5.xlsx]

## Sheet: eQTL genes 
Supplementary Table S5: AAA-associated genes identified by eQTL-based Mendelian randomization
id.exposure	id.outcome	outcome	exposure	method	nsnp	b	se	pval	lo_ci	up_ci	or	or_lci95	or_uci95
eqtl-a-ENSG00000122861	LYQwJ3	AAA	PLAU	Inverse variance weighted	3	0.279095770008354	0.0605526577904121	4.04335020616011e-06	0.160412560739147	0.397778979277562	1.32193393943184	1.17399511538739	1.48851500088665
eqtl-a-ENSG00000140386	LYQwJ3	AAA	SCAPER	Inverse variance weighted	4	-0.150066	0.0355063216212152	2.37390742804969e-05	-0.219659	-0.0804738	0.860650964849376	0.802792800110595	0.922679031493702
eqtl-a-ENSG00000133104	LYQwJ3	AAA	SPART	Inverse variance weighted	6	-0.123482	0.0308712173241969	6.33641617738563e-05	-0.18399	-0.0629748	0.88383722367964	0.831944160360917	0.938967150899701
eqtl-a-ENSG00000134222	LYQwJ3	AAA	PSRC1	Inverse variance weighted	3	-0.158634	0.0406992845070216	9.71097148883442e-05	-0.238404	-0.0788631	0.853308875239935	0.787884092996243	0.92416643899259
eqtl-a-ENSG00000103507	LYQwJ3	AAA	BCKDK	Inverse variance weighted	4	-0.205989	0.0539908241248679	0.000136039550749529	-0.311811	-0.100167	0.813841997240443	0.732119846504245	0.904686301887422
eqtl-a-ENSG00000108395	LYQwJ3	AAA	TRIM37	Inverse variance weighted	3	-0.19659	0.0529997871713607	0.00020786952534115	-0.300469	-0.0927102	0.821527591163232	0.740470607673397	0.911457627147501
eqtl-a-ENSG00000048392	LYQwJ3	AAA	RRM2B	Inverse variance weighted	3	-0.269398	0.0749797403249612	0.000326963818179558	-0.416358	-0.122438	0.76383922396121	0.659443987077102	0.884761058551356
eqtl-a-ENSG00000237440	LYQwJ3	AAA	ZNF737	Inverse variance weighted	3	-0.224655	0.0646955403149597	0.000515649371743387	-0.351458	-0.0978515	0.798791930001047	0.703661375563873	0.90678353195596
eqtl-a-ENSG00000198892	LYQwJ3	AAA	SHISA4	Inverse variance weighted	7	-0.232463	0.0679956088773797	0.000628997840203674	-0.365734	-0.0991915	0.792579197102758	0.69368713213711	0.90556931875722
eqtl-a-ENSG00000253328	LYQwJ3	AAA	SUMO2P19	Inverse variance weighted	3	0.190476927225521	0.0569296691879272	0.000820370280384991	0.0788947756171839	0.302059078833858	1.20982645926239	1.08209045377941	1.35264113680995
eqtl-a-ENSG00000100453	LYQwJ3	AAA	GZMB	Inverse variance weighted	5	-0.180726	0.0542709292336152	0.000868243254133302	-0.287097	-0.0743549	0.834664055851704	0.750438944207076	0.92834212764227
eqtl-a-ENSG00000171791	LYQwJ3	AAA	BCL2	Inverse variance weighted	4	0.512409473984576	0.154038968725865	0.000879463869206964	0.21049309528188	0.814325852687272	1.66930850861968	1.23428653079219	2.25765316839484
eqtl-a-ENSG00000241157	LYQwJ3	AAA	RPL32P32	Inverse variance weighted	3	-0.215796	0.0651677511943501	0.000928342160069111	-0.343525	-0.088067	0.805899894896788	0.709266078087774	0.915699567002666
eqtl-a-ENSG00000140497	LYQwJ3	AAA	SCAMP2	Inverse variance weighted	4	0.287614381158885	0.0875328278794941	0.00101697248496683	0.116050038515077	0.459178723802694	1.33324308133081	1.12305206658507	1.58277355681428
eqtl-a-ENSG00000017483	LYQwJ3	AAA	SLC38A5	Inverse variance weighted	3	-0.176882	0.054046237470555	0.00106488560964265	-0.282813	-0.0709518	0.83787829929339	0.753660677535002	0.931506797890725
eqtl-a-ENSG00000134152	LYQwJ3	AAA	KATNBL1	Inverse variance weighted	5	0.230212187125819	0.0704589894039034	0.00108570219980265	0.0921125678941684	0.36831180635747	1.25886709698336	1.09648824450665	1.44529262015056
eqtl-a-ENSG00000203875	LYQwJ3	AAA	SNHG5	Inverse variance weighted	3	-0.130174	0.0399307599521972	0.00111416809999427	-0.208438	-0.0519095	0.877942822210503	0.811851286952156	0.949414765313252
eqtl-a-ENSG00000077514	LYQwJ3	AAA	POLD3	Inverse variance weighted	3	-0.422176	0.130251860757081	0.00119015608148739	-0.67747	-0.166882	0.655618584356295	0.507900491989288	0.846299097820951
eqtl-a-ENSG00000163191	LYQwJ3	AAA	S100A11	Inverse variance weighted	4	0.255046192067994	0.0797472733297115	0.0013829758167004	0.0987415363417596	0.411350847794229	1.29052123134058	1.10378097541871	1.50885464202628
eqtl-a-ENSG00000180353	LYQwJ3	AAA	HCLS1	Inverse variance weighted	5	0.161874325043076	0.0508542290337472	0.00145705019830952	0.0622000361369315	0.26154861394922	1.17571247442132	1.06417519693367	1.29894008664445
eqtl-a-ENSG00000150961	LYQwJ3	AAA	SEC24D	Inverse variance weighted	3	-0.415238	0.130575835340861	0.00147246654968383	-0.671167	-0.15931	0.6601828393859	0.511111716072006	0.852732128250074
eqtl-a-ENSG00000152944	LYQwJ3	AAA	MED21	Inverse variance weighted	3	0.233577383196622	0.073663591532438	0.00151985197154683	0.0891967437930437	0.377958022600201	1.26311056764257	1.09329573431769	1.45930168389985
eqtl-a-ENSG00000197930	LYQwJ3	AAA	ERO1A	Inverse variance weighted	5	-0.0781058	0.0247628002628301	0.00160961167728288	-0.126641	-0.0295707	0.924866553732395	0.881049995013183	0.970862206519891
eqtl-a-ENSG00000100024	LYQwJ3	AAA	UPB1	Inverse variance weighted	4	0.450206230878568	0.143542992414832	0.00171043923194019	0.168861965745498	0.731550496011638	1.56863565324342	1.18395670106362	2.07830050745597
eqtl-a-ENSG00000204252	LYQwJ3	AAA	HLA-DOA	Inverse variance weighted	3	0.183164625393646	0.0584171441196671	0.00171584759128148	0.0686670229190979	0.297662227868193	1.2010121088983	1.07107950483753	1.34670683101077
eqtl-a-ENSG00000211800	LYQwJ3	AAA	TRAV20	Inverse variance weighted	4	-0.17266	0.0563216345292077	0.00217226374933642	-0.283051	-0.0622698	0.841423505267987	0.753481678813334	0.939629370063108
eqtl-a-ENSG00000145214	LYQwJ3	AAA	DGKQ	Inverse variance weighted	4	0.137518533862044	0.0448857893454343	0.00218586423461584	0.0495423867449929	0.225494680979095	1.14742297195407	1.05079013084421	1.25294236967201
eqtl-a-ENSG00000204520	LYQwJ3	AAA	MICA	Inverse variance weighted	5	0.115465111610631	0.03777812080695	0.00224010940393203	0.0414199948290095	0.189510228392253	1.1224	1.04228976994436	1.20865748654908
eqtl-a-ENSG00000253981	LYQwJ3	AAA	ALG1L13P	Inverse variance weighted	4	0.264392403304616	0.0869062987009781	0.00234801376989193	0.0940560578506991	0.434728748758533	1.30263925597235	1.09862133054153	1.54454404263549
eqtl-a-ENSG00000188000	LYQwJ3	AAA	OR7D2	Inverse variance weighted	3	0.0765104028879766	0.0254127087906162	0.00260634055525954	0.0267014936583689	0.126319312117584	1.07951342033593	1.02706117272696	1.13464441615611
eqtl-a-ENSG00000180530	LYQwJ3	AAA	NRIP1	Inverse variance weighted	3	-0.236333	0.0785181949944486	0.00261322756866676	-0.390229	-0.0824373	0.789517787681077	0.676902132272135	0.92086921778852
eqtl-a-ENSG00000211778	LYQwJ3	AAA	TRAV4	Inverse variance weighted	5	0.162291966322488	0.0542764128536039	0.00278885048150278	0.0559101971294244	0.268673735515552	1.17620360303401	1.0575027126931	1.30822824299618
eqtl-a-ENSG00000114650	LYQwJ3	AAA	SCAP	Inverse variance weighted	6	-0.165444	0.0553396903439658	0.00279336306133443	-0.27391	-0.0569781	0.847517371211603	0.760400708967589	0.944614709106015
eqtl-a-ENSG00000135679	LYQwJ3	AAA	MDM2	Inverse variance weighted	4	-0.159736	0.0535777407729679	0.00286942068714376	-0.264749	-0.0547238	0.852368614023208	0.767398871235611	0.946746576525495
eqtl-a-ENSG00000129518	LYQwJ3	AAA	EAPP	Inverse variance weighted	3	-0.260816	0.088044267451854	0.00305316810504372	-0.433383	-0.0882497	0.770422287006645	0.648311976036738	0.915532216364479
eqtl-a-ENSG00000158321	LYQwJ3	AAA	AUTS2	Inverse variance weighted	9	-0.171937	0.0581389935438007	0.00310300833228806	-0.285889	-0.0579846	0.842032173247735	0.751345648345729	0.943664453697683
eqtl-a-ENSG00000233622	LYQwJ3	AAA	CYP2T1P	Inverse variance weighted	4	-0.126801	0.0429308257198357	0.00314069698724063	-0.210946	-0.042657	0.880908622854601	0.809817960547807	0.958240048534685
eqtl-a-ENSG00000113520	LYQwJ3	AAA	IL4	Inverse variance weighted	3	-0.268673	0.0910920814215465	0.00318318387754522	-0.447214	-0.090133	0.764392821566085	0.639407100685677	0.913809660598362
eqtl-a-ENSG00000137474	LYQwJ3	AAA	MYO7A	Inverse variance weighted	4	-0.237954	0.0809008527728679	0.00326827399958514	-0.39652	-0.0793888	0.788238572785679	0.672656723178409	0.923680721856713
eqtl-a-ENSG00000233429	LYQwJ3	AAA	HOTAIRM1	Inverse variance weighted	5	0.104630563794483	0.0356278730496037	0.00331659128779472	0.0347999326172594	0.174461194971706	1.11030034942967	1.03541253579994	1.19060454004572
eqtl-a-ENSG00000139132	LYQwJ3	AAA	FGD4	Inverse variance weighted	5	0.369377628976988	0.126065613445712	0.00338915441086737	0.122289026623391	0.616466231330584	1.44683386691887	1.13008067798595	1.85237061321512
eqtl-a-ENSG00000166987	LYQwJ3	AAA	MBD6	Inverse variance weighted	4	0.371132654258946	0.127980806551732	0.00373271368578671	0.120290273417552	0.62197503510034	1.44937532644463	1.12782418144904	1.86260311798555
eqtl-a-ENSG00000163221	LYQwJ3	AAA	S100A12	Inverse variance weighted	11	0.109164571071846	0.0381225439036015	0.00418965688748497	0.034444385020787	0.183884757122905	1.11534588890688	1.03504446279909	1.20187730731617
eqtl-a-ENSG00000257495	LYQwJ3	AAA	KRT73-AS1	Inverse variance weighted	3	-0.212847	0.0744255045674358	0.00423811438457946	-0.358721	-0.0669735	0.808279431205403	0.69856891865729	0.935220021190551
eqtl-a-ENSG00000111962	LYQwJ3	AAA	UST	Inverse variance weighted	3	-0.146658	0.0512889045255292	0.00424384934192467	-0.247184	-0.0461315	0.863589509757477	0.78099699217883	0.954916406633728
eqtl-a-ENSG00000196345	LYQwJ3	AAA	ZKSCAN7	Inverse variance weighted	3	0.185060998243721	0.0647355830482347	0.00425352137048618	0.058179255469181	0.311942741018261	1.20329183657786	1.05990497244572	1.36607647064235
eqtl-a-ENSG00000100918	LYQwJ3	AAA	REC8	Inverse variance weighted	3	-0.268335	0.0939451616334152	0.00428614727526302	-0.452468	-0.0842027	0.764651402456685	0.636056585380683	0.919244892227684
eqtl-a-ENSG00000148180	LYQwJ3	AAA	GSN	Inverse variance weighted	9	0.162655836164325	0.0571776000428669	0.00444466374807766	0.0505877400803054	0.274723932248344	1.17663166592788	1.05188915214491	1.31616727336825
eqtl-a-ENSG00000148908	LYQwJ3	AAA	RGS10	Inverse variance weighted	6	0.153707765889579	0.0543121571381623	0.00465363229203089	0.0472559378987809	0.260159593880377	1.16615004815659	1.04839029755546	1.2971370852883
eqtl-a-ENSG00000130702	LYQwJ3	AAA	LAMA5	Inverse variance weighted	3	0.136314907938397	0.0483386426381578	0.00480238485620447	0.041571168367608	0.231058647509186	1.14604273473092	1.04244734848768	1.25993312922226
eqtl-a-ENSG00000159958	LYQwJ3	AAA	TNFRSF13C	Inverse variance weighted	4	-0.226782	0.0805835726851205	0.00488926977500964	-0.384725	-0.0688377	0.797094912213716	0.680637566082021	0.933478154510836
eqtl-a-ENSG00000127603	LYQwJ3	AAA	MACF1	Inverse variance weighted	3	0.149572298588345	0.0532692855596547	0.00498730584625502	0.0451644988914214	0.253980098285268	1.16133743083371	1.04619994448554	1.28914614779362
eqtl-a-ENSG00000152217	LYQwJ3	AAA	SETBP1	Inverse variance weighted	3	-0.442131	0.158606533884546	0.00531009415160518	-0.753	-0.131262	0.642665618328022	0.470951797895645	0.876988045966559
eqtl-a-ENSG00000125898	LYQwJ3	AAA	FAM110A	Inverse variance weighted	3	0.126432678541217	0.0454475020921311	0.00540333635903614	0.0373555744406404	0.215509782641794	1.13477305402713	1.03806206356079	1.24049411817336
eqtl-a-ENSG00000141655	LYQwJ3	AAA	TNFRSF11A	Inverse variance weighted	3	0.386788675135446	0.139287278554318	0.00548778409579922	0.113785609168982	0.65979174110191	1.47224533635061	1.1205118716597	1.93438943863721
eqtl-a-ENSG00000205809	LYQwJ3	AAA	KLRC2	Inverse variance weighted	4	0.126099083864293	0.04558401469572	0.0056696258829548	0.036754415060682	0.215443752667904	1.13439456291161	1.03743821035069	1.24041221108332
eqtl-a-ENSG00000167394	LYQwJ3	AAA	ZNF668	Inverse variance weighted	3	-0.176923	0.0640604662434863	0.00574816200498552	-0.302481	-0.0513644	0.837844342198386	0.738982189779977	0.949932422543029
eqtl-a-ENSG00000042445	LYQwJ3	AAA	RETSAT	Inverse variance weighted	3	0.141809965939769	0.0513540094935238	0.0057550692769753	0.0411561073324626	0.242463824547076	1.15235764052691	1.04201475899386	1.27438514686965
eqtl-a-ENSG00000197632	LYQwJ3	AAA	SERPINB2	Inverse variance weighted	4	0.200530834530547	0.0727323630616068	0.00583154441061168	0.0579754029297972	0.343086266131296	1.22205129303703	1.05968893014671	1.40929033070744
eqtl-a-ENSG00000141994	LYQwJ3	AAA	DUS3L	Inverse variance weighted	3	-0.129879	0.0471327307762662	0.00585849332639655	-0.222259	-0.0374987	0.878201806844658	0.800707941515218	0.963195659188506
eqtl-a-ENSG00000131797	LYQwJ3	AAA	CLUHP3	Inverse variance weighted	5	0.0538867376396108	0.0195555794251023	0.00585902440731634	0.0155578019664104	0.0922156733128112	1.0553650622475	1.01567945463134	1.09660130421457
eqtl-a-ENSG00000125170	LYQwJ3	AAA	DOK4	Inverse variance weighted	6	0.129882021491619	0.047331736170598	0.0060680939803668	0.0371118185972472	0.222652224385991	1.13869403397598	1.03780906070371	1.24938599219136
eqtl-a-ENSG00000163704	LYQwJ3	AAA	PRRT3	Inverse variance weighted	5	0.200849657485561	0.0733392982116458	0.00616945987933433	0.0571046329907348	0.344594681980386	1.22244097315764	1.05876658651442	1.41141773067679
eqtl-a-ENSG00000068971	LYQwJ3	AAA	PPP2R5B	Inverse variance weighted	11	-0.140238	0.0512179569876561	0.00618038366491093	-0.240625	-0.0398504	0.86915173815264	0.78613656699984	0.960933221586051
eqtl-a-ENSG00000114268	LYQwJ3	AAA	PFKFB4	Inverse variance weighted	3	0.198898789504694	0.0726874900439895	0.00621239337179361	0.056431309018475	0.341366269990914	1.22005847692804	1.05805393354078	1.40686844019619
eqtl-a-ENSG00000138621	LYQwJ3	AAA	PPCDC	Inverse variance weighted	3	-0.482895	0.176575731443337	0.00624228782486824	-0.828983	-0.136807	0.616994639608901	0.436492809651062	0.872138960571746
eqtl-a-ENSG00000161551	LYQwJ3	AAA	ZNF577	Inverse variance weighted	3	-0.203505	0.074417171572972	0.00624463200712121	-0.349363	-0.0576474	0.815866090576403	0.705137331664192	0.943982750397651
eqtl-a-ENSG00000138449	LYQwJ3	AAA	SLC40A1	Inverse variance weighted	9	-0.15921	0.0583802934647474	0.00638915560699378	-0.273635	-0.0447842	0.852817643985188	0.760609714436532	0.956203845530998
eqtl-a-ENSG00000224805	LYQwJ3	AAA	LINC00853	Inverse variance weighted	3	0.201791450155452	0.0740420802577141	0.00642310781638677	0.0566689728503322	0.346913927460571	1.2235928014121	1.05830542457691	1.41469495374272
eqtl-a-ENSG00000107960	LYQwJ3	AAA	STN1	Inverse variance weighted	3	0.235173088977137	0.0863013928789502	0.00642974401090574	0.066022358934395	0.40432381901988	1.26512772944714	1.0682506018441	1.49828904290162
eqtl-a-ENSG00000142227	LYQwJ3	AAA	EMP3	Inverse variance weighted	3	-0.356235	0.130842879592204	0.00647664802795199	-0.612688	-0.0997834	0.700307707234749	0.541892572578094	0.905033413687753
eqtl-a-ENSG00000154328	LYQwJ3	AAA	NEIL2	Inverse variance weighted	4	0.157589287000416	0.0580354632561036	0.00661964874692302	0.0438397790184527	0.271338794982379	1.17068528029249	1.04481494020187	1.31171939906287
eqtl-a-ENSG00000119977	LYQwJ3	AAA	TCTN3	Inverse variance weighted	4	-0.169796	0.0627698813258765	0.00682920910628513	-0.292825	-0.0467673	0.84383670245204	0.746152518702918	0.95430942408792
eqtl-a-ENSG00000244026	LYQwJ3	AAA	FAM86DP	Inverse variance weighted	4	-0.119737	0.0446728035185206	0.00735543768407982	-0.207296	-0.0321782	0.887153827790988	0.812779371678404	0.968334017310192
eqtl-a-ENSG00000155465	LYQwJ3	AAA	SLC7A7	Inverse variance weighted	10	-0.109159	0.0407476860638553	0.00738633258324487	-0.189025	-0.0292937	0.896587683901629	0.827766103261003	0.971131182778839
eqtl-a-ENSG00000162378	LYQwJ3	AAA	ZYG11B	Inverse variance weighted	10	0.120155116189374	0.0452597574419054	0.00793579778723818	0.0314459916032396	0.208864240775509	1.12767175815959	1.03194564036099	1.23227769410984
eqtl-a-ENSG00000188649	LYQwJ3	AAA	CC2D2B	Inverse variance weighted	3	-0.21277	0.0801941507266387	0.00797347088988484	-0.369951	-0.0555899	0.808341704007507	0.690768215936128	0.94592700614091
eqtl-a-ENSG00000167914	LYQwJ3	AAA	GSDMA	Inverse variance weighted	3	0.12312921143678	0.0464269365376085	0.00799911469811854	0.0321324158230674	0.214126007050493	1.13103055358915	1.03265423601287	1.23877873981456
eqtl-a-ENSG00000168765	LYQwJ3	AAA	GSTM4	Inverse variance weighted	4	-0.0942003	0.0355566427774244	0.00806582395511456	-0.163891	-0.0245093	0.910100467372134	0.848834283706505	0.975788651106563
eqtl-a-ENSG00000103496	LYQwJ3	AAA	STX4	Inverse variance weighted	3	0.150390239514204	0.0570555067424233	0.00839247330586539	0.0385614462990544	0.262219032729354	1.16228772483631	1.03931458843099	1.29981121244973
eqtl-a-ENSG00000108797	LYQwJ3	AAA	CNTNAP1	Inverse variance weighted	3	0.242963898014534	0.0924436596254862	0.00858285548716608	0.0617743251485806	0.424153470880487	1.27502259244045	1.06372226227528	1.52829612473867
eqtl-a-ENSG00000133985	LYQwJ3	AAA	TTC9	Inverse variance weighted	7	0.117681494980587	0.0448749098868506	0.0087304144059243	0.0297266716023596	0.205636318358814	1.12488577253919	1.03017291995521	1.22830641026373
eqtl-a-ENSG00000168610	LYQwJ3	AAA	STAT3	Inverse variance weighted	4	-0.239987	0.091621188310313	0.0088100735546592	-0.419564	-0.0604093	0.786638233231091	0.657333128848717	0.94137916198553
eqtl-a-ENSG00000143653	LYQwJ3	AAA	SCCPDH	Inverse variance weighted	5	-0.143126	0.0547025433819654	0.00888492579603454	-0.250343	-0.0359095	0.866644436256394	0.778533326925356	0.964727588297802
eqtl-a-ENSG00000124181	LYQwJ3	AAA	PLCG1	Inverse variance weighted	3	0.562627764293475	0.215042153705417	0.00888727104644884	0.141145143030858	0.984110385556093	1.75527890460367	1.15159178137679	2.67543072360517
eqtl-a-ENSG00000039560	LYQwJ3	AAA	RAI14	Inverse variance weighted	3	0.191548538231108	0.0732432009572947	0.00891648156730229	0.0479918643548107	0.335105212107406	1.21112361751138	1.04916	1.39808747321401
eqtl-a-ENSG00000163703	LYQwJ3	AAA	CRELD1	Inverse variance weighted	7	0.127238579852532	0.0487158651762238	0.00900534999587641	0.031755484107133	0.22272167559793	1.13568793772289	1.03226506922898	1.24947276657596
eqtl-a-ENSG00000100596	LYQwJ3	AAA	SPTLC2	Inverse variance weighted	3	0.132241905930112	0.0506340128757637	0.00900877862092011	0.0329992406936153	0.231484571166609	1.14138439352722	1.03354975446008	1.26046987884783
eqtl-a-ENSG00000151632	LYQwJ3	AAA	AKR1C2	Inverse variance weighted	4	-0.130459	0.0501209010327106	0.00924404814555976	-0.228696	-0.0322224	0.87769212517703	0.795570057713178	0.968291175779141
eqtl-a-ENSG00000233038	LYQwJ3	AAA	PTPRN2-AS1	Inverse variance weighted	4	-0.174952	0.0673699147017855	0.00940711396406994	-0.306998	-0.0429074	0.839496912332487	0.735652430273403	0.958000051129933
eqtl-a-ENSG00000082397	LYQwJ3	AAA	EPB41L3	Inverse variance weighted	11	-0.0996138	0.0385116765342518	0.00969314021823262	-0.175097	-0.024131	0.905186895535629	0.839375825524154	0.976157867469882
eqtl-a-ENSG00000224137	LYQwJ3	AAA	LINC01857	Inverse variance weighted	3	0.166589683430078	0.0647292026953112	0.0100634841601508	0.0397204461472684	0.293458920712888	1.18126947141801	1.04051985219658	1.34105808856838
eqtl-a-ENSG00000148600	LYQwJ3	AAA	CDHR1	Inverse variance weighted	3	0.186220024566951	0.0725534941116809	0.0102683757273471	0.0440151761080561	0.328424873025845	1.20468729201956	1.04499821377392	1.38877890165218
eqtl-a-ENSG00000169313	LYQwJ3	AAA	P2RY12	Inverse variance weighted	10	0.136958941319485	0.0537341957187447	0.010808721569466	0.0316399177107449	0.242277964928224	1.1467810622365	1.0321457809678	1.27414831214167
eqtl-a-ENSG00000173221	LYQwJ3	AAA	GLRX	Inverse variance weighted	4	-0.140356	0.0551330935014413	0.0109037784222326	-0.248417	-0.0322952	0.869048766110007	0.780034678203744	0.968220745796198
eqtl-a-ENSG00000213246	LYQwJ3	AAA	SUPT4H1	Inverse variance weighted	3	0.092407297149001	0.0363183078754739	0.0109474327332383	0.0212234137130721	0.16359118058493	1.09681145929797	1.02145023213633	1.17773273665161
eqtl-a-ENSG00000105996	LYQwJ3	AAA	HOXA2	Inverse variance weighted	3	0.12527634552902	0.049325969394367	0.0110927136288754	0.0285974455160612	0.22195524554198	1.13346163684702	1.02901027838674	1.24851549997937
eqtl-a-ENSG00000180891	LYQwJ3	AAA	CUEDC1	Inverse variance weighted	5	-0.237349	0.0934540624602505	0.0110935533610512	-0.420519	-0.0541789	0.788716108301585	0.656706034076548	0.947262652107573
eqtl-a-ENSG00000178966	LYQwJ3	AAA	RMI1	Inverse variance weighted	5	-0.180151	0.0711789314121891	0.0113752488582305	-0.319661	-0.04064	0.835144377402005	0.726394976320285	0.960174772462431
eqtl-a-ENSG00000170571	LYQwJ3	AAA	EMB	Inverse variance weighted	3	0.107485809994821	0.0427718099674808	0.0119707339310362	0.0236530624585588	0.191318557531084	1.11347506041756	1.02393501476357	1.2108451144804
eqtl-a-ENSG00000174718	LYQwJ3	AAA	RESF1	Inverse variance weighted	9	-0.112808	0.0450621981060828	0.0123014326425811	-0.20113	-0.0244858	0.893322443954752	0.817806443423452	0.975811569217585
eqtl-a-ENSG00000100296	LYQwJ3	AAA	THOC5	Inverse variance weighted	5	-0.20473	0.0818091331430535	0.0123309774749482	-0.365076	-0.0443838	0.814867570610586	0.694144192451894	0.956586779595965
eqtl-a-ENSG00000124151	LYQwJ3	AAA	NCOA3	Inverse variance weighted	4	0.188232911159904	0.075378196377563	0.0125185456504316	0.0404916462598804	0.335974176059927	1.20711463307993	1.04132261072771	1.3993028888304
eqtl-a-ENSG00000248019	LYQwJ3	AAA	FAM13A-AS1	Inverse variance weighted	3	-0.158686	0.0635526814300332	0.0125277589190294	-0.283249	-0.0341226	0.853264332202005	0.753332071978845	0.966452972983976
eqtl-a-ENSG00000149577	LYQwJ3	AAA	SIDT2	Inverse variance weighted	9	-0.120828	0.0485944057429605	0.012902322568202	-0.216073	-0.0255827	0.88618658534056	0.805676652223327	0.974741742695897
eqtl-a-ENSG00000165025	LYQwJ3	AAA	SYK	Inverse variance weighted	5	0.118491474480881	0.047698067584236	0.0129843357910511	0.0250032620157781	0.211979686945983	1.12579727605487	1.02531846512398	1.23612277539477
eqtl-a-ENSG00000175197	LYQwJ3	AAA	DDIT3	Inverse variance weighted	3	0.21230687850367	0.0857829473356042	0.013326190661751	0.0441723017258853	0.380441455281454	1.2365272905045	1.04516242266426	1.46293026519722
eqtl-a-ENSG00000175445	LYQwJ3	AAA	LPL	Inverse variance weighted	6	-0.122509	0.0495750600205236	0.0134670357237933	-0.219676	-0.0253415	0.884698306607701	0.802779092019519	0.974976928890299
eqtl-a-ENSG00000178695	LYQwJ3	AAA	KCTD12	Inverse variance weighted	5	0.169814390310888	0.0690092104209188	0.0138647075013999	0.0345563378858875	0.305072442735889	1.18508486767159	1.03516034547879	1.35672328419285
eqtl-a-ENSG00000118816	LYQwJ3	AAA	CCNI	Inverse variance weighted	3	-0.25677	0.104413441233322	0.0139261294136585	-0.46142	-0.0521193	0.773546346562186	0.630387835189695	0.949215573139422
eqtl-a-ENSG00000151151	LYQwJ3	AAA	IPMK	Inverse variance weighted	3	0.10334513096196	0.0421142050287528	0.0141306166256433	0.020801289105604	0.185888972818315	1.10887404980913	1.02101914385093	1.2042885441917
eqtl-a-ENSG00000241878	LYQwJ3	AAA	PISD	Inverse variance weighted	10	0.0815203214300487	0.0333496314122021	0.0145087479967276	0.0161550438621326	0.146885598997965	1.08493526479607	1.01628624213569	1.15822145375551
eqtl-a-ENSG00000090263	LYQwJ3	AAA	MRPS33	Inverse variance weighted	4	0.17814010597182	0.0729268687941102	0.014576939478375	0.0352034431353637	0.321076768808276	1.19499273512516	1.03583041995337	1.37861141118658
eqtl-a-ENSG00000196655	LYQwJ3	AAA	TRAPPC4	Inverse variance weighted	9	0.105828060198308	0.0433440487359984	0.0146230567226275	0.0208737246757509	0.190782395720865	1.11163072650718	1.02109310463341	1.21019607958134
eqtl-a-ENSG00000099219	LYQwJ3	AAA	ERMP1	Inverse variance weighted	6	-0.12165	0.0499861509781063	0.0149465335432047	-0.219623	-0.023677	0.88545831803661	0.802821604928133	0.976601063259138
eqtl-a-ENSG00000188511	LYQwJ3	AAA	MIR3667HG	Inverse variance weighted	4	0.126237781515936	0.0521350362631951	0.0154624822638947	0.0240531104400734	0.228422452591798	1.13455191168522	1.02434471984481	1.25661607403376
eqtl-a-ENSG00000051523	LYQwJ3	AAA	CYBA	Inverse variance weighted	3	-0.155608	0.0643254150149092	0.0155598983171499	-0.281686	-0.0295304	0.855894460877202	0.754510550651385	0.970901371131054
eqtl-a-ENSG00000140836	LYQwJ3	AAA	ZFHX3	Inverse variance weighted	4	-0.205993	0.0852342878786023	0.0156581199877974	-0.373052	-0.038934	0.813838584706656	0.68862912309779	0.961814160542374
eqtl-a-ENSG00000073008	LYQwJ3	AAA	PVR	Inverse variance weighted	5	-0.228815	0.0947105732810016	0.0156946417641401	-0.414448	-0.0431824	0.795475623554762	0.660705022474664	0.957736729924891
eqtl-a-ENSG00000166704	LYQwJ3	AAA	ZNF606	Inverse variance weighted	3	-0.226851	0.0941272717329951	0.015950692994211	-0.41134	-0.0423612	0.797039803935801	0.662761480241909	0.958523492985962
eqtl-a-ENSG00000050344	LYQwJ3	AAA	NFE2L3	Inverse variance weighted	3	0.118168233214832	0.0490612595882442	0.0160144793625402	0.0220081644218731	0.21432830200779	1.12543343072612	1.02225213053402	1.23902936385596
eqtl-a-ENSG00000125818	LYQwJ3	AAA	PSMF1	Inverse variance weighted	7	-0.143962	0.0601661472837098	0.0167234172754151	-0.261887	-0.0260359	0.865921075726642	0.769597860366719	0.974300148171267
eqtl-a-ENSG00000100448	LYQwJ3	AAA	CTSG	Inverse variance weighted	14	0.103952780511561	0.0434533331788423	0.0167438103774595	0.0187842474810305	0.189121313542092	1.10954806138674	1.01896178132874	1.20818751309955
eqtl-a-ENSG00000172500	LYQwJ3	AAA	FIBP	Inverse variance weighted	5	0.13356712173257	0.0558428991273439	0.016764278034496	0.0241150394429761	0.243019204022164	1.14289797685296	1.02440815845626	1.2750931107997
eqtl-a-ENSG00000153113	LYQwJ3	AAA	CAST	Inverse variance weighted	3	-0.11063	0.0463061957408858	0.0168895068555617	-0.20139	-0.0198702	0.895269640941766	0.817593119593341	0.980325923474817
eqtl-a-ENSG00000137261	LYQwJ3	AAA	KIAA0319	Inverse variance weighted	6	0.109308914658945	0.0457780922212736	0.0169495769189341	0.0195838539052485	0.199033975412641	1.11550689355306	1.01977687554899	1.22022342278991
eqtl-a-ENSG00000106003	LYQwJ3	AAA	LFNG	Inverse variance weighted	3	-0.154973	0.0649803263778692	0.0170828730438094	-0.282334	-0.0276114	0.856438448478864	0.754021597483624	0.972766321920659
eqtl-a-ENSG00000143753	LYQwJ3	AAA	DEGS1	Inverse variance weighted	5	0.104371195695421	0.0438458101278984	0.0172931805823734	0.0184334078447403	0.190308983546102	1.11001241028138	1.01860435185187	1.20962329361604
eqtl-a-ENSG00000042493	LYQwJ3	AAA	CAPG	Inverse variance weighted	3	-0.131363	0.0554471130192058	0.0178284390366106	-0.24004	-0.0226869	0.876899229278311	0.786596759492571	0.97756855597135
eqtl-a-ENSG00000170448	LYQwJ3	AAA	NFXL1	Inverse variance weighted	13	0.0521893036453339	0.0220510827447583	0.0179452619934698	0.00896918146560755	0.0954094258250602	1.05357516925684	1.00900952509994	1.10010917604036
eqtl-a-ENSG00000143315	LYQwJ3	AAA	PIGM	Inverse variance weighted	3	-0.122364	0.0519178323252606	0.0184292446038575	-0.224123	-0.0206051	0.884826184266031	0.799216819394846	0.979605730714722
eqtl-a-ENSG00000149418	LYQwJ3	AAA	ST14	Inverse variance weighted	4	0.135617636454925	0.0576701580390744	0.0186924349497258	0.0225841266983389	0.24865114621151	1.14524391034425	1.02284107878795	1.28229462169703
eqtl-a-ENSG00000174482	LYQwJ3	AAA	LINGO2	Inverse variance weighted	7	0.129637575014349	0.0551986170721351	0.0188458775025099	0.0214482855529644	0.237826864475734	1.13841571824872	1.02167995335734	1.26848955320793
eqtl-a-ENSG00000108064	LYQwJ3	AAA	TFAM	Inverse variance weighted	7	0.0984698749431451	0.0419457595340294	0.0188972070505033	0.0162561862564474	0.180683563629843	1.10348116146094	1.0163890369579	1.19803601713743
eqtl-a-ENSG00000132669	LYQwJ3	AAA	RIN2	Inverse variance weighted	6	0.213085534791781	0.090776513219843	0.0189067652802501	0.035163568880889	0.391007500702674	1.2374904952087	1.03578911781106	1.47846960293246
eqtl-a-ENSG00000136381	LYQwJ3	AAA	IREB2	Inverse variance weighted	4	-0.134221	0.0571843040349759	0.0189167903114924	-0.246302	-0.0221399	0.874396720250385	0.781685862976372	0.978103430799464
eqtl-a-ENSG00000159556	LYQwJ3	AAA	ISL2	Inverse variance weighted	4	-0.152824	0.0654587193920874	0.0195610970341832	-0.281123	-0.0245249	0.858280792099598	0.754935427770592	0.975773411856574
eqtl-a-ENSG00000159348	LYQwJ3	AAA	CYB5R1	Inverse variance weighted	4	-0.152023	0.065132859851702	0.0195936188566194	-0.279683	-0.0243623	0.858968772483873	0.756023274950765	0.975932059962706
eqtl-a-ENSG00000197965	LYQwJ3	AAA	MPZL1	Inverse variance weighted	11	-0.086875	0.0373159502315521	0.0199071939730565	-0.160014	-0.0137357	0.916791703192928	0.852131650040807	0.986358184211488
eqtl-a-ENSG00000147576	LYQwJ3	AAA	ADHFE1	Inverse variance weighted	3	0.0791013202634845	0.0341031334373103	0.020369366875744	0.0122591787263563	0.145943461800613	1.0823139768524	1.0123346304681	1.15713076411148
eqtl-a-ENSG00000148110	LYQwJ3	AAA	MFSD14B	Inverse variance weighted	7	0.0652742438933283	0.0281827492311331	0.0205524637717026	0.0100360554003074	0.120512432386349	1.06745172636387	1.01008658550381	1.1280747655399
eqtl-a-ENSG00000211710	LYQwJ3	AAA	TRBV4-1	Inverse variance weighted	5	-0.117371	0.050689802896657	0.0205866130700967	-0.216723	-0.0180193	0.889254964939273	0.805152725405153	0.982142105115807
eqtl-a-ENSG00000248538	LYQwJ3	AAA	PPP1R3B-DT	Inverse variance weighted	3	0.0995776915886279	0.0430406565502991	0.0206911680324871	0.0152180047500415	0.183937378427214	1.10470429363759	1.01533438820956	1.20194055333173
eqtl-a-ENSG00000197275	LYQwJ3	AAA	RAD54B	Inverse variance weighted	3	-0.131492	0.0568905930193696	0.0208151104509392	-0.242998	-0.0199869	0.876785900595333	0.784273077797924	0.980211532494866
eqtl-a-ENSG00000068745	LYQwJ3	AAA	IP6K2	Inverse variance weighted	3	0.140307082591679	0.0607101789423468	0.0208275247992576	0.0213151318646795	0.259299033318679	1.15062708215732	1.02154392196005	1.29602130043866
eqtl-a-ENSG00000139192	LYQwJ3	AAA	TAPBPL	Inverse variance weighted	9	-0.0685069	0.0296560012102395	0.0208852640491966	-0.126633	-0.0103811	0.933787006682899	0.881057248956156	0.989672549522601
eqtl-a-ENSG00000153823	LYQwJ3	AAA	PID1	Inverse variance weighted	9	0.0948795146490642	0.0411494487270499	0.0211257288334467	0.0142265951440464	0.175532434154082	1.09952637032443	1.01432827476146	1.19188064566486
eqtl-a-ENSG00000180398	LYQwJ3	AAA	MCFD2	Inverse variance weighted	3	0.122237125323626	0.0532682133515758	0.021747571035325	0.0178314271545373	0.226642823492714	1.13002202685198	1.01799135622538	1.25438175222378
eqtl-a-ENSG00000135698	LYQwJ3	AAA	MPHOSPH6	Inverse variance weighted	5	-0.113659	0.049559380360217	0.0218252044496108	-0.210796	-0.0165229	0.892562004197023	0.809939536208676	0.983612844812344
eqtl-a-ENSG00000175040	LYQwJ3	AAA	CHST2	Inverse variance weighted	4	-0.227249	0.0990970817588357	0.0218367996223526	-0.421479	-0.0330186	0.796722453277062	0.65607564749069	0.967520544290325
eqtl-a-ENSG00000134780	LYQwJ3	AAA	DAGLA	Inverse variance weighted	3	-0.246762	0.10764736808822	0.0218873596646788	-0.457751	-0.035773	0.781326714701271	0.632705171357693	0.96485924683672
eqtl-a-ENSG00000149262	LYQwJ3	AAA	INTS4	Inverse variance weighted	3	0.109589234919151	0.0478161551574655	0.0219121519065602	0.015869570810519	0.203308899027784	1.11581963656777	1.01599616120795	1.22545095039528
eqtl-a-ENSG00000124788	LYQwJ3	AAA	ATXN1	Inverse variance weighted	3	0.142074443536498	0.0620261330885734	0.0219890014586979	0.0205032226828941	0.263645664390102	1.15266245361258	1.0207148576782	1.30166688764616
eqtl-a-ENSG00000135241	LYQwJ3	AAA	PNPLA8	Inverse variance weighted	3	-0.154713	0.0675640239616369	0.0220286781569186	-0.287139	-0.0222875	0.856660972917659	0.750407772790482	0.977958983275524
eqtl-a-ENSG00000135407	LYQwJ3	AAA	AVIL	Inverse variance weighted	3	-0.13596	0.0595509496655807	0.0224255200723751	-0.25268	-0.0192399	0.872877791268776	0.776716716455897	0.980944046069749
eqtl-a-ENSG00000124104	LYQwJ3	AAA	SNX21	Inverse variance weighted	3	0.292866371114168	0.1287372631755	0.0229110106710568	0.0405413352901873	0.545191406938149	1.34026368052247	1.04137435432401	1.72493851598034
eqtl-a-ENSG00000149573	LYQwJ3	AAA	MPZL2	Inverse variance weighted	12	-0.0831858	0.0365958670327052	0.023020612396739	-0.154914	-0.0114579	0.920180173656976	0.856489100808763	0.98860750381042
eqtl-a-ENSG00000140474	LYQwJ3	AAA	ULK3	Inverse variance weighted	3	-0.131729	0.0579520798317602	0.0230219209741664	-0.245315	-0.0181431	0.876578363576651	0.782457829541279	0.98202049807744
eqtl-a-ENSG00000148925	LYQwJ3	AAA	BTBD10	Inverse variance weighted	3	0.124008345788254	0.0545802808659273	0.0230843551214456	0.017030995291036	0.230985696285471	1.13202531860336	1.01717684952913	1.2598412189112
eqtl-a-ENSG00000187118	LYQwJ3	AAA	CMC1	Inverse variance weighted	4	-0.182958	0.0805659568046794	0.0231521347517338	-0.340868	-0.0250492	0.832802778349136	0.711152986904463	0.975261976533348
eqtl-a-ENSG00000161692	LYQwJ3	AAA	DBF4B	Inverse variance weighted	3	-0.129617	0.0572430017827609	0.0235535094167771	-0.241814	-0.0174211	0.878431506449964	0.785202506530512	0.982729811871745
eqtl-a-ENSG00000101298	LYQwJ3	AAA	SNPH	Inverse variance weighted	3	0.0990812514160086	0.0438157847663804	0.0237398144009716	0.013202313273903	0.184960189558114	1.1041560101536	1.01328984861058	1.20317054042337
eqtl-a-ENSG00000100368	LYQwJ3	AAA	CSF2RB	Inverse variance weighted	4	-0.209638	0.0928320184155275	0.023929835519797	-0.391589	-0.0276875	0.810877514678619	0.675981870316862	0.97269227576054
eqtl-a-ENSG00000009790	LYQwJ3	AAA	TRAF3IP3	Inverse variance weighted	3	0.217189061911341	0.0965062071837803	0.0244160128513387	0.0280368958311318	0.40634122799155	1.24257900429308	1.02843362863492	1.50131475568278
eqtl-a-ENSG00000133704	LYQwJ3	AAA	IPO8	Inverse variance weighted	7	0.0708220900001148	0.0315395722487999	0.0247360918512024	0.0090045283924671	0.132639651607763	1.07339024202206	1.00904519111616	1.14183846453269
eqtl-a-ENSG00000149485	LYQwJ3	AAA	FADS1	Inverse variance weighted	4	-0.102916	0.046041825082036	0.0254002023939056	-0.193157	-0.0126735	0.902203199641945	0.824352141077598	0.987406440626377
eqtl-a-ENSG00000174837	LYQwJ3	AAA	ADGRE1	Inverse variance weighted	5	0.099547048118128	0.0448009458987977	0.0262842916532864	0.0117371941564845	0.187356902079771	1.10467044218282	1.0118063453018	1.20605765273038
eqtl-a-ENSG00000110756	LYQwJ3	AAA	HPS5	Inverse variance weighted	4	-0.136946	0.061714705324741	0.0264860135249773	-0.257906	-0.0159848	0.872017683438744	0.772667551531339	0.984142324500128
eqtl-a-ENSG00000160948	LYQwJ3	AAA	VPS28	Inverse variance weighted	3	-0.0987046	0.0445396856328339	0.0266842802047248	-0.186002	-0.0114069	0.906010267113348	0.830271581995146	0.988657954716796
eqtl-a-ENSG00000181666	LYQwJ3	AAA	ZNF875	Inverse variance weighted	3	-0.125701	0.056806174358878	0.0269116274467302	-0.237041	-0.0143604	0.881878889398349	0.788959217945274	0.985742175104938
eqtl-a-ENSG00000071894	LYQwJ3	AAA	CPSF1	Inverse variance weighted	5	0.0926732977223505	0.0419038924763962	0.026996544953493	0.0105416684686139	0.174804926976087	1.09710325058161	1.0105974276149	1.19101385927472
eqtl-a-ENSG00000166507	LYQwJ3	AAA	NDST2	Inverse variance weighted	3	-0.126611	0.0572964611007388	0.0271219904904016	-0.238912	-0.0143102	0.881076089293873	0.787483899500236	0.985791678557554
eqtl-a-ENSG00000168016	LYQwJ3	AAA	TRANK1	Inverse variance weighted	4	0.129648209040305	0.0587292367316233	0.0272750846172549	0.0145389050463237	0.244757513034287	1.13842782425539	1.01464510899849	1.2773115442483
eqtl-a-ENSG00000167264	LYQwJ3	AAA	DUS2	Inverse variance weighted	10	-0.0802013	0.0364140143316927	0.0276310261632657	-0.151573	-0.00882987	0.922930503272368	0.859355310506489	0.991208995227539
eqtl-a-ENSG00000066855	LYQwJ3	AAA	MTFR1	Inverse variance weighted	5	-0.106726	0.0485769761992871	0.0280170815195744	-0.201937	-0.011515	0.898771987785212	0.817146587341738	0.988551012193795
eqtl-a-ENSG00000117450	LYQwJ3	AAA	PRDX1	Inverse variance weighted	3	-0.1378	0.0628043624128962	0.0282276703215378	-0.260896	-0.014703	0.871273335791078	0.770360968802248	0.985404578376787
eqtl-a-ENSG00000067082	LYQwJ3	AAA	KLF6	Inverse variance weighted	4	-0.259944	0.118713905579098	0.0285485581787642	-0.492623	-0.0272644	0.771095030952045	0.611021635042734	0.973103917535342
eqtl-a-ENSG00000167995	LYQwJ3	AAA	BEST1	Inverse variance weighted	5	-0.152754	0.0698951675147257	0.028854121314711	-0.289749	-0.0157595	0.858340795506123	0.74845171282632	0.984363999178994
eqtl-a-ENSG00000198176	LYQwJ3	AAA	TFDP1	Inverse variance weighted	4	0.221741367208333	0.101511912473524	0.0289337754738381	0.0227780187602262	0.420704715656439	1.24824849811868	1.02303941878136	1.52303448376561
eqtl-a-ENSG00000196502	LYQwJ3	AAA	SULT1A1	Inverse variance weighted	4	0.216915567737156	0.0996240353539377	0.0294550811227568	0.0216524584434381	0.412178677030874	1.24223921264208	1.02188857400317	1.51010423316547
eqtl-a-ENSG00000118507	LYQwJ3	AAA	AKAP7	Inverse variance weighted	5	-0.0920657	0.0422847180815879	0.0294596350613004	-0.174944	-0.00918765	0.912045228140137	0.839504245484878	0.990854427058616
eqtl-a-ENSG00000123104	LYQwJ3	AAA	ITPR2	Inverse variance weighted	4	-0.106732	0.0490678110899344	0.0296163455117892	-0.202904	-0.0105586	0.898766952437184	0.816356266969769	0.9894969481788
eqtl-a-ENSG00000134489	LYQwJ3	AAA	HRH4	Inverse variance weighted	3	-0.366715	0.168740582531687	0.0297618543364252	-0.697446	-0.0359831	0.693007338354691	0.497855087950465	0.964656548937867
eqtl-a-ENSG00000136026	LYQwJ3	AAA	CKAP4	Inverse variance weighted	6	0.0829364186270603	0.0382607970672753	0.0301845266736389	0.00794525637520072	0.15792758087892	1.08647272692447	1.00797690368444	1.17108138295224
eqtl-a-ENSG00000113240	LYQwJ3	AAA	CLK4	Inverse variance weighted	5	-0.100405	0.0463224954733918	0.0301952328788655	-0.191197	-0.00961284	0.904471095096806	0.825969837426679	0.990433215351202
eqtl-a-ENSG00000116679	LYQwJ3	AAA	IVNS1ABP	Inverse variance weighted	6	0.120327100593659	0.0556103228083752	0.0304831759852839	0.0113308678892433	0.229323333298074	1.1278657167936	1.01139530532016	1.25774864528925
eqtl-a-ENSG00000136842	LYQwJ3	AAA	TMOD1	Inverse variance weighted	10	0.165931066707816	0.0767123731624209	0.0305389703544069	0.0155748153094707	0.316287318106161	1.18049172373757	1.01569673488134	1.37202440645407
eqtl-a-ENSG00000172215	LYQwJ3	AAA	CXCR6	Inverse variance weighted	7	-0.120809	0.0559862827487857	0.0309403172601221	-0.230543	-0.0110763	0.886202845750836	0.794102666477107	0.988984821447543
eqtl-a-ENSG00000127124	LYQwJ3	AAA	HIVEP3	Inverse variance weighted	3	0.124962462842415	0.0579177693337752	0.0309601757919138	0.0114436349482156	0.238481290736614	1.13310591869309	1.0115093638251	1.26931995777284
eqtl-a-ENSG00000116574	LYQwJ3	AAA	RHOU	Inverse variance weighted	5	-0.106783	0.0495157424204428	0.0310408874667519	-0.203834	-0.00973223	0.898720599444232	0.815597799463029	0.990314976814761
eqtl-a-ENSG00000164830	LYQwJ3	AAA	OXR1	Inverse variance weighted	3	0.267270904394891	0.123983713125639	0.0311075935243645	0.0242628266686383	0.510278982121144	1.30639430635642	1.02455956408358	1.66575584622746
eqtl-a-ENSG00000182903	LYQwJ3	AAA	ZNF721	Inverse variance weighted	5	0.103134222439801	0.0479132342522903	0.0313563767323245	0.00922428330531228	0.19704416157429	1.10864020348298	1.0092669581205	1.2177978193873
eqtl-a-ENSG00000041515	LYQwJ3	AAA	MYO16	Inverse variance weighted	3	0.094439358993891	0.0439315820883408	0.0315796065194141	0.00833345810074305	0.180545259887039	1.09904251406837	1.00836827801894	1.19787033572969
eqtl-a-ENSG00000257017	LYQwJ3	AAA	HP	Inverse variance weighted	6	-0.075321	0.0351335724949069	0.0320451767272087	-0.144183	-0.00645919	0.927445736430222	0.865729483873627	0.9935616264031
eqtl-a-ENSG00000111581	LYQwJ3	AAA	NUP107	Inverse variance weighted	6	-0.108003	0.0505297603933619	0.032564974804843	-0.207041	-0.00896429	0.897625245854648	0.812986358304735	0.991075771155316
eqtl-a-ENSG00000125534	LYQwJ3	AAA	PPDPF	Inverse variance weighted	4	0.0961188295621423	0.0450039280071645	0.0326967336114881	0.0079111306680999	0.184326528456185	1.1008898744835	1.00794250634678	1.20240837955427
eqtl-a-ENSG00000169131	LYQwJ3	AAA	ZNF354A	Inverse variance weighted	3	-0.0833958	0.0390558374258272	0.0327368286278885	-0.159945	-0.00684634	0.919986963991532	0.85219047070843	0.993177045515142
eqtl-a-ENSG00000070831	LYQwJ3	AAA	CDC42	Inverse variance weighted	3	-0.105023	0.0492461579024848	0.0329564670249722	-0.201545	-0.00850054	0.900303808221601	0.817466400453412	0.991535488980029
eqtl-a-ENSG00000162614	LYQwJ3	AAA	NEXN	Inverse variance weighted	6	0.139371744100271	0.0653845872786814	0.0330423136187782	0.0112179530340559	0.267525535166487	1.14955135951894	1.01128111021301	1.30672699690149
eqtl-a-ENSG00000234073	LYQwJ3	AAA	CBX3P10	Inverse variance weighted	3	0.126628145039729	0.0595759690707436	0.0335457216727391	0.00985924566107201	0.243397044418387	1.13499488582224	1.00990800814559	1.27557498351566
eqtl-a-ENSG00000138468	LYQwJ3	AAA	SENP7	Inverse variance weighted	7	-0.0625919	0.0294844965475491	0.0337642776075088	-0.120382	-0.00480231	0.939326717532128	0.88658211314963	0.99520920756583
eqtl-a-ENSG00000152219	LYQwJ3	AAA	ARL14EP	Inverse variance weighted	3	-0.139595	0.0657623298872301	0.0337773209347112	-0.268489	-0.0107008	0.869710384817287	0.764533694753924	0.989356203198462
eqtl-a-ENSG00000198053	LYQwJ3	AAA	SIRPA	Inverse variance weighted	7	-0.128388	0.0605679112022044	0.0340281892090576	-0.247101	-0.00967497	0.879511998682788	0.781061663092388	0.990371685590584
eqtl-a-ENSG00000198682	LYQwJ3	AAA	PAPSS2	Inverse variance weighted	3	0.131695045676041	0.0622770372937487	0.0344585441989983	0.00963205258029369	0.253758038771788	1.14076038640568	1.00968	1.28885991240906
eqtl-a-ENSG00000239839	LYQwJ3	AAA	DEFA3	Inverse variance weighted	6	0.146743468104573	0.0694756916014467	0.0346731090471794	0.0105711125657371	0.282915823643408	1.15805684640372	1.01062718418179	1.3269934556414
eqtl-a-ENSG00000158578	LYQwJ3	AAA	ALAS2	Inverse variance weighted	7	-0.255232	0.12120431211285	0.0352214132098959	-0.492793	-0.017672	0.774736365784624	0.610917757229291	0.98248320558129
eqtl-a-ENSG00000013288	LYQwJ3	AAA	MAN2B2	Inverse variance weighted	3	-0.108806	0.0517592939538086	0.0355396997986227	-0.210254	-0.00735784	0.896904347280594	0.810378160853272	0.992669159943566
eqtl-a-ENSG00000035687	LYQwJ3	AAA	ADSS2	Inverse variance weighted	4	-0.0909691	0.0433266957492137	0.0357633477636126	-0.175889	-0.00604875	0.913045948754524	0.838710742887101	0.993969508089713
eqtl-a-ENSG00000206560	LYQwJ3	AAA	ANKRD28	Inverse variance weighted	5	-0.120614	0.0574745599716475	0.0358546710463232	-0.233265	-0.00796435	0.886375603534546	0.791943978409773	0.992067282484859
eqtl-a-ENSG00000174799	LYQwJ3	AAA	CEP135	Inverse variance weighted	3	-0.219537	0.10502762811658	0.0365926606273259	-0.425391	-0.013683	0.802890334845739	0.653514018470103	0.986410194073279
eqtl-a-ENSG00000160111	LYQwJ3	AAA	CPAMD8	Inverse variance weighted	3	-0.0944784	0.0451995012511135	0.0365950643722857	-0.183069	-0.00588738	0.909847386780363	0.832710344627915	0.994129918730571
eqtl-a-ENSG00000133597	LYQwJ3	AAA	ADCK2	Inverse variance weighted	6	0.066530923486998	0.0318425023239873	0.0366739934259873	0.00411961893198294	0.128942228042013	1.06879401440196	1.00412811622659	1.13762439947822
eqtl-a-ENSG00000103852	LYQwJ3	AAA	TTC23	Inverse variance weighted	4	0.116621744678265	0.0558392276018484	0.0367503060449712	0.00717685857864203	0.226066630777888	1.12369430594172	1.00720267394897	1.25365919478269
eqtl-a-ENSG00000183621	LYQwJ3	AAA	ZNF438	Inverse variance weighted	5	-0.180782	0.0865889933041333	0.0368141615511687	-0.350497	-0.0110677	0.834617161316814	0.704338245686281	0.988993300066802
eqtl-a-ENSG00000109113	LYQwJ3	AAA	RAB34	Inverse variance weighted	4	0.13330629789367	0.0639083279197265	0.036987800414297	0.00804597517100572	0.258566620616333	1.14259992068693	1.00807843101715	1.29507242550215
eqtl-a-ENSG00000121417	LYQwJ3	AAA	ZNF211	Inverse variance weighted	4	-0.0841669	0.0405006947824352	0.0376946	-0.163548	-0.00478557	0.919277790451161	0.849125494273157	0.99522586674911
eqtl-a-ENSG00000143162	LYQwJ3	AAA	CREG1	Inverse variance weighted	8	0.104414899646468	0.0502715576503873	0.0377999538862131	0.00588264665170879	0.202947152641227	1.11006092326952	1.00589998339617	1.22500772811393
eqtl-a-ENSG00000102893	LYQwJ3	AAA	PHKB	Inverse variance weighted	4	0.223166212667742	0.107470414313224	0.0378443807234302	0.0125242006138235	0.433808224721661	1.25002832701288	1.01260295685723	1.54312290691339
eqtl-a-ENSG00000185684	LYQwJ3	AAA	EP400P1	Inverse variance weighted	3	0.125477686169012	0.0604460795771909	0.0379067673613789	0.00700337019771806	0.243952002140306	1.1336898717141	1.00702795114443	1.27628307016355
eqtl-a-ENSG00000123091	LYQwJ3	AAA	RNF11	Inverse variance weighted	5	0.206672506508335	0.0996046284164878	0.0379931392838872	0.0114474348120189	0.401897578204651	1.22957982644547	1.01151320743022	1.49465823925583
eqtl-a-ENSG00000243064	LYQwJ3	AAA	ABCC13	Inverse variance weighted	4	0.142412539315643	0.0686680576611844	0.0380860903854486	0.00782314629972178	0.277001932331565	1.15305222981006	1.00785382706325	1.31916892010424
eqtl-a-ENSG00000171161	LYQwJ3	AAA	ZNF672	Inverse variance weighted	5	-0.194962	0.0940774659180843	0.0382324850055967	-0.379354	-0.0105699	0.822866117872849	0.684303599806835	0.989485731383361
eqtl-a-ENSG00000183060	LYQwJ3	AAA	LYSMD4	Inverse variance weighted	3	-0.0983367	0.0475567834803018	0.0386611539134359	-0.191548	-0.00512545	0.906343646605481	0.825679958828759	0.994887664352873
eqtl-a-ENSG00000170509	LYQwJ3	AAA	HSD17B13	Inverse variance weighted	3	0.0875328643940747	0.042435631399333	0.0391391516844815	0.00435902685138197	0.170706701936768	1.09147813462106	1.00436854122838	1.18614280461119
eqtl-a-ENSG00000168159	LYQwJ3	AAA	RNF187	Inverse variance weighted	9	0.150816100825811	0.073272600762453	0.0395625138230967	0.00720180333140283	0.294430398320219	1.16278280362125	1.00722779868402	1.34236152950088
eqtl-a-ENSG00000234323	LYQwJ3	AAA	LINC01505	Inverse variance weighted	3	-0.146197	0.0710441596556448	0.0396055350326235	-0.285444	-0.00695093	0.863987062868316	0.751680406481817	0.993073170947255
eqtl-a-ENSG00000085719	LYQwJ3	AAA	CPNE3	Inverse variance weighted	3	0.116828053620488	0.056802919862081	0.039712570301818	0.00549433069080926	0.228161776550167	1.12392615804112	1.0055094522072	1.25628854702081
eqtl-a-ENSG00000181458	LYQwJ3	AAA	TMEM45A	Inverse variance weighted	3	0.0955053767808821	0.0464799585918063	0.039901740185915	0.00440465794094171	0.186606095620822	1.1002147376316	1.0044143727049	1.20515247670337
eqtl-a-ENSG00000166527	LYQwJ3	AAA	CLEC4D	Inverse variance weighted	5	0.103449028265359	0.050382217832805	0.0400449907187548	0.00469988131306129	0.202198175217657	1.10898926481787	1.00471094307811	1.22409056849068
eqtl-a-ENSG00000118514	LYQwJ3	AAA	ALDH8A1	Inverse variance weighted	3	0.2384086753816	0.116199802520112	0.0401975375335844	0.0106570624421793	0.46616028832102	1.26922778899995	1.01071405119645	1.59386245641162
eqtl-a-ENSG00000213949	LYQwJ3	AAA	ITGA1	Inverse variance weighted	4	-0.105008	0.0512102709884498	0.040312409418598	-0.205381	-0.00463624	0.9003169866259	0.814337400896941	0.995374491598136
eqtl-a-ENSG00000066583	LYQwJ3	AAA	ISOC1	Inverse variance weighted	8	0.0747174559771316	0.0364627007807969	0.0404476836630398	0.00325056244676962	0.146184349507494	1.07757964418075	1.00325585125386	1.15740953626285
eqtl-a-ENSG00000103932	LYQwJ3	AAA	RPAP1	Inverse variance weighted	5	-0.0941504	0.0459784447680678	0.0405886675532856	-0.184268	-0.00403265	0.910145859960023	0.831712743169503	0.995975465333888
eqtl-a-ENSG00000133574	LYQwJ3	AAA	GIMAP4	Inverse variance weighted	4	0.0784875494223192	0.038335154741573	0.0406184332893586	0.00335064612883602	0.153624452715802	1.08164988791249	1.00335626581835	1.16605289654204
eqtl-a-ENSG00000196152	LYQwJ3	AAA	ZNF79	Inverse variance weighted	3	0.0980446762671412	0.0478974609093018	0.040661008245643	0.00416565288490969	0.191923699649373	1.1030120624693	1.00417434127697	1.21157806960654
eqtl-a-ENSG00000166275	LYQwJ3	AAA	BORCS7	Inverse variance weighted	3	0.0862118184090162	0.0421800365196548	0.0409633293126162	0.00353894683049287	0.16888468998754	1.09003719379764	1.00354521629641	1.18398360588796
eqtl-a-ENSG00000245937	LYQwJ3	AAA	SLC12A2-DT	Inverse variance weighted	3	-0.0962799	0.0472115929890534	0.0414172824614431	-0.188815	-0.00374521	0.908209742418762	0.827939946622313	0.996261793611257
eqtl-a-ENSG00000228486	LYQwJ3	AAA	C2orf92	Inverse variance weighted	3	-0.101105	0.0496862905940135	0.0418650355650218	-0.19849	-0.00371948	0.903838478427809	0.819968184863159	0.996287429399506
eqtl-a-ENSG00000073605	LYQwJ3	AAA	GSDMB	Inverse variance weighted	5	-0.0615998	0.030293684131738	0.0420101400260849	-0.120975	-0.00222415	0.940259127921614	0.88605576107752	0.997778318787509
eqtl-a-ENSG00000107719	LYQwJ3	AAA	PALD1	Inverse variance weighted	3	0.19255099419756	0.0947428541985701	0.0421178575440894	0.00685499996836222	0.378246988426757	1.2123383243512	1.00687854926002	1.45972343314976
eqtl-a-ENSG00000142166	LYQwJ3	AAA	IFNAR1	Inverse variance weighted	5	-0.104906	0.0516423814296773	0.0422155765843311	-0.206125	-0.00368668	0.900409380623574	0.813731500530157	0.996320103359305
eqtl-a-ENSG00000245213	LYQwJ3	AAA	GALNT7-DT	Inverse variance weighted	3	0.203845764204448	0.100490695027639	0.0425088482834849	0.00688400195027519	0.40080752645862	1.22610902897019	1.00690775115695	1.49302987209588
eqtl-a-ENSG00000115902	LYQwJ3	AAA	SLC1A4	Inverse variance weighted	5	0.131649756250303	0.0651171037858473	0.0432033734153939	0.0040202328300428	0.259279279670564	1.14070872319278	1.00402832480629	1.2959956995428
eqtl-a-ENSG00000063854	LYQwJ3	AAA	HAGH	Inverse variance weighted	7	0.0992794605891103	0.049124014172366	0.0432801276578067	0.00299639281127288	0.195562528366948	1.1043748856942	1.00300088648336	1.21599482571574
eqtl-a-ENSG00000021355	LYQwJ3	AAA	SERPINB1	Inverse variance weighted	5	-0.0869126	0.0430529491154347	0.0435145846969605	-0.171296	-0.00252879	0.916757242376508	0.842571838390061	0.997474402960884
eqtl-a-ENSG00000128973	LYQwJ3	AAA	CLN6	Inverse variance weighted	6	0.0934276764788971	0.04641848508796	0.0441434973510232	0.00244744570649549	0.184407907251299	1.09793119421987	1.0024504431466	1.20250623408102
eqtl-a-ENSG00000151376	LYQwJ3	AAA	ME3	Inverse variance weighted	5	0.0887720802497969	0.0442922442419261	0.0450448588795008	0.00195928153562178	0.175584878963972	1.09283155004539	1.00196120218185	1.19194315525787
eqtl-a-ENSG00000134516	LYQwJ3	AAA	DOCK2	Inverse variance weighted	5	-0.110871	0.0553698043493098	0.0452453415223156	-0.219395	-0.00234582	0.895054530420509	0.803004106385126	0.997656931086793
eqtl-a-ENSG00000158186	LYQwJ3	AAA	MRAS	Inverse variance weighted	6	-0.152649	0.0762750559573737	0.0453605724789034	-0.302148	-0.0031498	0.858431052503679	0.739228633852993	0.996855151648683
eqtl-a-ENSG00000172508	LYQwJ3	AAA	CARNS1	Inverse variance weighted	6	-0.1757	0.0880958765994052	0.0461059349310674	-0.348368	-0.00303245	0.838869294745801	0.705838875123961	0.99697213977302
eqtl-a-ENSG00000091039	LYQwJ3	AAA	OSBPL8	Inverse variance weighted	5	0.13108815237755	0.0658515002735357	0.046517936863553	0.0020192118414204	0.26015709291368	1.14006827661163	1.00202125182247	1.2971338411957
eqtl-a-ENSG00000180104	LYQwJ3	AAA	EXOC3	Inverse variance weighted	4	-0.087777	0.0442262464163927	0.0471750392550299	-0.17446	-0.00109351	0.915965158656079	0.839910118706947	0.998907089205563
eqtl-a-ENSG00000173409	LYQwJ3	AAA	ARV1	Inverse variance weighted	4	0.126455134265625	0.0637516845507206	0.0473051871165135	0.00150183254621254	0.251408435985037	1.13479853646421	1.00150296086149	1.28583515844385
eqtl-a-ENSG00000118961	LYQwJ3	AAA	LDAH	Inverse variance weighted	4	-0.16259	0.0819791641040096	0.0473334413444565	-0.323269	-0.00191047	0.849939902799078	0.723779279076605	0.998091350849031
eqtl-a-ENSG00000050165	LYQwJ3	AAA	DKK3	Inverse variance weighted	6	-0.0754244	0.0380551114074276	0.0474815682830874	-0.150012	-0.000836421	0.927349798997762	0.860697254003198	0.999163928665206
eqtl-a-ENSG00000165355	LYQwJ3	AAA	FBXO33	Inverse variance weighted	3	-0.225011	0.113555217583776	0.0475340205031097	-0.447579	-0.00244266	0.798507523806052	0.639173645764186	0.997560318389772
eqtl-a-ENSG00000136514	LYQwJ3	AAA	RTP4	Inverse variance weighted	4	0.108222542528747	0.0546559064905242	0.0476956188500359	0.00109696580731942	0.215348119250174	1.11429569597762	1.00109756769437	1.24029359189625
eqtl-a-ENSG00000164530	LYQwJ3	AAA	PI16	Inverse variance weighted	6	0.0880874921262068	0.0445127339522021	0.0478241219682821	0.000842533579890614	0.175332450672523	1.09208366657042	1.00084288861101	1.19164231305583
eqtl-a-ENSG00000119535	LYQwJ3	AAA	CSF3R	Inverse variance weighted	4	-0.216626	0.109479758503035	0.0478515480971316	-0.431206	-0.00204557	0.805231155951971	0.649724911208233	0.997956524877557
eqtl-a-ENSG00000142208	LYQwJ3	AAA	AKT1	Inverse variance weighted	3	0.120417321249861	0.0609029042126561	0.0480188438755085	0.00104762899305501	0.239787013506667	1.1279674781691	1.00104817794799	1.27097842025467
eqtl-a-ENSG00000156508	LYQwJ3	AAA	EEF1A1	Inverse variance weighted	4	-0.105703	0.0535719804384804	0.048484584019231	-0.210704	-0.000701598	0.899692104748186	0.810013988522307	0.999298647697279
eqtl-a-ENSG00000250673	LYQwJ3	AAA	REELD1	Inverse variance weighted	3	0.0911667833554064	0.0462251469119844	0.0485829568884276	0.000565495407916908	0.181768071302896	1.09545169313246	1.00056565533059	1.19933600118454
eqtl-a-ENSG00000124762	LYQwJ3	AAA	CDKN1A	Inverse variance weighted	10	-0.136768	0.069489126822483	0.0490450799540586	-0.272967	-0.000569781	0.872172137294965	0.761117783869823	0.999430381466123
eqtl-a-ENSG00000105643	LYQwJ3	AAA	ARRDC2	Inverse variance weighted	3	0.123005923254238	0.0624997321467181	0.049056163977739	0.000506448246671037	0.245505398261806	1.13089111948327	1.00050657651324	1.27826718399307
eqtl-a-ENSG00000157827	LYQwJ3	AAA	FMNL2	Inverse variance weighted	5	0.222518699583076	0.113097852286878	0.0491269450332109	0.000846909100795379	0.444190490065357	1.24921917931007	1.00084726782957	1.55922747467784
eqtl-a-ENSG00000010219	LYQwJ3	AAA	DYRK4	Inverse variance weighted	3	-0.132343	0.067431569590782	0.0496892558621631	-0.264509	-0.000177302	0.876040305099206	0.767582698286574	0.99982271339809
eqtl-a-ENSG00000196683	LYQwJ3	AAA	TOMM7	Inverse variance weighted	3	-0.095763	0.0488154816088259	0.0497933958819896	-0.191441	-8.46734e-05	0.90867933176392	0.825768045624447	0.99991533015852
