# Supplementary material for: Multi-omics and machine learning-based exploration of key genes associated with abdominal aortic aneurysm
Source: Front Mol Biosci. 2026 May 29;13:1786983. doi: 10.3389/fmolb.2026.1786983 (PMC13259990; doi:10.3389/fmolb.2026.1786983)
Supplement: Supplementary file 10 [file Table7.xlsx]

## Sheet: SNP
Supplementary Table S7: Instrumental SNPs used for MR analyses of candidate diagnostic genes
Gene	SNP	effect_allele.exposure	other_allele.exposure	effect_allele.outcome	other_allele.outcome	beta.exposure	beta.outcome	eaf.exposure	eaf.outcome	remove	palindromic	ambiguous	id.outcome	pval.outcome	se.outcome	outcome	mr_keep.outcome	pval_origin.outcome	data_source.outcome	pos.exposure	pval.exposure	se.exposure	samplesize.exposure	chr.exposure	id.exposure	exposure	mr_keep.exposure	pval_origin.exposure	data_source.exposure	action	SNP_index	mr_keep	samplesize.outcome
PLAU	rs11000814	T	C	T	C	0.124007	0.0174513	0.210158	0.187209	FALSE	FALSE	FALSE	k6k8rK	0.541421	0.0285775	AAA	TRUE	reported	textfile	75700056	1.7334e-17	0.014571	25788	10	eqtl-a-ENSG00000122861	PLAU	TRUE	reported	textfile	2	1	TRUE	NA
PLAU	rs2227551	T	G	T	G	-0.351064	-0.101952	0.703146	0.637398	FALSE	FALSE	FALSE	k6k8rK	6.71243e-06	0.0226428	AAA	TRUE	reported	textfile	75669190	1.62181e-168	0.0126876	31684	10	eqtl-a-ENSG00000122861	PLAU	TRUE	reported	textfile	2	1	TRUE	NA
PLAU	rs56388170	T	G	T	G	-0.0897862	-0.0243012	0.289189	0.282967	FALSE	FALSE	FALSE	k6k8rK	0.319769	0.024425	AAA	TRUE	reported	textfile	28724374	7.32318e-12	0.0131056	31355	7	eqtl-a-ENSG00000122861	PLAU	TRUE	reported	textfile	2	1	TRUE	NA
CD58	rs116614403	T	C	T	C	0.2215	0.0605783	0.01638	0.00734804	FALSE	FALSE	FALSE	C9JjyK	0.626232	0.124381	AAA	TRUE	reported	textfile	10938_13_CD58_sLFA_3	CD58	chr1	118591986	0.031178	1.209e-12	35361	TRUE	reported	textfile	2	1	TRUE	NA
CD58	rs1706435	G	A	G	A	0.0744	0.0377787	0.36981	0.311401	FALSE	FALSE	FALSE	C9JjyK	0.110032	0.0236405	AAA	TRUE	reported	textfile	10938_13_CD58_sLFA_3	CD58	chr3	165743688	0.00824	1.735e-19	35330	TRUE	reported	textfile	2	1	TRUE	NA
CD58	rs61789227	G	A	G	A	0.6656	0.130851	0.02109	0.0325815	FALSE	FALSE	FALSE	C9JjyK	0.0339625	0.0617068	AAA	TRUE	reported	textfile	10938_13_CD58_sLFA_3	CD58	chr1	116537006	0.027448	6.699e-130	35344	TRUE	reported	textfile	2	1	TRUE	NA
PCYOX1	rs117498846	A	G	A	G	0.1269	0.11838	0.03078	0.0131073	FALSE	FALSE	FALSE	RMnUYZ	0.217289	0.0959502	AAA	TRUE	reported	textfile	6431_68_PCYOX1_PCYOX	PCYOX1	chr11	117385121	0.023183	4.403e-08	35378	TRUE	reported	textfile	2	1	TRUE	NA
PCYOX1	rs11898122	A	G	A	G	-0.0884	-0.0148241	0.24183	0.206914	FALSE	FALSE	FALSE	RMnUYZ	0.583633	0.0270471	AAA	TRUE	reported	textfile	6431_68_PCYOX1_PCYOX	PCYOX1	chr2	71460993	0.009803	1.915e-19	35354	TRUE	reported	textfile	2	1	TRUE	NA
PCYOX1	rs11899723	A	G	A	G	0.2689	-0.0063229	0.37084	0.45256	FALSE	FALSE	FALSE	RMnUYZ	0.774317	0.0220516	AAA	TRUE	reported	textfile	6431_68_PCYOX1_PCYOX	PCYOX1	chr2	69968887	0.008653	1e-200	35358	TRUE	reported	textfile	2	1	TRUE	NA
PCYOX1	rs137906029	C	G	C	G	0.1325	-0.0218774	0.0326	0.00767532	FALSE	TRUE	FALSE	RMnUYZ	0.862148	0.125993	AAA	TRUE	reported	textfile	6431_68_PCYOX1_PCYOX	PCYOX1	chr2	68942208	0.024076	3.725e-08	35358	TRUE	reported	textfile	2	1	TRUE	NA
PCYOX1	rs141913319	GA	G	GA	G	0.142	0.0995923	0.03566	0.0277376	FALSE	FALSE	FALSE	RMnUYZ	0.141178	0.0676845	AAA	TRUE	reported	textfile	6431_68_PCYOX1_PCYOX	PCYOX1	chr2	70209718	0.023087	7.714e-10	35358	TRUE	reported	textfile	2	1	TRUE	NA
PCYOX1	rs150759843	T	C	T	C	-0.4346	-0.0614167	0.01798	0.0441144	FALSE	FALSE	FALSE	RMnUYZ	0.25483	0.0539359	AAA	TRUE	reported	textfile	6431_68_PCYOX1_PCYOX	PCYOX1	chr2	71568397	0.032178	1.44e-41	35352	TRUE	reported	textfile	2	1	TRUE	NA
PCYOX1	rs1801689	C	A	C	A	-0.2372	-0.116121	0.01067	0.00983784	FALSE	FALSE	FALSE	RMnUYZ	0.293369	0.110512	AAA	TRUE	reported	textfile	6431_68_PCYOX1_PCYOX	PCYOX1	chr17	66214462	0.039379	1.707e-09	35369	TRUE	reported	textfile	2	1	TRUE	NA
PCYOX1	rs2618566	T	G	T	G	-0.0486	-0.00570112	0.33515	0.676652	FALSE	FALSE	FALSE	RMnUYZ	0.80902	0.0235885	AAA	TRUE	reported	textfile	6431_68_PCYOX1_PCYOX	PCYOX1	chr20	17864040	0.008609	1.652e-08	35376	TRUE	reported	textfile	2	1	TRUE	NA
PCYOX1	rs2894211	A	C	A	C	0.0729	-0.00461404	0.1402	0.106695	FALSE	FALSE	FALSE	RMnUYZ	0.896217	0.0353723	AAA	TRUE	reported	textfile	6431_68_PCYOX1_PCYOX	PCYOX1	chr6	31359464	0.011729	5.121e-10	35440	TRUE	reported	textfile	2	1	TRUE	NA
PCYOX1	rs4665985	C	A	C	A	0.0655	-0.00450715	0.23221	0.234444	FALSE	FALSE	FALSE	RMnUYZ	0.861307	0.0257978	AAA	TRUE	reported	textfile	6431_68_PCYOX1_PCYOX	PCYOX1	chr2	27531011	0.009924	4.099e-11	35373	TRUE	reported	textfile	2	1	TRUE	NA
PCYOX1	rs4849902	C	T	C	T	0.0495	-0.000212044	0.38527	0.278186	FALSE	FALSE	FALSE	RMnUYZ	0.993119	0.024587	AAA	TRUE	reported	textfile	6431_68_PCYOX1_PCYOX	PCYOX1	chr2	120546972	0.008716	1.352e-08	35358	TRUE	reported	textfile	2	1	TRUE	NA
PCYOX1	rs6065904	A	G	A	G	-0.0692	-0.0782078	0.23915	0.225015	FALSE	FALSE	FALSE	RMnUYZ	0.00322976	0.0265563	AAA	TRUE	reported	textfile	6431_68_PCYOX1_PCYOX	PCYOX1	chr20	45906012	0.009559	4.505e-13	35369	TRUE	reported	textfile	2	1	TRUE	NA
PCYOX1	rs62133344	A	C	A	C	-0.177	-0.0542486	0.05058	0.0463391	FALSE	FALSE	FALSE	RMnUYZ	0.299706	0.0523098	AAA	TRUE	reported	textfile	6431_68_PCYOX1_PCYOX	PCYOX1	chr2	68950137	0.018983	1.121e-20	35358	TRUE	reported	textfile	2	1	TRUE	NA
PCYOX1	rs7251858	T	C	T	C	0.0484	-0.00416122	0.31529	0.401737	FALSE	FALSE	FALSE	RMnUYZ	0.852849	0.0224343	AAA	TRUE	reported	textfile	6431_68_PCYOX1_PCYOX	PCYOX1	chr19	4510548	0.00877	3.415e-08	35354	TRUE	reported	textfile	2	1	TRUE	NA
PCYOX1	rs72622637	A	G	A	G	-0.4002	-0.0945972	0.01109	0.0386551	FALSE	FALSE	FALSE	RMnUYZ	0.086888	0.0552538	AAA	TRUE	reported	textfile	6431_68_PCYOX1_PCYOX	PCYOX1	chr2	71874191	0.039428	3.306e-24	35351	TRUE	reported	textfile	2	1	TRUE	NA
PCYOX1	rs74563318	A	C	A	C	-0.1448	-0.0287377	0.03504	0.0269413	FALSE	FALSE	FALSE	RMnUYZ	0.676871	0.0689588	AAA	TRUE	reported	textfile	6431_68_PCYOX1_PCYOX	PCYOX1	chr10	112365219	0.022331	8.921e-11	35374	TRUE	reported	textfile	2	1	TRUE	NA
PCYOX1	rs7917260	A	T	A	T	0.1241	0.0273781	0.05068	0.0402935	FALSE	TRUE	FALSE	RMnUYZ	0.624149	0.055876	AAA	TRUE	reported	textfile	6431_68_PCYOX1_PCYOX	PCYOX1	chr10	72944105	0.018775	3.851e-11	35372	TRUE	reported	textfile	2	1	TRUE	NA
PCYOX1	rs99780	T	C	T	C	-0.0672	-0.0497258	0.39316	0.414253	FALSE	FALSE	FALSE	RMnUYZ	0.0248559	0.0221631	AAA	TRUE	reported	textfile	6431_68_PCYOX1_PCYOX	PCYOX1	chr11	61829161	0.00833	7.187e-16	35367	TRUE	reported	textfile	2	1	TRUE	NA
THBS4	rs10069277	G	A	G	A	-0.136	-0.0173256	0.10271	0.052505	FALSE	FALSE	FALSE	sMyJS4	0.721475	0.0486005	AAA	TRUE	reported	textfile	3340_53_THBS4_TSP4	THBS4	chr5	79888253	0.013598	1.496e-23	35341	TRUE	reported	textfile	2	1	TRUE	NA
THBS4	rs11899888	G	A	G	A	-0.0612	0.0111329	0.20608	0.125984	FALSE	FALSE	FALSE	sMyJS4	0.737101	0.0331637	AAA	TRUE	reported	textfile	3340_53_THBS4_TSP4	THBS4	chr2	55875609	0.010253	2.389e-09	35349	TRUE	reported	textfile	2	1	TRUE	NA
THBS4	rs13167730	T	G	T	G	0.3753	-0.0623449	0.08121	0.0951176	FALSE	FALSE	FALSE	sMyJS4	0.0942562	0.0372573	AAA	TRUE	reported	textfile	3340_53_THBS4_TSP4	THBS4	chr5	80074424	0.015294	5.645e-133	35343	TRUE	reported	textfile	2	1	TRUE	NA
THBS4	rs2404710	A	C	A	C	0.0928	-0.0329772	0.4189	0.408631	FALSE	FALSE	FALSE	sMyJS4	0.138004	0.0222329	AAA	TRUE	reported	textfile	3340_53_THBS4_TSP4	THBS4	chr5	79960739	0.008421	3.059e-28	35341	TRUE	reported	textfile	2	1	TRUE	NA
THBS4	rs3890787	C	T	C	T	0.0562	-0.0165493	0.24277	0.257305	FALSE	FALSE	FALSE	sMyJS4	0.506223	0.0248962	AAA	TRUE	reported	textfile	3340_53_THBS4_TSP4	THBS4	chr2	69143639	0.009634	5.419e-09	35361	TRUE	reported	textfile	2	1	TRUE	NA
