# Supplementary material for: Multi-omics and machine learning-based exploration of key genes associated with abdominal aortic aneurysm
Source: Front Mol Biosci. 2026 May 29;13:1786983. doi: 10.3389/fmolb.2026.1786983 (PMC13259990; doi:10.3389/fmolb.2026.1786983)
Supplement: Supplementary file 11 [file Table8.xlsx]

## Sheet: Heterogeneity test
Supplementary Table S8: Heterogeneity statistics for MR analyses
Gene	id.exposure	id.outcome	outcome	exposure	method	Q	Q_df	Q_pval
PLAU	eqtl-a-ENSG00000122861	k6k8rK	AAA	PLAU	MR Egger	0.227025863185368	1	0.633737929114672
PLAU	eqtl-a-ENSG00000122861	k6k8rK	AAA	PLAU	Inverse variance weighted	0.392232530920845	2	0.821916668602873
CD58	10938_13_CD58_sLFA_3	C9JjyK	AAA	CD58	MR Egger	8.01165367267826e-06	1	0.99774160155938
CD58	10938_13_CD58_sLFA_3	C9JjyK	AAA	CD58	Inverse variance weighted	0.892406212884622	2	0.640053759816888
PCYOX1	6431_68_PCYOX1_PCYOX	RMnUYZ	AAA	PCYOX1	MR Egger	17.3064712013376	16	0.366038505883296
PCYOX1	6431_68_PCYOX1_PCYOX	RMnUYZ	AAA	PCYOX1	Inverse variance weighted	18.7116587861511	17	0.34533152073247
THBS4	3340_53_THBS4_TSP4	sMyJS4	AAA	THBS4	MR Egger	1.14965835229891	3	0.765101865896621
THBS4	3340_53_THBS4_TSP4	sMyJS4	AAA	THBS4	Inverse variance weighted	1.36178260205281	4	0.850809430051814
